# Supplementary material for: Investigation of the Potential Neuroprotective Mechanisms of Acalypha indica Against Alzheimer’s Disease by Integrated Bioinformatics Analysis
Source: Int J Mol Sci. 2026 Jul 11;27(14):6196. doi: 10.3390/ijms27146196 (PMC13409892; doi:10.3390/ijms27146196)
Supplement: Supplementary file 1 [file ijms-27-06196-s001.zip › Supplementary Tables.xlsx]

## Sheet: Table S1
Phytochemical name	Plant part	PubChem CID	Molecular Formula	Molecular Weight (g/mol)	SMILES structure	References
1,4-Benzoquinone	leaf, stem	4650	C6H4O2	108.09	C1=CC(=O)C=CC1=O	IMPPAT database
1-Octacosanol	whole plant	68406	C28H58O	410.8	CCCCCCCCCCCCCCCCCCCCCCCCCCCCO	IMPPAT database, Dr. Duke's Phytochemical and Ethnobotanical databases
2-Methylanthraquinone	stem, whole plant	6773	C15H10O2	222.24	CC1=CC2=C(C=C1)C(=O)C3=CC=CC=C3C2=O	IMPPAT database, Dr. Duke's Phytochemical and Ethnobotanical databases
Acalyphamide	leaf, stem, whole plant	102146496	C40H73NO2	600	CCCCCCCCCCCCCCCCCCCCCCCCCCCCCCCC(=O)NCCC1=CC=C(C=C1)O	IMPPAT database, Dr. Duke's Phytochemical and Ethnobotanical databases
Acalyphin	whole plant	49787014	C14H20N2O9	360.32	CN1[C@H]([C@](C(=CC1=O)OC)(C#N)O[C@H]2[C@@H]([C@H]([C@@H]([C@H](O2)CO)O)O)O)O	DOI: 10.1016/j.phyplu.2025.100882, Dr. Duke's Phytochemical and Ethnobotanical databases
Acalyphin amide	whole plant	102286669	C14H22N2O10	378.33	CN1[C@H]([C@](C(=CC1=O)OC)(C(=O)N)O[C@H]2[C@@H]([C@H]([C@@H]([C@H](O2)CO)O)O)O)O	DOI: 10.1016/j.phyplu.2025.100882
Ascorbic acid	leaf, whole plant	54670067	C6H8O6	176.12	C([C@@H]([C@@H]1C(=C(C(=O)O1)O)O)O)O	IMPPAT database, Dr. Duke's Phytochemical and Ethnobotanical databases
Asperglaucide	stem	10026486	C27H28N2O4	444.5	CC(=O)OC[C@H](CC1=CC=CC=C1)NC(=O)[C@H](CC2=CC=CC=C2)NC(=O)C3=CC=CC=C3	IMPPAT database
Aurantiamide	stem, whole plant	185904	C25H26N2O3	402.5	C1=CC=C(C=C1)C[C@@H](CO)NC(=O)[C@H](CC2=CC=CC=C2)NC(=O)C3=CC=CC=C3	IMPPAT database, Dr. Duke's Phytochemical and Ethnobotanical databases
beta-Sitosterol	leaf, whole plant	222284	C29H50O	414.7	CC[C@H](CC[C@@H](C)[C@H]1CC[C@@H]2[C@@]1(CC[C@H]3[C@H]2CC=C4[C@@]3(CC[C@@H](C4)O)C)C)C(C)C	IMPPAT database
Caffeic acid	aerial part	689043	C9H8O4	180.16	C1=CC(=C(C=C1/C=C/C(=O)O)O)O	DOI: 10.15376/biores.21.2.4562-4579, DOI: 10.1016/j.phyplu.2025.100882
Catechin	whole plant	9064	C15H14O6	290.27	C1[C@@H]([C@H](OC2=CC(=CC(=C21)O)O)C3=CC(=C(C=C3)O)O)O	DOI: 10.1016/j.phyplu.2025.100882
Chlorogenic acid	aerial part	1794427	C16H18O9	354.31	C1[C@H]([C@H]([C@@H](C[C@@]1(C(=O)O)O)OC(=O)/C=C/C2=CC(=C(C=C2)O)O)O)O	DOI: 10.15376/biores.21.2.4562-4579
Chrysin	whole plant	5281607	C15H10O4	254.24	C1=CC=C(C=C1)C2=CC(=O)C3=C(C=C(C=C3O2)O)O	IMPPAT database
Cinnamic acid	aerial part	444539	C9H8O2	148.16	C1=CC=C(C=C1)/C=C/C(=O)O	DOI: 10.15376/biores.21.2.4562-4579
Corilagin	whole plant	73568	C27H22O18	634.5	C1[C@@H]2[C@H]([C@@H]([C@H]([C@@H](O2)OC(=O)C3=CC(=C(C(=C3)O)O)O)O)OC(=O)C4=CC(=C(C(=C4C5=C(C(=C(C=C5C(=O)O1)O)O)O)O)O)O)O	IMPPAT database
Daidzein	aerial part	5281708	C15H10O4	254.24	C1=CC(=CC=C1C2=COC3=C(C2=O)C=CC(=C3)O)O	DOI: 10.15376/biores.21.2.4562-4579
Ellagic acid	aerial part, whole plant	5281855	C14H6O8	302.19	C1=C2C3=C(C(=C1O)O)OC(=O)C4=CC(=C(C(=C43)OC2=O)O)O	DOI: 10.15376/biores.21.2.4562-4579, DOI: 10.1016/j.phyplu.2025.100882
Epicatechin	whole plant	72276	C15H14O6	290.27	C1[C@H]([C@H](OC2=CC(=CC(=C21)O)O)C3=CC(=C(C=C3)O)O)O	DOI: 10.1016/j.phyplu.2025.100882
Epicatechin gallate	whole plant	107905	C22H18O10	442.4	C1[C@H]([C@H](OC2=CC(=CC(=C21)O)O)C3=CC(=C(C=C3)O)O)OC(=O)C4=CC(=C(C(=C4)O)O)O	DOI: 10.1016/j.phyplu.2025.100882
Ferulic acid	aerial part	445858	C10H10O4	194.18	COC1=C(C=CC(=C1)/C=C/C(=O)O)O	DOI: 10.15376/biores.21.2.4562-4579
Galangin	whole plant	5281616	C15H10O5	270.24	C1=CC=C(C=C1)C2=C(C(=O)C3=C(C=C(C=C3O2)O)O)O	IMPPAT database
Gallic acid	aerial part, whole plant	370	C7H6O5	170.12	C1=C(C=C(C(=C1O)O)O)C(=O)O	DOI: 10.15376/biores.21.2.4562-4579, DOI: 10.1016/j.phyplu.2025.100882
Gamma-sitosterol acetate	whole plant	94195	C31H52O2	456.7	CC[C@@H](CC[C@@H](C)[C@H]1CC[C@@H]2[C@@]1(CC[C@H]3[C@H]2CC=C4[C@@]3(CC[C@@H](C4)OC(=O)C)C)C)C(C)C	Dr. Duke's Phytochemical and Ethnobotanical databases
Hesperetin	whole plant	72281	C16H14O6	302.28	COC1=C(C=C(C=C1)[C@@H]2CC(=O)C3=C(C=C(C=C3O2)O)O)O	DOI: 10.1016/j.phyplu.2025.100882
Isoquercetin	whole plant	5280804	C21H20O12	464.4	C1=CC(=C(C=C1C2=C(C(=O)C3=C(C=C(C=C3O2)O)O)O[C@H]4[C@@H]([C@H]([C@@H]([C@H](O4)CO)O)O)O)O)O	DOI: 10.1016/j.phyplu.2025.100882
Kaempferol	whole plant	5280863	C15H10O6	286.24	C1=CC(=CC=C1C2=C(C(=O)C3=C(C=C(C=C3O2)O)O)O)O	IMPPAT database, Dr. Duke's Phytochemical and Ethnobotanical databases, DOI: 10.1016/j.phyplu.2025.100882
Methyl gallate	aerial part	7428	C8H8O5	184.15	COC(=O)C1=CC(=C(C(=C1)O)O)O	DOI: 10.15376/biores.21.2.4562-4579
Naringenin	aerial part, whole plant	439246	C15H12O5	272.25	C1[C@H](OC2=CC(=CC(=C2C1=O)O)O)C3=CC=C(C=C3)O	DOI: 10.15376/biores.21.2.4562-4579, DOI: 10.1016/j.phyplu.2025.100882
p-coumaric acid	aerial part	637542	C9H8O3	164.16	C1=CC(=CC=C1/C=C/C(=O)O)O	DOI: 10.15376/biores.21.2.4562-4579
Quebrachitol	whole plant	151108	C7H14O6	194.18	COC1[C@@H]([C@H](C([C@@H]([C@H]1O)O)O)O)O	IMPPAT database, Dr. Duke's Phytochemical and Ethnobotanical databases
Quercetin	aerial part	5280343	C15H10O7	302.23	C1=CC(=C(C=C1C2=C(C(=O)C3=C(C=C(C=C3O2)O)O)O)O)O	DOI: 10.15376/biores.21.2.4562-4579
Quinine	whole plant	3034034	C20H24N2O2	324.4	COC1=CC2=C(C=CN=C2C=C1)[C@H]([C@@H]3C[C@@H]4CCN3C[C@@H]4C=C)O	IMPPAT database
Rosmarinic acid	aerial part	5281792	C18H16O8	360.3	C1=CC(=C(C=C1C[C@H](C(=O)O)OC(=O)/C=C/C2=CC(=C(C=C2)O)O)O)O	DOI: 10.15376/biores.21.2.4562-4579
Rutin	aerial part, whole plant	5280805	C27H30O16	610.5	C[C@H]1[C@@H]([C@H]([C@H]([C@@H](O1)OC[C@@H]2[C@H]([C@@H]([C@H]([C@@H](O2)OC3=C(OC4=CC(=CC(=C4C3=O)O)O)C5=CC(=C(C=C5)O)O)O)O)O)O)O)O	DOI: 10.15376/biores.21.2.4562-4579, DOI: 10.1016/j.phyplu.2025.100882
Stigmasterol	leaf, root, whole plant	5280794	C29H48O	412.7	CC[C@H](/C=C/[C@@H](C)[C@H]1CC[C@@H]2[C@@]1(CC[C@H]3[C@H]2CC=C4[C@@]3(CC[C@@H](C4)O)C)C)C(C)C	IMPPAT database, DOI: 10.1016/j.phyplu.2025.100882
Succinimide	leaf, stem, whole plant	11439	C4H5NO2	99.09	C1CC(=O)NC1=O	IMPPAT database, Dr. Duke's Phytochemical and Ethnobotanical databases
Syringic acid	aerial part	10742	C9H10O5	198.17	COC1=CC(=CC(=C1O)OC)C(=O)O	DOI: 10.15376/biores.21.2.4562-4579
Triacetonamine	whole plant	13220	C9H17NO	155.24	CC1(CC(=O)CC(N1)(C)C)C	Dr. Duke's Phytochemical and Ethnobotanical databases
Vanillin	aerial part	1183	C8H8O3	152.15	COC1=C(C=CC(=C1)C=O)O	DOI: 10.15376/biores.21.2.4562-4579

## Sheet: Table S2
Phytochemical name	Gene	Protein	Source		Total (678)
1,4-Benzoquinone	ADH1A	Alcohol dehydrogenase 1A	TCMSP		ABCB1
1,4-Benzoquinone	ADH1B	Alcohol dehydrogenase 1B	TCMSP		ABCC1
1,4-Benzoquinone	ADH1C	Alcohol dehydrogenase 1C	TCMSP		ABCG2
1,4-Benzoquinone	GABRA	Gamma-aminobutyric acid receptor subunit alpha-1	TCMSP		ABL1
1,4-Benzoquinone	BCHE	Butyrylcholinesterase	SwissTargetPrediction		ACACA
1,4-Benzoquinone	ACHE	Acetylcholinesterase	SwissTargetPrediction		ACE
1,4-Benzoquinone	CASP1	Caspase-1	SwissTargetPrediction		ACHE
1-Octacosanol	TRPM8	Transient receptor potential cation channel subfamily M member 8	SwissTargetPrediction		ACPP
1-Octacosanol	CA2	Carbonic anhydrase II	SwissTargetPrediction		ACVRL1
1-Octacosanol	CA1	Carbonic anhydrase I	SwissTargetPrediction		ADA
1-Octacosanol	CA4	Carbonic anhydrase IV	SwissTargetPrediction		ADH1A
1-Octacosanol	AR	Androgen Receptor	SwissTargetPrediction		ADH1B
1-Octacosanol	ESR1	Estrogen receptor alpha	SwissTargetPrediction		ADH1C
1-Octacosanol	ESR2	Estrogen receptor beta	SwissTargetPrediction		ADK
1-Octacosanol	SHBG	Testis-specific androgen-binding protein	SwissTargetPrediction		ADORA1
1-Octacosanol	CDC25A	Dual specificity phosphatase Cdc25A	SwissTargetPrediction		ADORA2A
1-Octacosanol	CDC25B	Dual specificity phosphatase Cdc25B	SwissTargetPrediction		ADORA3
1-Octacosanol	NR1I3	Nuclear receptor subfamily 1 group I member 3	SwissTargetPrediction		ADRA1A
Acalyphamide	MTNR1A	Melatonin receptor 1A	SwissTargetPrediction		ADRA1B
Acalyphamide	EPHX2	Epoxide hydratase	SwissTargetPrediction		ADRA2A
Acalyphin amide	ADORA1	Adenosine A1 receptor (by homology)	SwissTargetPrediction		ADRA2B
Acalyphin amide	ADORA2A	Adenosine A2a receptor (by homology)	SwissTargetPrediction		ADRA2C
Acalyphin amide	ADA	Adenosine deaminase	SwissTargetPrediction		ADRB1
Acalyphin amide	FOLH1	Glutamate carboxypeptidase II	SwissTargetPrediction		ADRB2
Acalyphin amide	PYGM	Muscle glycogen phosphorylase	SwissTargetPrediction		AHR
Acalyphin amide	ADORA3	Adenosine A3 receptor	SwissTargetPrediction		AHSA1
Acalyphin amide	CDA	Cytidine deaminase (by homology)	SwissTargetPrediction		AKR1A1
Acalyphin amide	CA12	Carbonic anhydrase XII	SwissTargetPrediction		AKR1B1
Acalyphin amide	CA9	Carbonic anhydrase IX	SwissTargetPrediction		AKR1B10
Acalyphin amide	NAALAD2	NAALADase II	SwissTargetPrediction		AKR1C1
Acalyphin amide	ADK	Adenosine kinase	SwissTargetPrediction		AKR1C2
Acalyphin amide	OGA	Bifunctional protein NCOAT	SwissTargetPrediction		AKR1C3
Acalyphin amide	PTPN1	Protein-tyrosine phosphatase 1B	SwissTargetPrediction		AKR1C4
Acalyphin amide	PTPN11	Protein-tyrosine phosphatase 2C	SwissTargetPrediction		AKT1
Acalyphin amide	CA7	Carbonic anhydrase VII	SwissTargetPrediction		ALDH2
Acalyphin amide	CA1	Carbonic anhydrase I	SwissTargetPrediction		ALK
Acalyphin amide	CA13	Carbonic anhydrase XIII	SwissTargetPrediction		ALOX12
Acalyphin amide	CA2	Carbonic anhydrase II	SwissTargetPrediction		ALOX15
Acalyphin amide	GGH	Gamma-glutamyl hydrolase	SwissTargetPrediction		ALOX5
Acalyphin amide	TREH	Trehalase	SwissTargetPrediction		ALOX5AP
Acalyphin amide	AKR1B1	Aldose reductase	SwissTargetPrediction		AMPD3
Acalyphin amide	HSPA8	Heat shock cognate 71 kDa protein	SwissTargetPrediction		AMY1A
Acalyphin amide	HSPA5	78 kDa glucose-regulated protein	SwissTargetPrediction		APEX1
Acalyphin amide	DPP4	Dipeptidyl peptidase IV	SwissTargetPrediction		APH1A
Ascorbic acid	GABRA1	Gamma-aminobutyric acid receptor subunit alpha-1	TCMSP		APH1B
Ascorbic acid	GRIA2	Glutamate receptor 2	TCMSP		APOB
Ascorbic acid	LCT	Lactase-phlorizin hydrolase	TCMSP		APP
Ascorbic acid	PTGS1	Prostaglandin G/H synthase 1	TCMSP		AR
Ascorbic acid	PTGS2	Prostaglandin G/H synthase 2	TCMSP		ARG1
Ascorbic acid	GSK3B	Glycogen synthase kinase-3 beta	SwissTargetPrediction		ATAD2
Asperglaucide	F10	Coagulation factor Xa	TCMSP, SwissTargetPrediction		ATP5F1B
Asperglaucide	KCNH2	Potassium voltage-gated channel subfamily H member 2	TCMSP		AURKA
Asperglaucide	PTGS2	Prostaglandin G/H synthase 2	TCMSP, SwissTargetPrediction		AURKB
Asperglaucide	F2	Thrombin	TCMSP, SwissTargetPrediction		AVPR1A
Asperglaucide	PRSS1	Trypsin-1	TCMSP		AVPR2
Asperglaucide	ACE	Angiotensin-converting enzyme	SwissTargetPrediction		AXL
Asperglaucide	ALOX5AP	5-lipoxygenase activating protein	SwissTargetPrediction		B4GALT4
Asperglaucide	AURKB	Serine/threonine-protein kinase Aurora-B	SwissTargetPrediction		BACE1
Asperglaucide	BACE1	Beta-secretase 1	SwissTargetPrediction		BACE2
Asperglaucide	CA2	Carbonic anhydrase II	SwissTargetPrediction		BAP1
Asperglaucide	CACNA1C	Voltage-gated L-type calcium channel alpha-1C subunit	SwissTargetPrediction		BARD1
Asperglaucide	CAPN1	Calpain 1	SwissTargetPrediction		BAX
Asperglaucide	CBX4	E3 SUMO-protein ligase CBX4	SwissTargetPrediction		BAZ2A
Asperglaucide	CBX7	Chromobox protein homolog 7	SwissTargetPrediction		BAZ2B
Asperglaucide	CBX8	Chromobox protein homolog 8	SwissTargetPrediction		BCHE
Asperglaucide	CCKBR	Cholecystokinin B receptor	SwissTargetPrediction		BCL2
Asperglaucide	CCR3	C-C chemokine receptor type 3	SwissTargetPrediction		BCL2L1
Asperglaucide	CDK1	Cyclin-dependent kinase 1	SwissTargetPrediction		BIRC5
Asperglaucide	CDK8	Cell division protein kinase 8	SwissTargetPrediction		BLK
Asperglaucide	CETP	Cholesteryl ester transfer protein	SwissTargetPrediction		BRAF
Asperglaucide	CMA1	Chymase	SwissTargetPrediction		BRD2
Asperglaucide	CTSB	Cathepsin (B and K)	SwissTargetPrediction		BRD4
Asperglaucide	CTSG	Cathepsin G	SwissTargetPrediction		C3
Asperglaucide	CTSK	Cathepsin K	SwissTargetPrediction		C5
Asperglaucide	CTSL	Cathepsin L	SwissTargetPrediction		C5AR1
Asperglaucide	CTSS	Cathepsin S	SwissTargetPrediction		CA1
Asperglaucide	CTSV	Cathepsin (V and K)	SwissTargetPrediction		CA12
Asperglaucide	DYRK1A	Dual-specificity tyrosine-phosphorylation regulated kinase 1A	SwissTargetPrediction		CA13
Asperglaucide	F13A1	Coagulation factor XIII	SwissTargetPrediction		CA14
Asperglaucide	F2RL1	Proteinase-activated receptor 2	SwissTargetPrediction		CA2
Asperglaucide	FGFR1	Fibroblast growth factor receptor 1	SwissTargetPrediction		CA3
Asperglaucide	FLT1	Vascular endothelial growth factor receptor 1	SwissTargetPrediction		CA4
Asperglaucide	FLT3	Tyrosine-protein kinase receptor FLT3	SwissTargetPrediction		CA5A
Asperglaucide	FNTA	Protein farnesyltransferase	SwissTargetPrediction		CA5B
Asperglaucide	FNTB	Protein farnesyltransferase	SwissTargetPrediction		CA6
Asperglaucide	GABRA1	GABA-A receptor; alpha-1	SwissTargetPrediction		CA7
Asperglaucide	GABRA2	GABA-A receptor; alpha-2	SwissTargetPrediction		CA9
Asperglaucide	GABRA3	GABA-A receptor; alpha-3	SwissTargetPrediction		CACNA1C
Asperglaucide	GABRB2	GABA-A receptor; beta-2	SwissTargetPrediction		CALCRL
Asperglaucide	GABRB3	GABA-A receptor; beta-3	SwissTargetPrediction		CALM1
Asperglaucide	GABRG2	GABA-A receptor; gamma-2	SwissTargetPrediction		CALM2
Asperglaucide	GHSR	Ghrelin receptor	SwissTargetPrediction		CALM3
Asperglaucide	GPR183	G-protein coupled receptor 183	SwissTargetPrediction		CAMK2B
Asperglaucide	HDAC1	Histone deacetylase 1	SwissTargetPrediction		CAMK2G
Asperglaucide	HDAC2	Histone deacetylase 2	SwissTargetPrediction		CAPN1
Asperglaucide	HDAC6	Histone deacetylase 6	SwissTargetPrediction		CASP1
Asperglaucide	HIF1A	Hypoxia-inducible factor 1 alpha	SwissTargetPrediction		CASP3
Asperglaucide	HLA-DRB1	HLA class II histocompatibility antigen DRB1-1	SwissTargetPrediction		CASP8
Asperglaucide	IDH1	Isocitrate dehydrogenase [NADP] cytoplasmic	SwissTargetPrediction		CASP9
Asperglaucide	ITGA2B	Integrin alpha-Iib	SwissTargetPrediction		CASR
Asperglaucide	ITGB3	Integrin beta-3	SwissTargetPrediction		CAT
Asperglaucide	JAK2	Tyrosine-protein kinase JAK2	SwissTargetPrediction		CAV1
Asperglaucide	JAK3	Tyrosine-protein kinase JAK3	SwissTargetPrediction		CBR1
Asperglaucide	KCNJ3	Kir3.1	SwissTargetPrediction		CBX4
Asperglaucide	KCNJ5	Kir3.4	SwissTargetPrediction		CBX7
Asperglaucide	KDR	Vascular endothelial growth factor receptor 2	SwissTargetPrediction		CBX8
Asperglaucide	LRRK2	Leucine-rich repeat serine/threonine-protein kinase 2	SwissTargetPrediction		CCKBR
Asperglaucide	MAP2K1	Dual specificity mitogen-activated protein kinase kinase 1	SwissTargetPrediction		CCL11
Asperglaucide	MAPK11	MAP kinase p38 beta	SwissTargetPrediction		CCL16
Asperglaucide	MAPK14	MAP kinase p38 alpha	SwissTargetPrediction		CCL2
Asperglaucide	MAPK8	c-Jun N-terminal kinase 1	SwissTargetPrediction		CCL3
Asperglaucide	MAPKAPK2	MAP kinase-activated protein kinase 2	SwissTargetPrediction		CCNA1
Asperglaucide	MDM4	Protein Mdm4	SwissTargetPrediction		CCNA2
Asperglaucide	METAP1	Methionine aminopeptidase 1	SwissTargetPrediction		CCNB1
Asperglaucide	MMP1	Matrix metalloproteinase 1	SwissTargetPrediction		CCNB2
Asperglaucide	MMP3	Matrix metalloproteinase 3	SwissTargetPrediction		CCNB3
Asperglaucide	MMP8	Matrix metalloproteinase 8	SwissTargetPrediction		CCND1
Asperglaucide	MMP9	Matrix metalloproteinase 9	SwissTargetPrediction		CCND3
Asperglaucide	NAMPT	Nicotinamide phosphoribosyltransferase	SwissTargetPrediction		CCNE1
Asperglaucide	NOX4	NADPH oxidase 4	SwissTargetPrediction		CCNE2
Asperglaucide	NR1H4	Bile acid receptor FXR	SwissTargetPrediction		CCNH
Asperglaucide	NTRK1	Nerve growth factor receptor Trk-A	SwissTargetPrediction		CCR1
Asperglaucide	NTSR1	Neurotensin receptor 1	SwissTargetPrediction		CCR3
Asperglaucide	OPRD1	Delta opioid receptor (by homology)	SwissTargetPrediction		CD247
Asperglaucide	OPRK1	Kappa Opioid receptor	SwissTargetPrediction		CD38
Asperglaucide	OPRM1	Mu opioid receptor	SwissTargetPrediction		CD40LG
Asperglaucide	PABPC1	Polyadenylate-binding protein 1	SwissTargetPrediction		CD5L
Asperglaucide	PAM	Peptidyl-glycine alpha-amidating monooxygenase	SwissTargetPrediction		CD80
Asperglaucide	PDE10A	Phosphodiesterase 10A	SwissTargetPrediction		CD86
Asperglaucide	PDE2A	Phosphodiesterase 2A	SwissTargetPrediction		CDA
Asperglaucide	PDE4C	Phosphodiesterase 4C	SwissTargetPrediction		CDC25A
Asperglaucide	PDE4D	Phosphodiesterase 4D	SwissTargetPrediction		CDC25B
Asperglaucide	PDGFRA	Platelet-derived growth factor receptor alpha	SwissTargetPrediction		CDK1
Asperglaucide	PDGFRB	Platelet-derived growth factor receptor beta	SwissTargetPrediction		CDK2
Asperglaucide	PDPK1	3-phosphoinositide dependent protein kinase-1	SwissTargetPrediction		CDK3
Asperglaucide	PLA2G7	LDL-associated phospholipase A2	SwissTargetPrediction		CDK4
Asperglaucide	PRKDC	DNA-dependent protein kinase	SwissTargetPrediction		CDK5
Asperglaucide	PSENEN	Gamma-secretase	SwissTargetPrediction		CDK5R1
Asperglaucide	PSMB5	Proteasome Macropain subunit MB1	SwissTargetPrediction		CDK6
Asperglaucide	PTGER1	Prostanoid EP1 receptor	SwissTargetPrediction		CDK7
Asperglaucide	PTGES	Prostaglandin E synthase	SwissTargetPrediction		CDK8
Asperglaucide	PTGS1	Cyclooxygenase-1	SwissTargetPrediction		CDK9
Asperglaucide	RHOA	Transforming protein RhoA	SwissTargetPrediction		CDKN1A
Asperglaucide	RPS6KA3	Ribosomal protein S6 kinase alpha 3	SwissTargetPrediction		CDKN2A
Asperglaucide	S1PR3	Sphingosine 1-phosphate receptor Edg-3	SwissTargetPrediction		CES1
Asperglaucide	SLC27A1	Long-chain fatty acid transport protein 1	SwissTargetPrediction		CES2
Asperglaucide	SLC7A11	Cystine/glutamate transporter	SwissTargetPrediction		CETP
Asperglaucide	SOAT1	Acyl coenzyme A:cholesterol acyltransferase 1	SwissTargetPrediction		CFTR
Asperglaucide	SYK	Tyrosine-protein kinase SYK	SwissTargetPrediction		CHEK1
Asperglaucide	TACR1	Neurokinin 1 receptor	SwissTargetPrediction		CHEK2
Asperglaucide	TACR2	Neurokinin 2 receptor	SwissTargetPrediction		CHRM1
Asperglaucide	TBK1	Serine/threonine-protein kinase TBK1	SwissTargetPrediction		CHRM2
Asperglaucide	TBXA2R	Thromboxane A2 receptor	SwissTargetPrediction		CHRM3
Asperglaucide	TGFBR1	TGF-beta receptor type I	SwissTargetPrediction		CHRNA2
Asperglaucide	TGM1	Protein-glutamine gamma-glutamyltransferase K	SwissTargetPrediction		CHRNA3
Asperglaucide	TSHR	Thyroid stimulating hormone receptor	SwissTargetPrediction		CHRNA4
Asperglaucide	TYRO3	Tyrosine-protein kinase receptor TYRO3	SwissTargetPrediction		CHRNA5
Asperglaucide	VDAC2	Voltage-dependent anion-selective channel protein 2	SwissTargetPrediction		CHRNA6
Aurantiamide	ACE	Angiotensin-converting enzyme	SwissTargetPrediction		CHRNA7
Aurantiamide	APH1A	Gamma-secretase	SwissTargetPrediction		CHRNB2
Aurantiamide	APH1B	Gamma-secretase	SwissTargetPrediction		CHRNB3
Aurantiamide	AVPR1A	Vasopressin V1a receptor	SwissTargetPrediction		CHRNB4
Aurantiamide	BACE1	Beta-secretase 1	SwissTargetPrediction		CHUK
Aurantiamide	BACE2	Beta secretase 2	SwissTargetPrediction		CLDN4
Aurantiamide	BCL2	Apoptosis regulator Bcl-2	SwissTargetPrediction		CLK1
Aurantiamide	CA1	Carbonic anhydrase I	SwissTargetPrediction		CMA1
Aurantiamide	CA2	Carbonic anhydrase II	SwissTargetPrediction		COL1A1
Aurantiamide	CAPN1	Calpain 1	SwissTargetPrediction		COL3A1
Aurantiamide	CASP1	Caspase-1	SwissTargetPrediction		COMT
Aurantiamide	CBX4	E3 SUMO-protein ligase CBX4	SwissTargetPrediction		CPT1A
Aurantiamide	CBX7	Chromobox protein homolog 7	SwissTargetPrediction		CREB1
Aurantiamide	CBX8	Chromobox protein homolog 8	SwissTargetPrediction		CRHR1
Aurantiamide	CCKBR	Cholecystokinin B receptor	SwissTargetPrediction		CRP
Aurantiamide	CCNA2	Cyclin A	SwissTargetPrediction		CRTC2
Aurantiamide	CCNB1	Cyclin B	SwissTargetPrediction		CSNK2A1
Aurantiamide	CCNB2	Cyclin B	SwissTargetPrediction		CTRB2
Aurantiamide	CCNB3	Cyclin B	SwissTargetPrediction		CTSB
Aurantiamide	CCND1	Cyclin D1	SwissTargetPrediction		CTSD
Aurantiamide	CCNE1	Cyclin E	SwissTargetPrediction		CTSE
Aurantiamide	CCNE2	Cyclin E	SwissTargetPrediction		CTSG
Aurantiamide	CCNH	Cyclin H	SwissTargetPrediction		CTSK
Aurantiamide	CCR1	C-C chemokine receptor type 1	SwissTargetPrediction		CTSL
Aurantiamide	CCR3	C-C chemokine receptor type 3	SwissTargetPrediction		CTSS
Aurantiamide	CDK1	Cyclin-dependent kinase 1	SwissTargetPrediction		CTSV
Aurantiamide	CDK2	Cyclin-dependent kinase 2	SwissTargetPrediction		CXCL10
Aurantiamide	CDK4	Cyclin-dependent kinase 4	SwissTargetPrediction		CXCL11
Aurantiamide	CDK5	Cyclin-dependent kinase 5/CDK5 activator 1	SwissTargetPrediction		CXCL2
Aurantiamide	CDK7	Cyclin-dependent kinase 7	SwissTargetPrediction		CXCL8
Aurantiamide	CDK9	Cyclin-dependent kinase 9	SwissTargetPrediction		CXCR1
Aurantiamide	CRHR1	Corticotropin releasing factor receptor 1	SwissTargetPrediction		CYP17A1
Aurantiamide	CTSB	Cathepsin (B and K)	SwissTargetPrediction		CYP19A1
Aurantiamide	CTSD	Cathepsin D	SwissTargetPrediction		CYP1A1
Aurantiamide	CTSE	Cathepsin E	SwissTargetPrediction		CYP1A2
Aurantiamide	CTSK	Cathepsin K	SwissTargetPrediction		CYP1B1
Aurantiamide	CTSL	Cathepsin L	SwissTargetPrediction		CYP21A2
Aurantiamide	CTSS	Cathepsin S	SwissTargetPrediction		CYP26A1
Aurantiamide	CTSV	Cathepsin (V and K)	SwissTargetPrediction		CYP2C19
Aurantiamide	DRD2	Dopamine D2 receptor	SwissTargetPrediction		CYP2C9
Aurantiamide	EDNRB	Endothelin receptor ET-B	SwissTargetPrediction		CYP3A4
Aurantiamide	EPHX2	Epoxide hydratase	SwissTargetPrediction		CYP3A43
Aurantiamide	F10	Thrombin and coagulation factor X	SwissTargetPrediction		CYP51A1
Aurantiamide	F2	Thrombin	SwissTargetPrediction		DAO
Aurantiamide	F2R	Proteinase-activated receptor 1	SwissTargetPrediction		DAPK1
Aurantiamide	FNTA	Protein farnesyltransferase	SwissTargetPrediction		DCAF5
Aurantiamide	FNTB	Protein farnesyltransferase	SwissTargetPrediction		DHCR7
Aurantiamide	GALR1	Galanin receptor 1 (by homology)	SwissTargetPrediction		DIO1
Aurantiamide	GALR2	Galanin receptor 2 (by homology)	SwissTargetPrediction		DNM1
Aurantiamide	GRIA1	Glutamate receptor ionotropic, AMPA 1	SwissTargetPrediction		DNMT1
Aurantiamide	HDAC2	Histone deacetylase 2	SwissTargetPrediction		DPP4
Aurantiamide	HDAC6	Histone deacetylase 6	SwissTargetPrediction		DPP7
Aurantiamide	HDAC8	Histone deacetylase 8	SwissTargetPrediction		DPP8
Aurantiamide	HIF1A	Hypoxia-inducible factor 1 alpha	SwissTargetPrediction		DPP9
Aurantiamide	HLA-A	HLA class I histocompatibility antigen A-3	SwissTargetPrediction		DRD1
Aurantiamide	HMGCR	HMG-CoA reductase	SwissTargetPrediction		DRD2
Aurantiamide	HSD11B1	11-beta-hydroxysteroid dehydrogenase 1	SwissTargetPrediction		DRD3
Aurantiamide	HTR2A	Serotonin 2a (5-HT2a) receptor	SwissTargetPrediction		DRD4
Aurantiamide	HTR2C	Serotonin 2c (5-HT2c) receptor	SwissTargetPrediction		DUOX2
Aurantiamide	ICAM1	Intercellular adhesion molecule (ICAM-1)	SwissTargetPrediction		DUSP3
Aurantiamide	INSR	Insulin receptor	SwissTargetPrediction		DYRK1A
Aurantiamide	ITGA2B	Integrin alpha-Iib	SwissTargetPrediction		DYRK1B
Aurantiamide	ITGA4	Integrin alpha-4	SwissTargetPrediction		E2F1
Aurantiamide	ITGAL	Integrin alpha-L	SwissTargetPrediction		E2F2
Aurantiamide	ITGB1	Integrin beta-1	SwissTargetPrediction		ECE1
Aurantiamide	ITGB2	Integrin beta-2	SwissTargetPrediction		EDNRA
Aurantiamide	ITGB3	Integrin beta-3	SwissTargetPrediction		EDNRB
Aurantiamide	ITK	Tyrosine-protein kinase ITK/TSK	SwissTargetPrediction		EGF
Aurantiamide	KCNH2	HERG	SwissTargetPrediction		EGFR
Aurantiamide	KDM1A	Lysine-specific histone demethylase 1	SwissTargetPrediction		EIF6
Aurantiamide	MAPK1	MAP kinase ERK2	SwissTargetPrediction		ELK1
Aurantiamide	MAPK8	c-Jun N-terminal kinase 1	SwissTargetPrediction		EP300
Aurantiamide	MC4R	Melanocortin receptor 4	SwissTargetPrediction		EPHB4
Aurantiamide	MET	Hepatocyte growth factor receptor	SwissTargetPrediction		EPHX2
Aurantiamide	MKNK2	MAP kinase signal-integrating kinase 2	SwissTargetPrediction		ERBB2
Aurantiamide	MMP1	Matrix metalloproteinase 1	SwissTargetPrediction		ERBB3
Aurantiamide	MMP2	Matrix metalloproteinase 2	SwissTargetPrediction		ERN1
Aurantiamide	MMP3	Matrix metalloproteinase 3	SwissTargetPrediction		ESR1
Aurantiamide	MMP8	Matrix metalloproteinase 8	SwissTargetPrediction		ESR2
Aurantiamide	MMP9	Matrix metalloproteinase 9	SwissTargetPrediction		ESRRA
Aurantiamide	NCSTN	Gamma-secretase	SwissTargetPrediction		ESRRB
Aurantiamide	NTSR1	Neurotensin receptor 1 (by homology)	SwissTargetPrediction		F10
Aurantiamide	OPRD1	Delta opioid receptor	SwissTargetPrediction		F13A1
Aurantiamide	OPRK1	Kappa Opioid receptor	SwissTargetPrediction		F2
Aurantiamide	OPRL1	Nociceptin receptor	SwissTargetPrediction		F2R
Aurantiamide	OPRM1	Mu opioid receptor	SwissTargetPrediction		F2RL1
Aurantiamide	OXTR	Oxytocin receptor	SwissTargetPrediction		F3
Aurantiamide	P2RX3	P2X purinoceptor 3	SwissTargetPrediction		F7
Aurantiamide	PAK4	Serine/threonine-protein kinase PAK 4	SwissTargetPrediction		FASLG
Aurantiamide	PDE10A	Phosphodiesterase 10A (by homology)	SwissTargetPrediction		FASN
Aurantiamide	PDE2A	Phosphodiesterase 2A	SwissTargetPrediction		FCER2
Aurantiamide	PDYN	Proenkephalin B	SwissTargetPrediction		FDFT1
Aurantiamide	PER2	Period circadian protein homolog 2	SwissTargetPrediction		FFAR1
Aurantiamide	PGGT1B	Geranylgeranyl transferase type I	SwissTargetPrediction		FGFR1
Aurantiamide	PIM1	Serine/threonine-protein kinase PIM1	SwissTargetPrediction		FGFR3
Aurantiamide	PIM2	Serine/threonine-protein kinase PIM2	SwissTargetPrediction		FGR
Aurantiamide	PIM3	Serine/threonine-protein kinase PIM3	SwissTargetPrediction		FLT1
Aurantiamide	PIN1	Peptidyl-prolyl cis-trans isomerase NIMA-interacting 1	SwissTargetPrediction		FLT3
Aurantiamide	PRCP	Lysosomal Pro-X carboxypeptidase	SwissTargetPrediction		FLT4
Aurantiamide	PROC	Vitamin K-dependent protein C	SwissTargetPrediction		FNTA
Aurantiamide	PSEN1	Gamma-secretase	SwissTargetPrediction		FNTB
Aurantiamide	PSEN2	Gamma-secretase	SwissTargetPrediction		FOLH1
Aurantiamide	PSENEN	Gamma-secretase	SwissTargetPrediction		FOS
Aurantiamide	PTGS1	Cyclooxygenase-1	SwissTargetPrediction		FUT4
Aurantiamide	PTGS2	Cyclooxygenase-2	SwissTargetPrediction		FUT7
Aurantiamide	REN	Renin	SwissTargetPrediction		FYN
Aurantiamide	SRC	Tyrosine-protein kinase SRC	SwissTargetPrediction		G6PD
Aurantiamide	TACR1	Neurokinin 1 receptor	SwissTargetPrediction		GABBR1
Aurantiamide	TACR2	Neurokinin 2 receptor	SwissTargetPrediction		GABRA
Aurantiamide	TACR3	Neurokinin 3 receptor	SwissTargetPrediction		GABRA1
Aurantiamide	XIAP	Inhibitor of apoptosis protein 3	SwissTargetPrediction		GABRA2
Aurantiamide	YARS	Tyrosyl-tRNA synthetase	SwissTargetPrediction		GABRA3
beta-Sitosterol	NR3C2	Mineralocorticoid receptor	TCMSP		GABRA5
beta-Sitosterol	NCOA2	Nuclear receptor coactivator 2	TCMSP		GABRA6
beta-Sitosterol	PGR	Progesterone receptor	TCMSP		GABRB2
beta-Sitosterol	ACHE	Acetylcholinesterase	SwissTargetPrediction		GABRB3
beta-Sitosterol	AR	Androgen Receptor	SwissTargetPrediction		GABRG2
beta-Sitosterol	BCHE	Butyrylcholinesterase	SwissTargetPrediction		GADD45A
beta-Sitosterol	CES2	Carboxylesterase 2	SwissTargetPrediction		GALR1
beta-Sitosterol	CHRM2	Muscarinic acetylcholine receptor M2	SwissTargetPrediction		GALR2
beta-Sitosterol	CYP17A1	Cytochrome P450 17A1	SwissTargetPrediction		GCKR
beta-Sitosterol	CYP19A1	Cytochrome P450 19A1	SwissTargetPrediction		GCLC
beta-Sitosterol	CYP2C19	Cytochrome P450 2C19	SwissTargetPrediction		GGH
beta-Sitosterol	CYP51A1	Cytochrome P450 51 (by homology)	SwissTargetPrediction		GH1
beta-Sitosterol	DHCR7	Anti-estrogen binding site (AEBS) (by homology)	SwissTargetPrediction		GHR
beta-Sitosterol	ESR1	Estrogen receptor alpha	SwissTargetPrediction		GHSR
beta-Sitosterol	ESR2	Estrogen receptor beta	SwissTargetPrediction		GJA1
beta-Sitosterol	FDFT1	Squalene synthetase (by homology)	SwissTargetPrediction		GLO1
beta-Sitosterol	G6PD	Glucose-6-phosphate 1-dehydrogenase	SwissTargetPrediction		GLRA1
beta-Sitosterol	GLRA1	Glycine receptor subunit alpha-1	SwissTargetPrediction		GPR183
beta-Sitosterol	HMGCR	HMG-CoA reductase	SwissTargetPrediction		GPR35
beta-Sitosterol	HSD11B1	11-beta-hydroxysteroid dehydrogenase 1	SwissTargetPrediction		GRIA1
beta-Sitosterol	NOS2	Nitric oxide synthase, inducible (by homology)	SwissTargetPrediction		GRIA2
beta-Sitosterol	NPC1L1	Niemann-Pick C1-like protein 1	SwissTargetPrediction		GRIN1
beta-Sitosterol	NR1H2	LXR-beta	SwissTargetPrediction		GRK6
beta-Sitosterol	NR1H3	LXR-alpha	SwissTargetPrediction		GRM2
beta-Sitosterol	NR1I3	Nuclear receptor subfamily 1 group I member 3 (by homology)	SwissTargetPrediction		GRM5
beta-Sitosterol	NR3C1	Glucocorticoid receptor	SwissTargetPrediction		GSK3A
beta-Sitosterol	POLB	DNA polymerase beta (by homology)	SwissTargetPrediction		GSK3B
beta-Sitosterol	PPARD	Peroxisome proliferator-activated receptor delta	SwissTargetPrediction		GSR
beta-Sitosterol	PPARG	Peroxisome proliferator-activated receptor gamma	SwissTargetPrediction		GSS
beta-Sitosterol	PTGER1	Prostanoid EP1 receptor (by homology)	SwissTargetPrediction		GSTA1
beta-Sitosterol	PTGER2	Prostanoid EP2 receptor (by homology)	SwissTargetPrediction		GSTA2
beta-Sitosterol	PTGES	Prostaglandin E synthase	SwissTargetPrediction		GSTM1
beta-Sitosterol	PTPN1	Protein-tyrosine phosphatase 1B	SwissTargetPrediction		GSTM2
beta-Sitosterol	PTPN2	T-cell protein-tyrosine phosphatase	SwissTargetPrediction		GSTP1
beta-Sitosterol	PTPN6	Protein-tyrosine phosphatase 1C	SwissTargetPrediction		GUSB
beta-Sitosterol	RORA	Nuclear receptor ROR-alpha	SwissTargetPrediction		HAS2
beta-Sitosterol	RORC	Nuclear receptor ROR-gamma	SwissTargetPrediction		HCAR2
beta-Sitosterol	SERPINA6	Corticosteroid binding globulin	SwissTargetPrediction		HDAC1
beta-Sitosterol	SHBG	Testis-specific androgen-binding protein	SwissTargetPrediction		HDAC2
beta-Sitosterol	SLC6A2	Norepinephrine transporter	SwissTargetPrediction		HDAC6
beta-Sitosterol	SLC6A4	Serotonin transporter	SwissTargetPrediction		HDAC8
beta-Sitosterol	SQLE	Squalene monooxygenase	SwissTargetPrediction		HERC5
beta-Sitosterol	SREBF2	Sterol regulatory element-binding protein 2	SwissTargetPrediction		HIF1A
beta-Sitosterol	TBXAS1	Thromboxane-A synthase	SwissTargetPrediction		HK2
beta-Sitosterol	UGT2B7	UDP-glucuronosyltransferase 2B7	SwissTargetPrediction		HLA-A
beta-Sitosterol	VDR	Vitamin D receptor	SwissTargetPrediction		HLA-DRB1
Caffeic acid	ADRA2A	Alpha-2A adrenergic receptor	TCMSP		HMGCR
Caffeic acid	ADRA2C	Alpha-2C adrenergic receptor	TCMSP		HMOX1
Caffeic acid	MAOA	Amine oxidase [flavin-containing] A	TCMSP		HNF4A
Caffeic acid	MAOB	Amine oxidase [flavin-containing] B	TCMSP		HSD11B1
Caffeic acid	ADRB1	Beta-1 adrenergic receptor	TCMSP		HSD17B1
Caffeic acid	ADRB2	Beta-2 adrenergic receptor	TCMSP		HSD17B14
Caffeic acid	CTRB2	Chymotrypsinogen B	TCMSP		HSD17B2
Caffeic acid	PTGS1	Prostaglandin G/H synthase 1	TCMSP		HSD17B3
Caffeic acid	PTGS2	Prostaglandin G/H synthase 2	TCMSP		HSD3B1
Caffeic acid	AKR1B1	Aldose reductase	SwissTargetPrediction		HSD3B2
Caffeic acid	ALOX5	Arachidonate 5-lipoxygenase	SwissTargetPrediction		HSF1
Caffeic acid	CA1	Carbonic anhydrase I	SwissTargetPrediction		HSP90AA1
Caffeic acid	CA12	Carbonic anhydrase XII	SwissTargetPrediction		HSP90AB1
Caffeic acid	CA14	Carbonic anhydrase XIV	SwissTargetPrediction		HSPA1A
Caffeic acid	CA2	Carbonic anhydrase II	SwissTargetPrediction		HSPA5
Caffeic acid	CA3	Carbonic anhydrase III	SwissTargetPrediction		HSPA8
Caffeic acid	CA4	Carbonic anhydrase IV	SwissTargetPrediction		HSPB1
Caffeic acid	CA5A	Carbonic anhydrase VA	SwissTargetPrediction		HTR1A
Caffeic acid	CA5B	Carbonic anhydrase VB	SwissTargetPrediction		HTR1B
Caffeic acid	CA6	Carbonic anhydrase VI	SwissTargetPrediction		HTR1D
Caffeic acid	CA7	Carbonic anhydrase VII	SwissTargetPrediction		HTR2A
Caffeic acid	CA9	Carbonic anhydrase IX	SwissTargetPrediction		HTR2C
Caffeic acid	ESR2	Estrogen receptor beta	SwissTargetPrediction		HTR6
Caffeic acid	MMP1	Matrix metalloproteinase 1	SwissTargetPrediction		ICAM1
Caffeic acid	MMP2	Matrix metalloproteinase 2	SwissTargetPrediction		IDH1
Caffeic acid	MMP9	Matrix metalloproteinase 9	SwissTargetPrediction		IDO1
Caffeic acid	PTPN1	Protein-tyrosine phosphatase 1B	SwissTargetPrediction		IFNG
Catechin	CALM1	Calmodulin	TCMSP		IGF1
Catechin	CALM2	Calmodulin	TCMSP		IGF1R
Catechin	CALM3	Calmodulin	TCMSP		IGF2
Catechin	CAT	Catalase	TCMSP		IGFBP3
Catechin	ESR1	Estrogen receptor alpha	TCMSP		IGHG1
Catechin	ESR2	Estrogen receptor beta	TCMSP		IKBKB
Catechin	HSP90AA1	Heat shock protein 90 alpha	TCMSP		IL10
Catechin	HSP90AB1	Heat shock protein 90 beta	TCMSP		IL13
Catechin	HAS2	Hyaluronan synthase 2	TCMSP		IL1A
Catechin	PRKACA	Protein kinase A catalytic subunit alpha	TCMSP		IL1B
Catechin	NCOA2	Nuclear receptor coactivator 2	TCMSP		IL2
Catechin	PTGS1	Cyclooxygenase-1	TCMSP, SwissTargetPrediction		IL4
Catechin	PTGS2	Cyclooxygenase-2	TCMSP		IL5
Catechin	RXRA	Retinoid X receptor alpha	TCMSP		IL6
Catechin	ABCB1	P-glycoprotein 1	SwissTargetPrediction		ILK
Catechin	BACE1	Beta-secretase 1	SwissTargetPrediction		INSR
Catechin	BCL2	Apoptosis regulator Bcl-2	SwissTargetPrediction		IRF1
Catechin	CA1	Carbonic anhydrase I	SwissTargetPrediction		ITGA2B
Catechin	CA12	Carbonic anhydrase XII	SwissTargetPrediction		ITGA4
Catechin	CA2	Carbonic anhydrase II	SwissTargetPrediction		ITGAL
Catechin	CA3	Carbonic anhydrase III	SwissTargetPrediction		ITGB1
Catechin	CA4	Carbonic anhydrase IV	SwissTargetPrediction		ITGB2
Catechin	CA5A	Carbonic anhydrase VA	SwissTargetPrediction		ITGB3
Catechin	CA5B	Carbonic anhydrase VB	SwissTargetPrediction		ITK
Catechin	CA6	Carbonic anhydrase VI	SwissTargetPrediction		JAK1
Catechin	CA7	Carbonic anhydrase VII	SwissTargetPrediction		JAK2
Catechin	CA9	Carbonic anhydrase IX	SwissTargetPrediction		JAK3
Catechin	FGFR1	Fibroblast growth factor receptor 1	SwissTargetPrediction		JUN
Catechin	KDR	Vascular endothelial growth factor receptor 2	SwissTargetPrediction		KCNA5
Catechin	KIT	Stem cell growth factor receptor	SwissTargetPrediction		KCNH2
Catechin	MET	Hepatocyte growth factor receptor	SwissTargetPrediction		KCNJ3
Catechin	MMP12	Matrix metalloproteinase 12	SwissTargetPrediction		KCNJ5
Catechin	MMP13	Matrix metalloproteinase 13	SwissTargetPrediction		KDM1A
Catechin	MMP2	Matrix metalloproteinase 2	SwissTargetPrediction		KDM4E
Catechin	MMP9	Matrix metalloproteinase 9	SwissTargetPrediction		KDR
Catechin	PGF	Placenta growth factor	SwissTargetPrediction		KIT
Catechin	SRC	Tyrosine-protein kinase SRC	SwissTargetPrediction		KLK1
Catechin	VEGFA	Vascular endothelial growth factor A	SwissTargetPrediction		KLK2
Chlorogenic acid	PTGS2	Cyclooxygenase-2	TCMSP		LAP3
Chlorogenic acid	AKR1B1	Aldose reductase	SwissTargetPrediction		LARS1
Chlorogenic acid	AKR1B10	Aldo-keto reductase family 1 member B10	SwissTargetPrediction		LCK
Chlorogenic acid	MMP13	Matrix metalloproteinase 13	SwissTargetPrediction		LCT
Chlorogenic acid	MMP2	Matrix metalloproteinase 2	SwissTargetPrediction		LDHA
Chlorogenic acid	MMP12	Matrix metalloproteinase 12	SwissTargetPrediction		LDHB
Chlorogenic acid	APP	Beta amyloid A4 protein	SwissTargetPrediction		LDLR
Chrysin	MAOB	Amine oxidase [flavin-containing] B	TCMSP, SwissTargetPrediction		LRRK2
Chrysin	AR	Androgen receptor	TCMSP, SwissTargetPrediction		LTA4H
Chrysin	PKIA	cAMP-dependent protein kinase inhibitor alpha	TCMSP		LYN
Chrysin	PDE3A	cGMP-inhibited 3',5'-cyclic phosphodiesterase A	TCMSP		LYZ
Chrysin	CDKN1A	Cyclin-dependent kinase inhibitor 1	TCMSP		MAOA
Chrysin	CYP19A1	Cytochrome P450 19A1	TCMSP, SwissTargetPrediction		MAOB
Chrysin	DPP4	Dipeptidyl peptidase IV	TCMSP		MAP2K1
Chrysin	GABRA1	Gamma-aminobutyric acid receptor subunit alpha-1	TCMSP		MAP3K12
Chrysin	HSP90AA1	Heat shock protein 90 alpha	TCMSP		MAP3K5
Chrysin	HSP90AB1	Heat shock protein 90 beta	TCMSP		MAP3K8
Chrysin	MS4A2	High affinity immunoglobulin epsilon receptor subunit beta	TCMSP		MAP4K4
Chrysin	IL13	Interleukin-13	TCMSP		MAPK1
Chrysin	IL4	Interleukin-4	TCMSP		MAPK11
Chrysin	PRKACA	Protein kinase A catalytic subunit alpha	TCMSP		MAPK14
Chrysin	PIK3CG	PI3K catalytic subunit gamma	TCMSP, SwissTargetPrediction		MAPK8
Chrysin	PTGS1	Cyclooxygenase-1	TCMSP		MAPKAPK2
Chrysin	PTGS2	Cyclooxygenase-2	TCMSP, SwissTargetPrediction		MAPT
Chrysin	SLC6A4	Sodium-dependent serotonin transporter	TCMSP		MC4R
Chrysin	F2	Thrombin	TCMSP, SwissTargetPrediction		MCL1
Chrysin	TGFB1	Transforming growth factor beta-1	TCMSP		MDM2
Chrysin	ABCB1	P-glycoprotein 1	SwissTargetPrediction		MDM4
Chrysin	ABCC1	Multidrug resistance-associated protein 1	SwissTargetPrediction		MET
Chrysin	ABCG2	ATP-binding cassette sub-family G member 2	SwissTargetPrediction		METAP1
Chrysin	ACHE	Acetylcholinesterase	SwissTargetPrediction		MGAM
Chrysin	ADORA1	Adenosine A1 receptor (by homology)	SwissTargetPrediction		MGST1
Chrysin	ADORA2A	Adenosine A2a receptor (by homology)	SwissTargetPrediction		MIF
Chrysin	ADORA3	Adenosine A3 receptor	SwissTargetPrediction		MKI67
Chrysin	AHR	Aryl hydrocarbon receptor	SwissTargetPrediction		MKNK2
Chrysin	AKR1B1	Aldose reductase	SwissTargetPrediction		MMP1
Chrysin	AKR1B10	Aldo-keto reductase family 1 member B10	SwissTargetPrediction		MMP12
Chrysin	ALK	ALK tyrosine kinase receptor	SwissTargetPrediction		MMP13
Chrysin	ALOX12	Arachidonate 12-lipoxygenase	SwissTargetPrediction		MMP14
Chrysin	ALOX15	Arachidonate 15-lipoxygenase	SwissTargetPrediction		MMP2
Chrysin	ALOX5	Arachidonate 5-lipoxygenase	SwissTargetPrediction		MMP3
Chrysin	AMY1A	AMY1C	SwissTargetPrediction		MMP8
Chrysin	APEX1	DNA-(apurinic or apyrimidinic site) lyase	SwissTargetPrediction		MMP9
Chrysin	APP	Beta amyloid A4 protein	SwissTargetPrediction		MPG
Chrysin	ARG1	Arginase-1 (by homology)	SwissTargetPrediction		MPO
Chrysin	AURKB	Serine/threonine-protein kinase Aurora-B	SwissTargetPrediction		MS4A2
Chrysin	AXL	Tyrosine-protein kinase receptor UFO	SwissTargetPrediction		MST1R
Chrysin	BCHE	Butyrylcholinesterase	SwissTargetPrediction		MT2A
Chrysin	CA1	Carbonic anhydrase I	SwissTargetPrediction		MTAP
Chrysin	CA12	Carbonic anhydrase XII	SwissTargetPrediction		MT-ND6
Chrysin	CA2	Carbonic anhydrase II	SwissTargetPrediction		MTNR1A
Chrysin	CA4	Carbonic anhydrase IV	SwissTargetPrediction		MTOR
Chrysin	CA7	Carbonic anhydrase VII	SwissTargetPrediction		MTTP
Chrysin	CA9	Carbonic anhydrase IX	SwissTargetPrediction		MYC
Chrysin	CALM1	Calmodulin	SwissTargetPrediction		MYLK
Chrysin	CBR1	Carbonyl reductase [NADPH] 1	SwissTargetPrediction		NAALAD2
Chrysin	CCNB1	Cyclin B	SwissTargetPrediction		NAE1
Chrysin	CCNB2	Cyclin B	SwissTargetPrediction		NAMPT
Chrysin	CCNB3	Cyclin B	SwissTargetPrediction		NCF1
Chrysin	CD38	Lymphocyte differentiation antigen CD38	SwissTargetPrediction		NCOA1
Chrysin	CDK1	Cyclin-dependent kinase 1	SwissTargetPrediction		NCOA2
Chrysin	CDK5	Cyclin-dependent kinase 5	SwissTargetPrediction		NCSTN
Chrysin	CDK5R1	CDK5 activator 1	SwissTargetPrediction		NEK1
Chrysin	CDK6	Cyclin-dependent kinase 6	SwissTargetPrediction		NEK2
Chrysin	CFTR	Cystic fibrosis transmembrane conductance regulator	SwissTargetPrediction		NEK6
Chrysin	CSNK2A1	Casein kinase II alpha	SwissTargetPrediction		NFATC3
Chrysin	CYP1A1	Cytochrome P450 1A1	SwissTargetPrediction		NFE2L2
Chrysin	CYP1A2	Cytochrome P450 1A2	SwissTargetPrediction		NFKBIA
Chrysin	CYP1B1	Cytochrome P450 1B1	SwissTargetPrediction		NKX3-1
Chrysin	EGFR	Epidermal growth factor receptor erbB1	SwissTargetPrediction		NMUR2
Chrysin	ESR1	Estrogen receptor alpha	SwissTargetPrediction		NOS2
Chrysin	ESR2	Estrogen receptor beta	SwissTargetPrediction		NOS3
Chrysin	ESRRA	Estrogen-related receptor alpha	SwissTargetPrediction		NOX4
Chrysin	FLT3	Tyrosine-protein kinase receptor FLT3	SwissTargetPrediction		NPC1L1
Chrysin	GLO1	Glyoxalase I	SwissTargetPrediction		NPEPPS
Chrysin	GPR35	G-protein coupled receptor 35	SwissTargetPrediction		NPY5R
Chrysin	GRK6	G protein-coupled receptor kinase 6	SwissTargetPrediction		NQO1
Chrysin	GSK3B	Glycogen synthase kinase-3 beta	SwissTargetPrediction		NQO2
Chrysin	HSD17B1	Estradiol 17-beta-dehydrogenase 1	SwissTargetPrediction		NR1H2
Chrysin	HSD17B2	Estradiol 17-beta-dehydrogenase 2	SwissTargetPrediction		NR1H3
Chrysin	IGF1R	Insulin-like growth factor I receptor	SwissTargetPrediction		NR1H4
Chrysin	IKBKB	Inhibitor of nuclear factor kappa B kinase beta subunit	SwissTargetPrediction		NR1I2
Chrysin	INSR	Insulin receptor	SwissTargetPrediction		NR1I3
Chrysin	KDM4E	Lysine-specific demethylase 4D-like	SwissTargetPrediction		NR3C1
Chrysin	KDR	Vascular endothelial growth factor receptor 2	SwissTargetPrediction		NR3C2
Chrysin	KIT	Stem cell growth factor receptor	SwissTargetPrediction		NTRK1
Chrysin	LCK	Tyrosine-protein kinase LCK	SwissTargetPrediction		NTRK2
Chrysin	MAOA	Monoamine oxidase A	SwissTargetPrediction		NTSR1
Chrysin	MAPT	Microtubule-associated protein tau	SwissTargetPrediction		NUAK1
Chrysin	MET	Hepatocyte growth factor receptor	SwissTargetPrediction		ODC1
Chrysin	MMP12	Matrix metalloproteinase 12	SwissTargetPrediction		OGA
Chrysin	MMP2	Matrix metalloproteinase 2	SwissTargetPrediction		OGFRL1
Chrysin	MMP9	Matrix metalloproteinase 9	SwissTargetPrediction		OPRD1
Chrysin	MYLK	Myosin light chain kinase, smooth muscle	SwissTargetPrediction		OPRK1
Chrysin	NAE1	NEDD8-activating enzyme E1 regulatory subunit	SwissTargetPrediction		OPRL1
Chrysin	NOS2	Nitric oxide synthase, inducible (by homology)	SwissTargetPrediction		OPRM1
Chrysin	NOX4	NADPH oxidase 4	SwissTargetPrediction		OXTR
Chrysin	NTRK2	Neurotrophic tyrosine kinase receptor type 2	SwissTargetPrediction		P2RX3
Chrysin	OPRD1	Delta opioid receptor	SwissTargetPrediction		P4HB
Chrysin	PARP1	Poly [ADP-ribose] polymerase-1	SwissTargetPrediction		PABPC1
Chrysin	PDE5A	Phosphodiesterase 5A	SwissTargetPrediction		PAK4
Chrysin	PFKFB3	6-phosphofructo-2-kinase/fructose-2,6-bisphosphatase 3	SwissTargetPrediction		PAM
Chrysin	PIM1	Serine/threonine-protein kinase PIM1	SwissTargetPrediction		PARP1
Chrysin	PLA2G2A	Phospholipase A2 group IIA	SwissTargetPrediction		PCOLCE
Chrysin	PLA2G4A	Cytosolic phospholipase A2	SwissTargetPrediction		PDE10A
Chrysin	PLG	Plasminogen	SwissTargetPrediction		PDE1C
Chrysin	PLK1	Serine/threonine-protein kinase PLK1	SwissTargetPrediction		PDE2A
Chrysin	PRKDC	DNA-dependent protein kinase	SwissTargetPrediction		PDE3A
Chrysin	PTPN1	Protein-tyrosine phosphatase 1B	SwissTargetPrediction		PDE4C
Chrysin	PTPRS	Receptor-type tyrosine-protein phosphatase S	SwissTargetPrediction		PDE4D
Chrysin	SIGMAR1	Sigma opioid receptor	SwissTargetPrediction		PDE5A
Chrysin	SLC22A12	Solute carrier family 22 member 12	SwissTargetPrediction		PDE7A
Chrysin	SRC	Tyrosine-protein kinase SRC	SwissTargetPrediction		PDE9A
Chrysin	ST6GAL1	Beta-galactoside alpha-2,6-sialyltransferase 1	SwissTargetPrediction		PDGFRA
Chrysin	SYK	Tyrosine-protein kinase SYK	SwissTargetPrediction		PDGFRB
Chrysin	TBXAS1	Thromboxane-A synthase	SwissTargetPrediction		PDPK1
Chrysin	TERT	Telomerase reverse transcriptase	SwissTargetPrediction		PDYN
Chrysin	TNKS	Tankyrase-1	SwissTargetPrediction		PEPD
Chrysin	TNKS2	Tankyrase-2	SwissTargetPrediction		PER2
Chrysin	TOP1	DNA topoisomerase I (by homology)	SwissTargetPrediction		PFKFB3
Chrysin	TOP2A	DNA topoisomerase II alpha	SwissTargetPrediction		PGD
Chrysin	TTR	Transthyretin	SwissTargetPrediction		PGF
Chrysin	TYR	Tyrosinase	SwissTargetPrediction		PGGT1B
Chrysin	XDH	Xanthine dehydrogenase	SwissTargetPrediction		PGR
Cinnamic acid	MAOA	Amine oxidase [flavin-containing] A	TCMSP		PIK3CA
Cinnamic acid	MAOB	Amine oxidase [flavin-containing] B	TCMSP		PIK3CB
Cinnamic acid	LYZ	Lysozyme	TCMSP		PIK3CG
Cinnamic acid	MGAM	Maltase-glucoamylase, intestinal	TCMSP		PIK3R1
Cinnamic acid	PTGS1	Cyclooxygenase-1	TCMSP		PIM1
Cinnamic acid	PTGS2	Cyclooxygenase-2	TCMSP		PIM2
Cinnamic acid	F3	Tissue factor	TCMSP		PIM3
Cinnamic acid	HCAR2	Hydroxycarboxylic acid receptor 2	SwissTargetPrediction		PIN1
Cinnamic acid	AKR1B1	Aldose reductase	SwissTargetPrediction		PKIA
Corilagin	HMOX1	Heme oxygenase 1	TCMSP		PKN1
Corilagin	IL1B	Interleukin-1 beta	TCMSP		PLA2G10
Corilagin	IL10	Interleukin-10	TCMSP		PLA2G1B
Corilagin	IL6	Interleukin-6	TCMSP		PLA2G2A
Corilagin	PREP	Prolyl endopeptidase	TCMSP		PLA2G2E
Corilagin	PTGS2	Cyclooxygenase-2	TCMSP		PLA2G4A
Corilagin	RELA	Transcription factor p65	TCMSP		PLA2G5
Corilagin	TNF	Tumor necrosis factor	TCMSP		PLA2G7
Corilagin	SQLE	Squalene monooxygenase (by homology)	SwissTargetPrediction		PLAT
Corilagin	VCP	Transitional endoplasmic reticulum ATPase	SwissTargetPrediction		PLAU
Corilagin	TNNC1	Troponin, cardiac muscle	SwissTargetPrediction		PLG
Corilagin	TNNT2	Troponin, cardiac muscle	SwissTargetPrediction		PLK1
Corilagin	TNNI3	Troponin, cardiac muscle	SwissTargetPrediction		PLK2
Corilagin	F10	Thrombin and coagulation factor X	SwissTargetPrediction		PLK4
Corilagin	BACE1	Beta-secretase 1	SwissTargetPrediction		PNMT
Daidzein	HSD3B1	3β-hydroxysteroid dehydrogenase/isomerase type 1	TCMSP		POLA1
Daidzein	HSD3B2	3β-hydroxysteroid dehydrogenase/isomerase type 2	TCMSP		POLB
Daidzein	MKI67	Antigen KI-67	TCMSP		PON1
Daidzein	APOB	Apolipoprotein B-100	TCMSP		POR
Daidzein	BAX	Apoptosis regulator BAX	TCMSP		PPARA
Daidzein	AHR	Aryl hydrocarbon receptor	TCMSP		PPARD
Daidzein	ATP5F1B	ATP synthase subunit beta, mitochondrial	TCMSP		PPARG
Daidzein	B4GALT4	Beta-1,4-galactosyltransferase 4	TCMSP		PPARGC1B
Daidzein	ADRB2	Beta-2 adrenergic receptor	TCMSP		PPP3CA
Daidzein	BARD1	BRCA1-associated RING domain protein 1	TCMSP		PRCP
Daidzein	CALM1	Calmodulin	TCMSP		PREP
Daidzein	CALM2	Calmodulin	TCMSP		PRKACA
Daidzein	CALM3	Calmodulin	TCMSP		PRKCA
Daidzein	CPT1A	Carnitine O-palmitoyltransferase 1, liver isoform	TCMSP		PRKCB
Daidzein	CASP3	Caspase-3	TCMSP		PRKCE
Daidzein	CAT	Catalase	TCMSP		PRKCG
Daidzein	CAV1	Caveolin-1	TCMSP		PRKCQ
Daidzein	CD5L	CD5 antigen-like	TCMSP		PRKCZ
Daidzein	CDK2	Cyclin-dependent kinase 2	TCMSP		PRKDC
Daidzein	TP53	Cellular tumor antigen p53	TCMSP		PRMT1
Daidzein	PDE3A	cGMP-inhibited 3',5'-cyclic phosphodiesterase A	TCMSP		PROC
Daidzein	CDKN1A	Cyclin-dependent kinase inhibitor 1	TCMSP		PRSS1
Daidzein	CYP3A4	Cytochrome P450 3A4	TCMSP		PSEN1
Daidzein	RAD51	DNA repair protein RAD51 homolog 1	TCMSP		PSEN2
Daidzein	ECE1	Endothelin-converting enzyme 1	TCMSP		PSENEN
Daidzein	ESR1	Estrogen receptor alpha	TCMSP, SwissTargetPrediction		PSMB5
Daidzein	ESR2	Estrogen receptor beta	TCMSP, SwissTargetPrediction		PSMD3
Daidzein	EIF6	Eukaryotic translation initiation factor 6	TCMSP		PTEN
Daidzein	GABBR1	Gamma-aminobutyric acid type B receptor subunit 1	TCMSP		PTGER1
Daidzein	GADD45A	Growth arrest and DNA damage-inducible protein GADD45 alpha	TCMSP		PTGER2
Daidzein	GHR	Growth hormone receptor	TCMSP		PTGER3
Daidzein	HSP90AA1	Heat shock protein 90 alpha	TCMSP		PTGES
Daidzein	HSP90AB1	Heat shock protein 90 beta	TCMSP		PTGS1
Daidzein	EP300	Histone acetyltransferase p300	TCMSP		PTGS2
Daidzein	IGF1R	Insulin-like growth factor 1 receptor	TCMSP		PTK2
Daidzein	IGF1	Insulin-like growth factor 1	TCMSP		PTPN1
Daidzein	ICAM1	Intercellular adhesion molecule 1	TCMSP		PTPN11
Daidzein	IL4	Interleukin-4	TCMSP		PTPN2
Daidzein	IL6	Interleukin-6	TCMSP		PTPN6
Daidzein	LARS1	Leucyl-tRNA synthetase	TCMSP		PTPRS
Daidzein	FCER2	Low affinity immunoglobulin epsilon Fc receptor	TCMSP		PYGL
Daidzein	LDLR	Low-density lipoprotein receptor	TCMSP		PYGM
Daidzein	MT2A	Metallothionein-2	TCMSP		RAD51
Daidzein	MTTP	Microsomal triglyceride transfer protein	TCMSP		RAF1
Daidzein	MAPK14	Mitogen-activated protein kinase 14	TCMSP		RAMP1
Daidzein	PRKACA	Protein kinase A catalytic subunit alpha	TCMSP		RASA1
Daidzein	MT-ND6	NADH-ubiquinone oxidoreductase chain 6	TCMSP		RASSF1
Daidzein	NOS3	Nitric oxide synthase, endothelial	TCMSP		RB1
Daidzein	NOS2	Nitric oxide synthase, inducible	TCMSP		RBM45
Daidzein	PPARG	Peroxisome proliferator-activated receptor gamma	TCMSP, SwissTargetPrediction		RELA
Daidzein	PPARGC1B	PPAR gamma coactivator 1-beta	TCMSP		REN
Daidzein	PTGS1	Cyclooxygenase-1	TCMSP, SwissTargetPrediction		RET
Daidzein	PTGS2	Cyclooxygenase-2	TCMSP		RHOA
Daidzein	P4HB	Protein disulfide-isomerase	TCMSP		ROCK1
Daidzein	FOS	Proto-oncogene c-Fos	TCMSP		ROCK2
Daidzein	RXRA	Retinoid X receptor alpha	TCMSP		RORA
Daidzein	RBM45	RNA-binding protein 45	TCMSP		RORC
Daidzein	CHEK1	Serine/threonine-protein kinase Chk1	TCMSP		RPS6KA1
Daidzein	STAT1	Signal transducer and activator of transcription 1	TCMSP		RPS6KA3
Daidzein	GH1	Somatotropin	TCMSP		RUNX1T1
Daidzein	CYP21A2	Steroid 21-hydroxylase	TCMSP		RUNX2
Daidzein	SOD2	Superoxide dismutase 2	TCMSP		RXRA
Daidzein	JUN	Transcription factor AP-1	TCMSP		S1PR3
Daidzein	RELA	Transcription factor p65	TCMSP		SCN5A
Daidzein	TGFB1I1	Transforming growth factor beta-1-induced transcript 1	TCMSP		SELE
Daidzein	RHOA	Transforming protein RhoA	TCMSP		SELL
Daidzein	TRPM2	TRPM2 channel	TCMSP		SELP
Daidzein	TFF1	Trefoil factor 1	TCMSP		SERPINA6
Daidzein	PRSS1	Trypsin-1	TCMSP		SERPINE1
Daidzein	TNF	Tumor necrosis factor	TCMSP		SGPL1
Daidzein	BAP1	Ubiquitin carboxyl-terminal hydrolase BAP1	TCMSP		SHBG
Daidzein	VCAM1	Vascular cell adhesion protein 1	TCMSP		SIGMAR1
Daidzein	VEGFA	Vascular endothelial growth factor A	TCMSP		SIRT2
Daidzein	ABCB1	P-glycoprotein 1	SwissTargetPrediction		SLC22A12
Daidzein	ABCG2	ATP-binding cassette sub-family G member 2	SwissTargetPrediction		SLC27A1
Daidzein	ACHE	Acetylcholinesterase	SwissTargetPrediction		SLC29A1
Daidzein	ADORA1	Adenosine A1 receptor (by homology)	SwissTargetPrediction		SLC2A4
Daidzein	ADORA2A	Adenosine A2a receptor	SwissTargetPrediction		SLC5A2
Daidzein	ALDH2	Aldehyde dehydrogenase	SwissTargetPrediction		SLC6A2
Daidzein	ALOX12	Arachidonate 12-lipoxygenase	SwissTargetPrediction		SLC6A3
Daidzein	ALOX15	Arachidonate 15-lipoxygenase	SwissTargetPrediction		SLC6A4
Daidzein	ALOX5	Arachidonate 5-lipoxygenase	SwissTargetPrediction		SLC6A9
Daidzein	CA1	Carbonic anhydrase I	SwissTargetPrediction		SLC7A11
Daidzein	CA12	Carbonic anhydrase XII	SwissTargetPrediction		SLPI
Daidzein	CA2	Carbonic anhydrase II	SwissTargetPrediction		SNCA
Daidzein	CA4	Carbonic anhydrase IV	SwissTargetPrediction		SOAT1
Daidzein	CA5B	Carbonic anhydrase VB	SwissTargetPrediction		SOD1
Daidzein	CA7	Carbonic anhydrase VII	SwissTargetPrediction		SOD2
Daidzein	CA9	Carbonic anhydrase IX	SwissTargetPrediction		SPP1
Daidzein	CBR1	Carbonyl reductase [NADPH] 1	SwissTargetPrediction		SQLE
Daidzein	CDK5	Cyclin-dependent kinase 5	SwissTargetPrediction		SRC
Daidzein	CDK5R1	CDK5 activator 1	SwissTargetPrediction		SREBF2
Daidzein	CYP19A1	Cytochrome P450 19A1	SwissTargetPrediction		SSTR4
Daidzein	EGFR	Epidermal growth factor receptor erbB1	SwissTargetPrediction		ST3GAL3
Daidzein	ESRRA	Estrogen-related receptor alpha	SwissTargetPrediction		ST6GAL1
Daidzein	ESRRB	Estrogen-related receptor beta	SwissTargetPrediction		STAT1
Daidzein	F10	Thrombin and coagulation factor X	SwissTargetPrediction		STS
Daidzein	HSD17B1	Estradiol 17-beta-dehydrogenase 1	SwissTargetPrediction		SULT1E1
Daidzein	HSD17B2	Estradiol 17-beta-dehydrogenase 2	SwissTargetPrediction		SYK
Daidzein	HTR2A	Serotonin 2a (5-HT2a) receptor	SwissTargetPrediction		TACR1
Daidzein	HTR2C	Serotonin 2c (5-HT2c) receptor	SwissTargetPrediction		TACR2
Daidzein	IL2	Interleukin-2	SwissTargetPrediction		TACR3
Daidzein	MAOA	Monoamine oxidase A	SwissTargetPrediction		TAS2R31
Daidzein	MAOB	Monoamine oxidase B	SwissTargetPrediction		TBK1
Daidzein	MCL1	Induced myeloid leukemia cell differentiation protein Mcl-1	SwissTargetPrediction		TBXA2R
Daidzein	MGAM	Maltase-glucoamylase	SwissTargetPrediction		TBXAS1
Daidzein	MIF	Macrophage migration inhibitory factor	SwissTargetPrediction		TEK
Daidzein	NOX4	NADPH oxidase 4	SwissTargetPrediction		TERT
Daidzein	PFKFB3	6-phosphofructo-2-kinase/fructose-2,6-bisphosphatase 3	SwissTargetPrediction		TFF1
Daidzein	PLAT	Tissue-type plasminogen activator	SwissTargetPrediction		TGFB1
Daidzein	PLAU	Urokinase-type plasminogen activator	SwissTargetPrediction		TGFB1I1
Daidzein	PON1	Serum paraoxonase/arylesterase 1	SwissTargetPrediction		TGFBR1
Daidzein	PPARA	Peroxisome proliferator-activated receptor alpha	SwissTargetPrediction		TGM1
Daidzein	PTPN1	Protein-tyrosine phosphatase 1B	SwissTargetPrediction		THBD
Daidzein	PTPRS	Receptor-type tyrosine-protein phosphatase S	SwissTargetPrediction		TLR4
Daidzein	SLC6A2	Norepinephrine transporter	SwissTargetPrediction		TLR9
Daidzein	STS	Steryl-sulfatase	SwissTargetPrediction		TNF
Daidzein	TBXAS1	Thromboxane-A synthase	SwissTargetPrediction		TNKS
Daidzein	TLR9	Toll-like receptor (TLR7/TLR9)	SwissTargetPrediction		TNKS2
Daidzein	TNKS	Tankyrase-1	SwissTargetPrediction		TNNC1
Daidzein	TNKS2	Tankyrase-2	SwissTargetPrediction		TNNI3
Daidzein	TYR	Tyrosinase (by homology)	SwissTargetPrediction		TNNT2
Daidzein	XDH	Xanthine dehydrogenase	SwissTargetPrediction		TOP1
Ellagic acid	MMP2	72 kDa type IV collagenase	TCMSP		TOP2A
Ellagic acid	AR	Androgen receptor	TCMSP		TP53
Ellagic acid	CDK2	Cyclin-dependent kinase 2	TCMSP, SwissTargetPrediction		TPMT
Ellagic acid	CDKN1A	Cyclin-dependent kinase inhibitor 1	TCMSP		TREH
Ellagic acid	ESR1	Estrogen receptor alpha	TCMSP, SwissTargetPrediction		TRPA1
Ellagic acid	ESR2	Estrogen receptor beta	TCMSP, SwissTargetPrediction		TRPM2
Ellagic acid	GSTA1	Glutathione S-transferase A1	TCMSP		TRPM8
Ellagic acid	GSTA2	Glutathione S-transferase A2	TCMSP		TRPV3
Ellagic acid	GSTM1	Glutathione S-transferase Mu 1	TCMSP		TSHR
Ellagic acid	GSTM2	Glutathione S-transferase Mu 2	TCMSP		TTL
Ellagic acid	GSTP1	Glutathione S-transferase P	TCMSP		TTR
Ellagic acid	HSP90AA1	Heat shock protein 90 alpha	TCMSP		TYR
Ellagic acid	HSP90AB1	Heat shock protein 90 beta	TCMSP		TYRO3
Ellagic acid	IGF2	Insulin-like growth factor II	TCMSP		UGT2B7
Ellagic acid	CXCL8	Interleukin-8	TCMSP		VCAM1
Ellagic acid	MMP9	Matrix metalloproteinase-9	TCMSP		VCP
Ellagic acid	NFKBIA	NF-kappa-B inhibitor alpha	TCMSP		VDAC2
Ellagic acid	PGR	Progesterone receptor	TCMSP		VDR
Ellagic acid	PRKCB	Protein kinase C beta type	TCMSP		VEGFA
Ellagic acid	RELA	Transcription factor p65	TCMSP		WEE1
Ellagic acid	VEGFA	Vascular endothelial growth factor A	TCMSP		WNK2
Ellagic acid	AKR1B1	Aldose reductase	SwissTargetPrediction		XDH
Ellagic acid	AKT1	Serine/threonine-protein kinase AKT	SwissTargetPrediction		XIAP
Ellagic acid	ALOX5	Arachidonate 5-lipoxygenase	SwissTargetPrediction		YARS
Ellagic acid	AURKA	Serine/threonine-protein kinase Aurora-A	SwissTargetPrediction		YWHAG
Ellagic acid	AURKB	Serine/threonine-protein kinase Aurora-B	SwissTargetPrediction		ZAP70
Ellagic acid	BACE1	Beta-secretase 1	SwissTargetPrediction
Ellagic acid	BRAF	Serine/threonine-protein kinase B-raf	SwissTargetPrediction
Ellagic acid	CA1	Carbonic anhydrase I	SwissTargetPrediction
Ellagic acid	CA12	Carbonic anhydrase XII	SwissTargetPrediction
Ellagic acid	CA13	Carbonic anhydrase XIII	SwissTargetPrediction
Ellagic acid	CA14	Carbonic anhydrase XIV	SwissTargetPrediction
Ellagic acid	CA2	Carbonic anhydrase II	SwissTargetPrediction
Ellagic acid	CA4	Carbonic anhydrase IV	SwissTargetPrediction
Ellagic acid	CA5A	Carbonic anhydrase VA	SwissTargetPrediction
Ellagic acid	CA5B	Carbonic anhydrase VB	SwissTargetPrediction
Ellagic acid	CA6	Carbonic anhydrase VI	SwissTargetPrediction
Ellagic acid	CA7	Carbonic anhydrase VII	SwissTargetPrediction
Ellagic acid	CA9	Carbonic anhydrase IX	SwissTargetPrediction
Ellagic acid	CBR1	Carbonyl reductase [NADPH] 1	SwissTargetPrediction
Ellagic acid	CCNA1	Cyclin A	SwissTargetPrediction
Ellagic acid	CCNA2	Cyclin A	SwissTargetPrediction
Ellagic acid	CCND1	Cyclin D1	SwissTargetPrediction
Ellagic acid	CDK4	Cyclin-dependent kinase 4	SwissTargetPrediction
Ellagic acid	CDK5	Cyclin-dependent kinase 5	SwissTargetPrediction
Ellagic acid	CDK5R1	CDK5 activator 1	SwissTargetPrediction
Ellagic acid	CES2	Carboxylesterase 2	SwissTargetPrediction
Ellagic acid	CSNK2A1	Casein kinase II alpha	SwissTargetPrediction
Ellagic acid	DAO	D-amino-acid oxidase	SwissTargetPrediction
Ellagic acid	EGFR	Epidermal growth factor receptor erbB1	SwissTargetPrediction
Ellagic acid	EPHB4	Ephrin receptor	SwissTargetPrediction
Ellagic acid	ERBB2	Receptor protein-tyrosine kinase erbB-2	SwissTargetPrediction
Ellagic acid	FGR	Tyrosine-protein kinase FGR (by homology)	SwissTargetPrediction
Ellagic acid	FLT4	Vascular endothelial growth factor receptor 3	SwissTargetPrediction
Ellagic acid	GPR35	G-protein coupled receptor 35	SwissTargetPrediction
Ellagic acid	GSK3B	Glycogen synthase kinase-3 beta	SwissTargetPrediction
Ellagic acid	GSR	Glutathione reductase	SwissTargetPrediction
Ellagic acid	HSD17B3	Estradiol 17-beta-dehydrogenase 3	SwissTargetPrediction
Ellagic acid	HSPA1A	Heat shock 70 kDa protein 1	SwissTargetPrediction
Ellagic acid	IGF1R	Insulin-like growth factor I receptor	SwissTargetPrediction
Ellagic acid	INSR	Insulin receptor	SwissTargetPrediction
Ellagic acid	KDR	Vascular endothelial growth factor receptor 2	SwissTargetPrediction
Ellagic acid	LYN	Tyrosine-protein kinase Lyn (by homology)	SwissTargetPrediction
Ellagic acid	MAOA	Monoamine oxidase A	SwissTargetPrediction
Ellagic acid	MAP3K8	Mitogen-activated protein kinase kinase kinase 8	SwissTargetPrediction
Ellagic acid	MET	Hepatocyte growth factor receptor	SwissTargetPrediction
Ellagic acid	NUAK1	NUAK family SNF1-like kinase 1	SwissTargetPrediction
Ellagic acid	PDGFRB	Platelet-derived growth factor receptor beta	SwissTargetPrediction
Ellagic acid	PLK1	Serine/threonine-protein kinase PLK1	SwissTargetPrediction
Ellagic acid	PLK4	Serine/threonine-protein kinase PLK4	SwissTargetPrediction
Ellagic acid	PTGS2	Cyclooxygenase-2	SwissTargetPrediction
Ellagic acid	PTK2	Focal adhesion kinase 1	SwissTargetPrediction
Ellagic acid	PTPN1	Protein-tyrosine phosphatase 1B	SwissTargetPrediction
Ellagic acid	SNCA	Alpha-synuclein	SwissTargetPrediction
Ellagic acid	SQLE	Squalene monooxygenase (by homology)	SwissTargetPrediction
Ellagic acid	SRC	Tyrosine-protein kinase SRC	SwissTargetPrediction
Ellagic acid	TEK	Tyrosine-protein kinase TIE-2	SwissTargetPrediction
Ellagic acid	TNNC1	Troponin, cardiac muscle	SwissTargetPrediction
Ellagic acid	TNNI3	Troponin, cardiac muscle	SwissTargetPrediction
Ellagic acid	TNNT2	Troponin, cardiac muscle	SwissTargetPrediction
Ellagic acid	XDH	Xanthine dehydrogenase	SwissTargetPrediction
Epicatechin	ACE	Angiotensin-converting enzyme	TCMSP
Epicatechin	ABCG2	ATP-binding cassette sub-family G member 2	TCMSP
Epicatechin	CCL2	C-C motif chemokine 2	TCMSP
Epicatechin	CALM1	Calmodulin	TCMSP
Epicatechin	CALM2	Calmodulin	TCMSP
Epicatechin	CALM3	Calmodulin	TCMSP
Epicatechin	CASP3	Caspase-3	TCMSP
Epicatechin	COMT	Catechol O-methyltransferase	TCMSP
Epicatechin	CRTC2	CREB-regulated transcription coactivator 2	TCMSP
Epicatechin	CREB1	cAMP-responsive element-binding protein 1	TCMSP
Epicatechin	CYP19A1	Cytochrome P450 19A1	TCMSP
Epicatechin	DUOX2	Dual oxidase 2	TCMSP
Epicatechin	ESR1	Estrogen receptor alpha	TCMSP
Epicatechin	ESR2	Estrogen receptor beta	TCMSP
Epicatechin	GRIN1	Glutamate [NMDA] receptor subunit zeta-1	TCMSP
Epicatechin	GRIA2	Glutamate receptor 2	TCMSP
Epicatechin	GCLC	Glutamate--cysteine ligase catalytic subunit	TCMSP
Epicatechin	GSS	Glutathione synthetase	TCMSP
Epicatechin	HSP90AA1	Heat shock protein 90 alpha	TCMSP
Epicatechin	HSP90AB1	Heat shock protein 90 beta	TCMSP
Epicatechin	HAS2	Hyaluronan synthase 2	TCMSP
Epicatechin	IL1A	Interleukin-1 alpha	TCMSP
Epicatechin	IL2	Interleukin-2	TCMSP
Epicatechin	IL6	Interleukin-6	TCMSP
Epicatechin	PRKACA	Protein kinase A catalytic subunit alpha	TCMSP
Epicatechin	POR	NADPH--cytochrome P450 reductase	TCMSP
Epicatechin	NCOA2	Nuclear receptor coactivator 2	TCMSP
Epicatechin	PTGS1	Cyclooxygenase-1	TCMSP, SwissTargetPrediction
Epicatechin	PTGS2	Cyclooxygenase-2	TCMSP
Epicatechin	AKT1	RAC-alpha serine/threonine-protein kinase	TCMSP
Epicatechin	RXRA	Retinoid X receptor alpha	TCMSP
Epicatechin	PLAT	Tissue-type plasminogen activator	TCMSP
Epicatechin	JUN	Transcription factor AP-1	TCMSP
Epicatechin	TNF	Tumor necrosis factor	TCMSP
Epicatechin	PLAU	Urokinase-type plasminogen activator	TCMSP
Epicatechin	ABCB1	P-glycoprotein 1	SwissTargetPrediction
Epicatechin	BACE1	Beta-secretase 1	SwissTargetPrediction
Epicatechin	BCL2	Apoptosis regulator Bcl-2	SwissTargetPrediction
Epicatechin	CA1	Carbonic anhydrase I	SwissTargetPrediction
Epicatechin	CA12	Carbonic anhydrase XII	SwissTargetPrediction
Epicatechin	CA2	Carbonic anhydrase II	SwissTargetPrediction
Epicatechin	CA3	Carbonic anhydrase III	SwissTargetPrediction
Epicatechin	CA4	Carbonic anhydrase IV	SwissTargetPrediction
Epicatechin	CA5A	Carbonic anhydrase VA	SwissTargetPrediction
Epicatechin	CA5B	Carbonic anhydrase VB	SwissTargetPrediction
Epicatechin	CA6	Carbonic anhydrase VI	SwissTargetPrediction
Epicatechin	CA7	Carbonic anhydrase VII	SwissTargetPrediction
Epicatechin	CA9	Carbonic anhydrase IX	SwissTargetPrediction
Epicatechin	FGFR1	Fibroblast growth factor receptor 1	SwissTargetPrediction
Epicatechin	KDR	Vascular endothelial growth factor receptor 2	SwissTargetPrediction
Epicatechin	KIT	Stem cell growth factor receptor	SwissTargetPrediction
Epicatechin	MET	Hepatocyte growth factor receptor	SwissTargetPrediction
Epicatechin	MMP12	Matrix metalloproteinase 12	SwissTargetPrediction
Epicatechin	MMP13	Matrix metalloproteinase 13	SwissTargetPrediction
Epicatechin	MMP2	Matrix metalloproteinase 2	SwissTargetPrediction
Epicatechin	PGF	Placenta growth factor	SwissTargetPrediction
Epicatechin	SRC	Tyrosine-protein kinase SRC	SwissTargetPrediction
Epicatechin	VEGFA	Vascular endothelial growth factor A	SwissTargetPrediction
Epicatechin gallate	ESR1	Estrogen receptor alpha	TCMSP
Epicatechin gallate	ESR2	Estrogen receptor beta	TCMSP
Epicatechin gallate	ABCB1	P-glycoprotein 1	SwissTargetPrediction
Epicatechin gallate	ABCC1	Multidrug resistance-associated protein 1	SwissTargetPrediction
Epicatechin gallate	ABCG2	ATP-binding cassette sub-family G member 2	SwissTargetPrediction
Epicatechin gallate	APP	Beta amyloid A4 protein	SwissTargetPrediction
Epicatechin gallate	BACE1	Beta-secretase 1	SwissTargetPrediction
Epicatechin gallate	BCL2	Apoptosis regulator Bcl-2	SwissTargetPrediction
Epicatechin gallate	CA1	Carbonic anhydrase I	SwissTargetPrediction
Epicatechin gallate	CA12	Carbonic anhydrase XII	SwissTargetPrediction
Epicatechin gallate	CA13	Carbonic anhydrase XIII	SwissTargetPrediction
Epicatechin gallate	CA2	Carbonic anhydrase II	SwissTargetPrediction
Epicatechin gallate	CA3	Carbonic anhydrase III	SwissTargetPrediction
Epicatechin gallate	CA4	Carbonic anhydrase IV	SwissTargetPrediction
Epicatechin gallate	CA5A	Carbonic anhydrase VA	SwissTargetPrediction
Epicatechin gallate	CA5B	Carbonic anhydrase VB	SwissTargetPrediction
Epicatechin gallate	CA6	Carbonic anhydrase VI	SwissTargetPrediction
Epicatechin gallate	CA7	Carbonic anhydrase VII	SwissTargetPrediction
Epicatechin gallate	CA9	Carbonic anhydrase IX	SwissTargetPrediction
Epicatechin gallate	CHRNA7	Neuronal acetylcholine receptor protein alpha-7 subunit	SwissTargetPrediction
Epicatechin gallate	DNM1	Dynamin-1	SwissTargetPrediction
Epicatechin gallate	DNMT1	DNA (cytosine-5)-methyltransferase 1	SwissTargetPrediction
Epicatechin gallate	DYRK1A	Dual-specificity tyrosine-phosphorylation regulated kinase 1A	SwissTargetPrediction
Epicatechin gallate	FUT4	Fucosyltransferase 4	SwissTargetPrediction
Epicatechin gallate	FUT7	Alpha-(1,3)-fucosyltransferase 7	SwissTargetPrediction
Epicatechin gallate	GABRA1	GABA-A receptor; alpha-1	SwissTargetPrediction
Epicatechin gallate	GABRB2	GABA-A receptor; beta-2	SwissTargetPrediction
Epicatechin gallate	GABRG2	GABA-A receptor; gamma-2	SwissTargetPrediction
Epicatechin gallate	HIF1A	Hypoxia-inducible factor 1 alpha	SwissTargetPrediction
Epicatechin gallate	KCNH2	HERG	SwissTargetPrediction
Epicatechin gallate	KLK1	Kallikrein 1	SwissTargetPrediction
Epicatechin gallate	KLK2	Kallikrein 2	SwissTargetPrediction
Epicatechin gallate	MAPK14	MAP kinase p38 alpha	SwissTargetPrediction
Epicatechin gallate	MAPT	Microtubule-associated protein tau	SwissTargetPrediction
Epicatechin gallate	MET	Hepatocyte growth factor receptor	SwissTargetPrediction
Epicatechin gallate	MMP12	Matrix metalloproteinase 12	SwissTargetPrediction
Epicatechin gallate	MMP13	Matrix metalloproteinase 13	SwissTargetPrediction
Epicatechin gallate	MMP14	Matrix metalloproteinase 14	SwissTargetPrediction
Epicatechin gallate	MMP2	Matrix metalloproteinase 2	SwissTargetPrediction
Epicatechin gallate	MMP9	Matrix metalloproteinase 9	SwissTargetPrediction
Epicatechin gallate	PGD	6-phosphogluconate dehydrogenase	SwissTargetPrediction
Epicatechin gallate	PGF	Placenta growth factor	SwissTargetPrediction
Epicatechin gallate	PTGS1	Cyclooxygenase-1	SwissTargetPrediction
Epicatechin gallate	SQLE	Squalene monooxygenase (by homology)	SwissTargetPrediction
Epicatechin gallate	ST3GAL3	CMP-N-acetylneuraminate-beta-1,4-galactoside alpha-2,3-sialyltransferase	SwissTargetPrediction
Epicatechin gallate	STAT1	Signal transducer and activator of transcription 1-alpha/beta	SwissTargetPrediction
Epicatechin gallate	TAS2R31	Taste receptor type 2 member 31	SwissTargetPrediction
Epicatechin gallate	TERT	Telomerase reverse transcriptase	SwissTargetPrediction
Epicatechin gallate	VEGFA	Vascular endothelial growth factor A	SwissTargetPrediction
Ferulic acid	ADRA1A	Alpha-1A adrenergic receptor	TCMSP
Ferulic acid	ADRA2A	Alpha-2A adrenergic receptor	TCMSP
Ferulic acid	ADRA2B	Alpha-2B adrenergic receptor	TCMSP
Ferulic acid	MAOA	Amine oxidase [flavin-containing] A	TCMSP
Ferulic acid	MAOB	Amine oxidase [flavin-containing] B	TCMSP
Ferulic acid	ADRB2	Beta-2 adrenergic receptor	TCMSP
Ferulic acid	CTRB2	Chymotrypsinogen B	TCMSP
Ferulic acid	HSP90AA1	Heat shock protein 90 alpha	TCMSP
Ferulic acid	HSP90AB1	Heat shock protein 90 beta	TCMSP
Ferulic acid	LTA4H	Leukotriene A-4 hydrolase	TCMSP
Ferulic acid	PRKACA	Protein kinase A catalytic subunit alpha	TCMSP
Ferulic acid	NOS3	Nitric oxide synthase, endothelial	TCMSP
Ferulic acid	PTGS1	Cyclooxygenase-1	TCMSP
Ferulic acid	PTGS2	Cyclooxygenase-2	TCMSP
Ferulic acid	SLC6A3	Sodium-dependent dopamine transporter	TCMSP
Ferulic acid	SLC6A2	Sodium-dependent noradrenaline transporter	TCMSP
Ferulic acid	PLAU	Urokinase-type plasminogen activator	TCMSP
Ferulic acid	CA2	Carbonic anhydrase II	SwissTargetPrediction
Ferulic acid	CA7	Carbonic anhydrase VII	SwissTargetPrediction
Ferulic acid	CA1	Carbonic anhydrase I	SwissTargetPrediction
Ferulic acid	CA6	Carbonic anhydrase VI	SwissTargetPrediction
Ferulic acid	CA12	Carbonic anhydrase XII	SwissTargetPrediction
Ferulic acid	CA14	Carbonic anhydrase XIV	SwissTargetPrediction
Ferulic acid	CA9	Carbonic anhydrase IX	SwissTargetPrediction
Ferulic acid	CA5A	Carbonic anhydrase VA	SwissTargetPrediction
Ferulic acid	CA5B	Carbonic anhydrase VB	SwissTargetPrediction
Galangin	AR	Androgen receptor	TCMSP, SwissTargetPrediction
Galangin	BCL2	Apoptosis regulator Bcl-2	TCMSP
Galangin	AHR	Aryl hydrocarbon receptor	TCMSP, SwissTargetPrediction
Galangin	CDK1	Cell division control protein 2 homolog	TCMSP, SwissTargetPrediction
Galangin	CDK4	Cell division protein kinase 4	TCMSP
Galangin	PDE3A	cGMP-inhibited 3',5'-cyclic phosphodiesterase A	TCMSP
Galangin	CYP1A1	Cytochrome P450 1A1	TCMSP
Galangin	DPP4	Dipeptidyl peptidase IV	TCMSP
Galangin	CCND3	G1/S-specific cyclin-D3	TCMSP
Galangin	GSTP1	Glutathione S-transferase P	TCMSP
Galangin	HSP90AA1	Heat shock protein 90 alpha	TCMSP
Galangin	HSP90AB1	Heat shock protein 90 beta	TCMSP
Galangin	PRKACA	Protein kinase A catalytic subunit alpha	TCMSP
Galangin	NOS2	Nitric oxide synthase, inducible	TCMSP
Galangin	PPARG	Peroxisome proliferator-activated receptor gamma	TCMSP
Galangin	PIK3CG	PI3K catalytic subunit gamma	TCMSP, SwissTargetPrediction
Galangin	HERC5	Probable E3 ubiquitin-protein ligase HERC5	TCMSP
Galangin	PTGS1	Cyclooxygenase-1	TCMSP
Galangin	PTGS2	Cyclooxygenase-2	TCMSP, SwissTargetPrediction
Galangin	CHEK1	Serine/threonine-protein kinase Chk1	TCMSP
Galangin	ABCB1	P-glycoprotein 1	SwissTargetPrediction
Galangin	ABCC1	Multidrug resistance-associated protein 1	SwissTargetPrediction
Galangin	ABCG2	ATP-binding cassette sub-family G member 2	SwissTargetPrediction
Galangin	ACHE	Acetylcholinesterase	SwissTargetPrediction
Galangin	ADORA1	Adenosine A1 receptor (by homology)	SwissTargetPrediction
Galangin	ADORA2A	Adenosine A2a receptor (by homology)	SwissTargetPrediction
Galangin	ADORA3	Adenosine A3 receptor	SwissTargetPrediction
Galangin	AKR1B1	Aldose reductase (by homology)	SwissTargetPrediction
Galangin	AKR1B10	Aldo-keto reductase family 1 member B10	SwissTargetPrediction
Galangin	ALK	ALK tyrosine kinase receptor	SwissTargetPrediction
Galangin	ALOX12	Arachidonate 12-lipoxygenase	SwissTargetPrediction
Galangin	ALOX15	Arachidonate 15-lipoxygenase	SwissTargetPrediction
Galangin	ALOX5	Arachidonate 5-lipoxygenase	SwissTargetPrediction
Galangin	APEX1	DNA-(apurinic or apyrimidinic site) lyase	SwissTargetPrediction
Galangin	ARG1	Arginase-1 (by homology)	SwissTargetPrediction
Galangin	AURKB	Serine/threonine-protein kinase Aurora-B	SwissTargetPrediction
Galangin	AVPR2	Vasopressin V2 receptor	SwissTargetPrediction
Galangin	AXL	Tyrosine-protein kinase receptor UFO	SwissTargetPrediction
Galangin	BACE1	Beta-secretase 1	SwissTargetPrediction
Galangin	BCHE	Butyrylcholinesterase	SwissTargetPrediction
Galangin	CA1	Carbonic anhydrase I	SwissTargetPrediction
Galangin	CA12	Carbonic anhydrase XII	SwissTargetPrediction
Galangin	CA14	Carbonic anhydrase XIV	SwissTargetPrediction
Galangin	CA2	Carbonic anhydrase II	SwissTargetPrediction
Galangin	CA3	Carbonic anhydrase III	SwissTargetPrediction
Galangin	CA4	Carbonic anhydrase IV	SwissTargetPrediction
Galangin	CA6	Carbonic anhydrase VI	SwissTargetPrediction
Galangin	CA7	Carbonic anhydrase VII	SwissTargetPrediction
Galangin	CA9	Carbonic anhydrase IX	SwissTargetPrediction
Galangin	CAMK2B	CaM kinase II beta	SwissTargetPrediction
Galangin	CBR1	Carbonyl reductase [NADPH] 1	SwissTargetPrediction
Galangin	CCNB1	Cyclin B	SwissTargetPrediction
Galangin	CCNB2	Cyclin B	SwissTargetPrediction
Galangin	CCNB3	Cyclin B	SwissTargetPrediction
Galangin	CDK2	Cyclin-dependent kinase 2	SwissTargetPrediction
Galangin	CDK5	Cyclin-dependent kinase 5	SwissTargetPrediction
Galangin	CDK5R1	CDK5 activator 1	SwissTargetPrediction
Galangin	CDK6	Cyclin-dependent kinase 6	SwissTargetPrediction
Galangin	CFTR	Cystic fibrosis transmembrane conductance regulator	SwissTargetPrediction
Galangin	CSNK2A1	Casein kinase II alpha	SwissTargetPrediction
Galangin	CXCR1	Interleukin-8 receptor A	SwissTargetPrediction
Galangin	CYP19A1	Cytochrome P450 19A1	SwissTargetPrediction
Galangin	CYP1B1	Cytochrome P450 1B1	SwissTargetPrediction
Galangin	DAPK1	Death-associated protein kinase 1	SwissTargetPrediction
Galangin	DRD4	Dopamine D4 receptor	SwissTargetPrediction
Galangin	EGFR	Epidermal growth factor receptor erbB1	SwissTargetPrediction
Galangin	ESR1	Estrogen receptor alpha	SwissTargetPrediction
Galangin	ESR2	Estrogen receptor beta	SwissTargetPrediction
Galangin	ESRRA	Estrogen-related receptor alpha	SwissTargetPrediction
Galangin	F2	Thrombin	SwissTargetPrediction
Galangin	FLT3	Tyrosine-protein kinase receptor FLT3	SwissTargetPrediction
Galangin	GLO1	Glyoxalase I	SwissTargetPrediction
Galangin	GPR35	G-protein coupled receptor 35	SwissTargetPrediction
Galangin	GRK6	G protein-coupled receptor kinase 6	SwissTargetPrediction
Galangin	GSK3B	Glycogen synthase kinase-3 beta	SwissTargetPrediction
Galangin	HSD17B1	Estradiol 17-beta-dehydrogenase 1	SwissTargetPrediction
Galangin	HSD17B2	Estradiol 17-beta-dehydrogenase 2	SwissTargetPrediction
Galangin	IGF1R	Insulin-like growth factor I receptor	SwissTargetPrediction
Galangin	IKBKB	Inhibitor of nuclear factor kappa B kinase beta subunit	SwissTargetPrediction
Galangin	INSR	Insulin receptor	SwissTargetPrediction
Galangin	KDM4E	Lysine-specific demethylase 4D-like	SwissTargetPrediction
Galangin	KDR	Vascular endothelial growth factor receptor 2	SwissTargetPrediction
Galangin	LCK	Tyrosine-protein kinase LCK	SwissTargetPrediction
Galangin	MAOA	Monoamine oxidase A	SwissTargetPrediction
Galangin	MAPT	Microtubule-associated protein tau	SwissTargetPrediction
Galangin	MCL1	Induced myeloid leukemia cell differentiation protein Mcl-1	SwissTargetPrediction
Galangin	MET	Hepatocyte growth factor receptor	SwissTargetPrediction
Galangin	MMP13	Matrix metalloproteinase 13	SwissTargetPrediction
Galangin	MMP2	Matrix metalloproteinase 2	SwissTargetPrediction
Galangin	MMP3	Matrix metalloproteinase 3	SwissTargetPrediction
Galangin	MMP9	Matrix metalloproteinase 9	SwissTargetPrediction
Galangin	MPG	DNA-3-methyladenine glycosylase	SwissTargetPrediction
Galangin	MPO	Myeloperoxidase	SwissTargetPrediction
Galangin	MYLK	Myosin light chain kinase, smooth muscle	SwissTargetPrediction
Galangin	NAE1	NEDD8-activating enzyme E1 regulatory subunit	SwissTargetPrediction
Galangin	NEK2	Serine/threonine-protein kinase NEK2	SwissTargetPrediction
Galangin	NOX4	NADPH oxidase 4	SwissTargetPrediction
Galangin	NTRK2	Neurotrophic tyrosine kinase receptor type 2	SwissTargetPrediction
Galangin	PARP1	Poly [ADP-ribose] polymerase-1	SwissTargetPrediction
Galangin	PFKFB3	6-phosphofructo-2-kinase/fructose-2,6-bisphosphatase 3	SwissTargetPrediction
Galangin	PIK3R1	PI3-kinase p85-alpha subunit	SwissTargetPrediction
Galangin	PIM1	Serine/threonine-protein kinase PIM1	SwissTargetPrediction
Galangin	PKN1	Protein kinase N1	SwissTargetPrediction
Galangin	PLK1	Serine/threonine-protein kinase PLK1	SwissTargetPrediction
Galangin	PTK2	Focal adhesion kinase 1	SwissTargetPrediction
Galangin	PTPRS	Receptor-type tyrosine-protein phosphatase S	SwissTargetPrediction
Galangin	PYGL	Liver glycogen phosphorylase	SwissTargetPrediction
Galangin	SLC22A12	Solute carrier family 22 member 12	SwissTargetPrediction
Galangin	SRC	Tyrosine-protein kinase SRC	SwissTargetPrediction
Galangin	ST6GAL1	Beta-galactoside alpha-2,6-sialyltransferase 1	SwissTargetPrediction
Galangin	SYK	Tyrosine-protein kinase SYK	SwissTargetPrediction
Galangin	TERT	Telomerase reverse transcriptase	SwissTargetPrediction
Galangin	TNKS	Tankyrase-1	SwissTargetPrediction
Galangin	TNKS2	Tankyrase-2	SwissTargetPrediction
Galangin	TOP2A	DNA topoisomerase II alpha	SwissTargetPrediction
Galangin	TTR	Transthyretin	SwissTargetPrediction
Galangin	TYR	Tyrosinase	SwissTargetPrediction
Galangin	XDH	Xanthine dehydrogenase	SwissTargetPrediction
Gallic acid	MAOB	Amine oxidase [flavin-containing] B	TCMSP
Gallic acid	CASP3	Caspase-3	TCMSP
Gallic acid	CASP9	Caspase-9	TCMSP
Gallic acid	TP53	Cellular tumor antigen p53	TCMSP
Gallic acid	CYP3A43	Cytochrome P450 3A43	TCMSP
Gallic acid	TOP2A	DNA topoisomerase II	TCMSP
Gallic acid	FASN	Fatty acid synthase	TCMSP
Gallic acid	HSP90AA1	Heat shock protein 90 alpha	TCMSP
Gallic acid	HSP90AB1	Heat shock protein 90 beta	TCMSP
Gallic acid	MGST1	Microsomal glutathione S-transferase 1	TCMSP
Gallic acid	PTPN1	Protein-tyrosine phosphatase non-receptor type 1	TCMSP
Gallic acid	PIK3CG	PI3K catalytic subunit gamma	TCMSP
Gallic acid	PGR	Progesterone receptor	TCMSP
Gallic acid	PTGS1	Cyclooxygenase-1	TCMSP
Gallic acid	PTGS2	Cyclooxygenase-2	TCMSP
Gallic acid	FASLG	Tumor necrosis factor ligand superfamily member 6	TCMSP
Gallic acid	ALK	ALK tyrosine kinase receptor	SwissTargetPrediction
Gallic acid	BCL2L1	Apoptosis regulator Bcl-X	SwissTargetPrediction
Gallic acid	CA1	Carbonic anhydrase I	SwissTargetPrediction
Gallic acid	CA12	Carbonic anhydrase XII	SwissTargetPrediction
Gallic acid	CA13	Carbonic anhydrase XIII (by homology)	SwissTargetPrediction
Gallic acid	CA14	Carbonic anhydrase XIV	SwissTargetPrediction
Gallic acid	CA2	Carbonic anhydrase II	SwissTargetPrediction
Gallic acid	CA3	Carbonic anhydrase III	SwissTargetPrediction
Gallic acid	CA4	Carbonic anhydrase IV	SwissTargetPrediction
Gallic acid	CA5A	Carbonic anhydrase VA	SwissTargetPrediction
Gallic acid	CA5B	Carbonic anhydrase VB	SwissTargetPrediction
Gallic acid	CA6	Carbonic anhydrase VI	SwissTargetPrediction
Gallic acid	CA7	Carbonic anhydrase VII	SwissTargetPrediction
Gallic acid	CA9	Carbonic anhydrase IX	SwissTargetPrediction
Gallic acid	COMT	Catechol O-methyltransferase (by homology)	SwissTargetPrediction
Gallic acid	ESR2	Estrogen receptor beta	SwissTargetPrediction
Gallic acid	FUT7	Alpha-(1,3)-fucosyltransferase 7	SwissTargetPrediction
Gallic acid	GPR35	G-protein coupled receptor 35	SwissTargetPrediction
Gallic acid	IGF1R	Insulin-like growth factor I receptor	SwissTargetPrediction
Gallic acid	LDHA	L-lactate dehydrogenase A chain	SwissTargetPrediction
Gallic acid	LDHB	L-lactate dehydrogenase B chain	SwissTargetPrediction
Gallic acid	SERPINE1	Plasminogen activator inhibitor-1	SwissTargetPrediction
Gallic acid	SQLE	Squalene monooxygenase (by homology)	SwissTargetPrediction
Gallic acid	TPMT	Thiopurine S-methyltransferase	SwissTargetPrediction
Gallic acid	TTR	Transthyretin	SwissTargetPrediction
Gamma-sitosterol acetate	AKR1C1	Aldo-keto reductase family 1 member C1	SwissTargetPrediction
Gamma-sitosterol acetate	ALOX5AP	5-lipoxygenase activating protein	SwissTargetPrediction
Gamma-sitosterol acetate	AR	Androgen Receptor	SwissTargetPrediction
Gamma-sitosterol acetate	CALCRL	Calcitonin-gene-related peptide receptor	SwissTargetPrediction
Gamma-sitosterol acetate	CES2	Carboxylesterase 2	SwissTargetPrediction
Gamma-sitosterol acetate	CYP17A1	Cytochrome P450 17A1	SwissTargetPrediction
Gamma-sitosterol acetate	CYP19A1	Cytochrome P450 19A1	SwissTargetPrediction
Gamma-sitosterol acetate	CYP26A1	Cytochrome P450 26A1	SwissTargetPrediction
Gamma-sitosterol acetate	CYP2C19	Cytochrome P450 2C19	SwissTargetPrediction
Gamma-sitosterol acetate	F2R	Proteinase-activated receptor 1	SwissTargetPrediction
Gamma-sitosterol acetate	GCKR	Glucokinase regulatory protein	SwissTargetPrediction
Gamma-sitosterol acetate	GSK3B	Glycogen synthase kinase-3 beta	SwissTargetPrediction
Gamma-sitosterol acetate	HMGCR	HMG-CoA reductase (by homology)	SwissTargetPrediction
Gamma-sitosterol acetate	HSD11B1	11-beta-hydroxysteroid dehydrogenase 1	SwissTargetPrediction
Gamma-sitosterol acetate	HSD17B2	Estradiol 17-beta-dehydrogenase 2	SwissTargetPrediction
Gamma-sitosterol acetate	MDM2	p53-binding protein Mdm-2	SwissTargetPrediction
Gamma-sitosterol acetate	NOS2	Nitric oxide synthase, inducible	SwissTargetPrediction
Gamma-sitosterol acetate	NPC1L1	Niemann-Pick C1-like protein 1	SwissTargetPrediction
Gamma-sitosterol acetate	NPY5R	Neuropeptide Y receptor type 5	SwissTargetPrediction
Gamma-sitosterol acetate	NR1H2	LXR-beta	SwissTargetPrediction
Gamma-sitosterol acetate	NR1H3	LXR-alpha	SwissTargetPrediction
Gamma-sitosterol acetate	NR3C2	Mineralocorticoid receptor	SwissTargetPrediction
Gamma-sitosterol acetate	POLA1	DNA polymerase alpha subunit	SwissTargetPrediction
Gamma-sitosterol acetate	PTGES	Prostaglandin E synthase	SwissTargetPrediction
Gamma-sitosterol acetate	PTPN1	Protein-tyrosine phosphatase 1B	SwissTargetPrediction
Gamma-sitosterol acetate	RAMP1	Calcitonin-gene-related peptide receptor	SwissTargetPrediction
Gamma-sitosterol acetate	SGPL1	Sphingosine-1-phosphate lyase 1	SwissTargetPrediction
Gamma-sitosterol acetate	SHBG	Testis-specific androgen-binding protein	SwissTargetPrediction
Gamma-sitosterol acetate	SRC	Tyrosine-protein kinase SRC	SwissTargetPrediction
Gamma-sitosterol acetate	SSTR4	Somatostatin receptor 4	SwissTargetPrediction
Gamma-sitosterol acetate	TACR2	Neurokinin 2 receptor	SwissTargetPrediction
Gamma-sitosterol acetate	TTL	Tubulin--tyrosine ligase	SwissTargetPrediction
Hesperetin	CALM1	Calmodulin	TCMSP
Hesperetin	CALM2	Calmodulin	TCMSP
Hesperetin	CALM3	Calmodulin	TCMSP
Hesperetin	HSP90AA1	Heat shock protein 90 alpha	TCMSP
Hesperetin	HSP90AB1	Heat shock protein 90 beta	TCMSP
Hesperetin	PRKACA	Protein kinase A catalytic subunit alpha	TCMSP
Hesperetin	NCOA1	Nuclear receptor coactivator 1	TCMSP
Hesperetin	NCOA2	Nuclear receptor coactivator 2	TCMSP
Hesperetin	PIK3CG	PI3K catalytic subunit gamma	TCMSP
Hesperetin	PTGS1	Cyclooxygenase-1	TCMSP, SwissTargetPrediction
Hesperetin	PTGS2	Cyclooxygenase-2	TCMSP
Hesperetin	SCN5A	Sodium channel protein type 5 subunit alpha	TCMSP
Hesperetin	ABCB1	P-glycoprotein 1	SwissTargetPrediction
Hesperetin	ABCC1	Multidrug resistance-associated protein 1	SwissTargetPrediction
Hesperetin	ABCG2	ATP-binding cassette sub-family G member 2	SwissTargetPrediction
Hesperetin	ACHE	Acetylcholinesterase	SwissTargetPrediction
Hesperetin	ADORA1	Adenosine A1 receptor (by homology)	SwissTargetPrediction
Hesperetin	ADORA3	Adenosine A3 receptor	SwissTargetPrediction
Hesperetin	AKR1B1	Aldose reductase	SwissTargetPrediction
Hesperetin	AKR1C3	Aldo-keto-reductase family 1 member C3	SwissTargetPrediction
Hesperetin	APP	Beta amyloid A4 protein	SwissTargetPrediction
Hesperetin	AURKA	Serine/threonine-protein kinase Aurora-A	SwissTargetPrediction
Hesperetin	BACE1	Beta-secretase 1	SwissTargetPrediction
Hesperetin	BCL2	Apoptosis regulator Bcl-2	SwissTargetPrediction
Hesperetin	CA1	Carbonic anhydrase I	SwissTargetPrediction
Hesperetin	CA12	Carbonic anhydrase XII	SwissTargetPrediction
Hesperetin	CA13	Carbonic anhydrase XIII	SwissTargetPrediction
Hesperetin	CA2	Carbonic anhydrase II	SwissTargetPrediction
Hesperetin	CA3	Carbonic anhydrase III	SwissTargetPrediction
Hesperetin	CA4	Carbonic anhydrase IV	SwissTargetPrediction
Hesperetin	CA5A	Carbonic anhydrase VA	SwissTargetPrediction
Hesperetin	CA5B	Carbonic anhydrase VB	SwissTargetPrediction
Hesperetin	CA6	Carbonic anhydrase VI	SwissTargetPrediction
Hesperetin	CA7	Carbonic anhydrase VII	SwissTargetPrediction
Hesperetin	CA9	Carbonic anhydrase IX	SwissTargetPrediction
Hesperetin	CBR1	Carbonyl reductase [NADPH] 1	SwissTargetPrediction
Hesperetin	CCNA1	Cyclin A	SwissTargetPrediction
Hesperetin	CCNA2	Cyclin A	SwissTargetPrediction
Hesperetin	CCNB1	Cyclin B1	SwissTargetPrediction
Hesperetin	CCNE1	Cyclin E1	SwissTargetPrediction
Hesperetin	CDK1	Cyclin-dependent kinase 1	SwissTargetPrediction
Hesperetin	CDK2	Cyclin-dependent kinase 2	SwissTargetPrediction
Hesperetin	CES1	Acyl coenzyme A:cholesterol acyltransferase	SwissTargetPrediction
Hesperetin	CES2	Carboxylesterase 2	SwissTargetPrediction
Hesperetin	CHRNA7	Neuronal acetylcholine receptor protein alpha-7 subunit	SwissTargetPrediction
Hesperetin	CYP19A1	Cytochrome P450 19A1	SwissTargetPrediction
Hesperetin	CYP1B1	Cytochrome P450 1B1	SwissTargetPrediction
Hesperetin	DNM1	Dynamin-1	SwissTargetPrediction
Hesperetin	DNMT1	DNA (cytosine-5)-methyltransferase 1	SwissTargetPrediction
Hesperetin	DUSP3	Dual specificity protein phosphatase 3	SwissTargetPrediction
Hesperetin	DYRK1A	Dual-specificity tyrosine-phosphorylation regulated kinase 1A	SwissTargetPrediction
Hesperetin	EDNRA	Endothelin receptor ET-A	SwissTargetPrediction
Hesperetin	ESR1	Estrogen receptor alpha	SwissTargetPrediction
Hesperetin	ESR2	Estrogen receptor beta	SwissTargetPrediction
Hesperetin	FFAR1	Free fatty acid receptor 1	SwissTargetPrediction
Hesperetin	FUT4	Fucosyltransferase 4	SwissTargetPrediction
Hesperetin	FUT7	Alpha-(1,3)-fucosyltransferase 7	SwissTargetPrediction
Hesperetin	GRM2	Metabotropic glutamate receptor 2 (by homology)	SwissTargetPrediction
Hesperetin	GRM5	Metabotropic glutamate receptor 5	SwissTargetPrediction
Hesperetin	GUSB	Beta-glucuronidase	SwissTargetPrediction
Hesperetin	HSD17B1	Estradiol 17-beta-dehydrogenase 1	SwissTargetPrediction
Hesperetin	HSD17B2	Estradiol 17-beta-dehydrogenase 2	SwissTargetPrediction
Hesperetin	IGF1R	Insulin-like growth factor I receptor	SwissTargetPrediction
Hesperetin	KDR	Vascular endothelial growth factor receptor 2	SwissTargetPrediction
Hesperetin	KLK1	Kallikrein 1	SwissTargetPrediction
Hesperetin	KLK2	Kallikrein 2	SwissTargetPrediction
Hesperetin	MAOB	Monoamine oxidase B	SwissTargetPrediction
Hesperetin	MAP4K4	Mitogen-activated protein kinase kinase kinase kinase 4	SwissTargetPrediction
Hesperetin	MET	Hepatocyte growth factor receptor	SwissTargetPrediction
Hesperetin	MMP12	Matrix metalloproteinase 12	SwissTargetPrediction
Hesperetin	MMP13	Matrix metalloproteinase 13	SwissTargetPrediction
Hesperetin	MMP2	Matrix metalloproteinase 2	SwissTargetPrediction
Hesperetin	MMP9	Matrix metalloproteinase 9	SwissTargetPrediction
Hesperetin	NOX4	NADPH oxidase 4	SwissTargetPrediction
Hesperetin	NTRK1	Nerve growth factor receptor Trk-A	SwissTargetPrediction
Hesperetin	ODC1	Ornithine decarboxylase	SwissTargetPrediction
Hesperetin	PARP1	Poly [ADP-ribose] polymerase-1	SwissTargetPrediction
Hesperetin	PGD	6-phosphogluconate dehydrogenase	SwissTargetPrediction
Hesperetin	PIM1	Serine/threonine-protein kinase PIM1	SwissTargetPrediction
Hesperetin	PIM2	Serine/threonine-protein kinase PIM2	SwissTargetPrediction
Hesperetin	PIM3	Serine/threonine-protein kinase PIM3	SwissTargetPrediction
Hesperetin	PLA2G10	Group X secretory phospholipase A2	SwissTargetPrediction
Hesperetin	PLA2G1B	Phospholipase A2 group 1B	SwissTargetPrediction
Hesperetin	PLA2G2A	Phospholipase A2 group IIA	SwissTargetPrediction
Hesperetin	PLA2G5	Phospholipase A2 group V	SwissTargetPrediction
Hesperetin	PLG	Plasminogen	SwissTargetPrediction
Hesperetin	POLB	DNA polymerase beta (by homology)	SwissTargetPrediction
Hesperetin	PPARG	Peroxisome proliferator-activated receptor gamma	SwissTargetPrediction
Hesperetin	PRMT1	Protein-arginine N-methyltransferase 1	SwissTargetPrediction
Hesperetin	RXRA	Retinoid X receptor alpha	SwissTargetPrediction
Hesperetin	SERPINE1	Plasminogen activator inhibitor-1	SwissTargetPrediction
Hesperetin	SHBG	Testis-specific androgen-binding protein	SwissTargetPrediction
Hesperetin	SLC5A2	Sodium/glucose cotransporter 2	SwissTargetPrediction
Hesperetin	SQLE	Squalene monooxygenase (by homology)	SwissTargetPrediction
Hesperetin	SRC	Tyrosine-protein kinase SRC	SwissTargetPrediction
Hesperetin	ST3GAL3	CMP-N-acetylneuraminate-beta-1,4-galactoside alpha-2,3-sialyltransferase	SwissTargetPrediction
Hesperetin	STAT1	Signal transducer and activator of transcription 1-alpha/beta	SwissTargetPrediction
Hesperetin	TAS2R31	Taste receptor type 2 member 31	SwissTargetPrediction
Hesperetin	TERT	Telomerase reverse transcriptase	SwissTargetPrediction
Hesperetin	TNKS	Tankyrase-1	SwissTargetPrediction
Hesperetin	TNKS2	Tankyrase-2	SwissTargetPrediction
Hesperetin	TOP1	DNA topoisomerase I	SwissTargetPrediction
Isoquercetin	F10	Coagulation factor Xa	TCMSP
Isoquercetin	TOP2A	DNA topoisomerase II	TCMSP
Isoquercetin	PTPN1	Protein-tyrosine phosphatase non-receptor type 1	TCMSP
Isoquercetin	ACHE	Acetylcholinesterase	SwissTargetPrediction
Isoquercetin	ADORA1	Adenosine A1 receptor (by homology)	SwissTargetPrediction
Isoquercetin	ADRA2A	Alpha-2a adrenergic receptor	SwissTargetPrediction
Isoquercetin	ADRA2C	Adrenergic receptor alpha-2	SwissTargetPrediction
Isoquercetin	AKR1B1	Aldose reductase	SwissTargetPrediction
Isoquercetin	ALOX5	Arachidonate 5-lipoxygenase	SwissTargetPrediction
Isoquercetin	CA12	Carbonic anhydrase XII	SwissTargetPrediction
Isoquercetin	CA2	Carbonic anhydrase II	SwissTargetPrediction
Isoquercetin	CA4	Carbonic anhydrase IV	SwissTargetPrediction
Isoquercetin	CA7	Carbonic anhydrase VII	SwissTargetPrediction
Isoquercetin	CD38	Lymphocyte differentiation antigen CD38	SwissTargetPrediction
Isoquercetin	IL2	Interleukin-2	SwissTargetPrediction
Isoquercetin	NMUR2	Neuromedin-U receptor 2	SwissTargetPrediction
Isoquercetin	NOX4	NADPH oxidase 4	SwissTargetPrediction
Isoquercetin	NQO2	Quinone reductase 2	SwissTargetPrediction
Isoquercetin	PDE5A	Phosphodiesterase 5A	SwissTargetPrediction
Isoquercetin	PTGS2	Cyclooxygenase-2	SwissTargetPrediction
Isoquercetin	RPS6KA3	Ribosomal protein S6 kinase alpha 3	SwissTargetPrediction
Isoquercetin	SLC29A1	Equilibrative nucleoside transporter 1	SwissTargetPrediction
Isoquercetin	TERT	Telomerase reverse transcriptase	SwissTargetPrediction
Isoquercetin	TNF	TNF-alpha	SwissTargetPrediction
Isoquercetin	XDH	Xanthine dehydrogenase	SwissTargetPrediction
Kaempferol	PSMD3	26S proteasome non-ATPase regulatory subunit 3	TCMSP
Kaempferol	ACHE	Acetylcholinesterase	TCMSP, SwissTargetPrediction
Kaempferol	AHSA1	Activator of 90 kDa heat shock protein ATPase homolog 1	TCMSP
Kaempferol	AKR1C3	Aldo-keto reductase family 1 member C3	TCMSP, SwissTargetPrediction
Kaempferol	ADRA1B	Alpha-1B adrenergic receptor	TCMSP
Kaempferol	AR	Androgen receptor	TCMSP
Kaempferol	SLPI	Antileukoproteinase	TCMSP
Kaempferol	BAX	Apoptosis regulator BAX	TCMSP
Kaempferol	BCL2	Apoptosis regulator Bcl-2	TCMSP
Kaempferol	ALOX5	Arachidonate 5-lipoxygenase	TCMSP, SwissTargetPrediction
Kaempferol	AHR	Aryl hydrocarbon receptor	TCMSP, SwissTargetPrediction
Kaempferol	CALM1	Calmodulin	TCMSP
Kaempferol	CALM2	Calmodulin	TCMSP
Kaempferol	CALM3	Calmodulin	TCMSP
Kaempferol	CASP3	Caspase-3	TCMSP
Kaempferol	CDK1	Cyclin-dependent kinase 1	TCMSP, SwissTargetPrediction
Kaempferol	F7	Coagulation factor VII	TCMSP
Kaempferol	CYP1A1	Cytochrome P450 1A1	TCMSP
Kaempferol	CYP1A2	Cytochrome P450 1A2	TCMSP
Kaempferol	CYP1B1	Cytochrome P450 1B1	TCMSP, SwissTargetPrediction
Kaempferol	CYP3A4	Cytochrome P450 3A4	TCMSP
Kaempferol	DPP4	Dipeptidyl peptidase IV	TCMSP
Kaempferol	TOP2A	DNA topoisomerase II	TCMSP
Kaempferol	SELE	E-selectin	TCMSP
Kaempferol	GABRA1	Gamma-aminobutyric acid receptor subunit alpha-1	TCMSP
Kaempferol	GABRA2	Gamma-aminobutyric acid receptor subunit alpha-2	TCMSP
Kaempferol	GSTM1	Glutathione S-transferase Mu 1	TCMSP
Kaempferol	GSTM2	Glutathione S-transferase Mu 2	TCMSP
Kaempferol	GSTP1	Glutathione S-transferase P	TCMSP
Kaempferol	HSP90AA1	Heat shock protein 90 alpha	TCMSP
Kaempferol	HSP90AB1	Heat shock protein 90 beta	TCMSP
Kaempferol	HMOX1	Heme oxygenase 1	TCMSP
Kaempferol	HAS2	Hyaluronan synthase 2	TCMSP
Kaempferol	IKBKB	IκB kinase beta	TCMSP
Kaempferol	INSR	Insulin receptor	TCMSP
Kaempferol	ICAM1	Intercellular adhesion molecule 1	TCMSP
Kaempferol	MMP1	Interstitial collagenase	TCMSP
Kaempferol	MAPK8	Mitogen-activated protein kinase 8	TCMSP
Kaempferol	PRKACA	Protein kinase A catalytic subunit alpha	TCMSP
Kaempferol	CHRM1	Muscarinic acetylcholine receptor M1	TCMSP
Kaempferol	CHRM2	Muscarinic acetylcholine receptor M2	TCMSP
Kaempferol	NOS2	Nitric oxide synthase, inducible	TCMSP
Kaempferol	NOS3	Nitric oxide synthase, endothelial	TCMSP
Kaempferol	NCOA2	Nuclear receptor coactivator 2	TCMSP
Kaempferol	NR1I2	Nuclear receptor subfamily 1 group I member 2	TCMSP
Kaempferol	NR1I3	Nuclear receptor subfamily 1 group I member 3	TCMSP
Kaempferol	MPO	Peroxidase C1A	TCMSP, SwissTargetPrediction
Kaempferol	PPARG	Peroxisome proliferator-activated receptor gamma	TCMSP
Kaempferol	PIK3CG	PI3K catalytic subunit gamma	TCMSP
Kaempferol	PGR	Progesterone receptor	TCMSP
Kaempferol	PTGS1	Cyclooxygenase-1	TCMSP
Kaempferol	PTGS2	Cyclooxygenase-2	TCMSP, SwissTargetPrediction
Kaempferol	AKT1	RAC-alpha serine/threonine-protein kinase	TCMSP, SwissTargetPrediction
Kaempferol	PPP3CA	Serine/threonine-protein phosphatase 2B catalytic subunit alpha	TCMSP
Kaempferol	STAT1	Signal transducer and activator of transcription 1	TCMSP
Kaempferol	SLC6A2	Sodium-dependent noradrenaline transporter	TCMSP
Kaempferol	SLC2A4	Glucose transporter type 4	TCMSP
Kaempferol	F2	Thrombin	TCMSP, SwissTargetPrediction
Kaempferol	JUN	Transcription factor AP-1	TCMSP
Kaempferol	RELA	Transcription factor p65	TCMSP
Kaempferol	PRSS1	Trypsin-1	TCMSP
Kaempferol	TNF	Tumor necrosis factor	TCMSP
Kaempferol	DIO1	Type I iodothyronine deiodinase	TCMSP
Kaempferol	VCAM1	Vascular cell adhesion protein 1	TCMSP
Kaempferol	XDH	Xanthine dehydrogenase/oxidase	TCMSP, SwissTargetPrediction
Kaempferol	ABCB1	P-glycoprotein 1	SwissTargetPrediction
Kaempferol	ABCC1	Multidrug resistance-associated protein 1	SwissTargetPrediction
Kaempferol	ABCG2	ATP-binding cassette sub-family G member 2	SwissTargetPrediction
Kaempferol	ADORA1	Adenosine A1 receptor (by homology)	SwissTargetPrediction
Kaempferol	ADORA2A	Adenosine A2a receptor (by homology)	SwissTargetPrediction
Kaempferol	AKR1A1	Aldehyde reductase (by homology)	SwissTargetPrediction
Kaempferol	AKR1B1	Aldose reductase (by homology)	SwissTargetPrediction
Kaempferol	AKR1B10	Aldo-keto reductase family 1 member B10	SwissTargetPrediction
Kaempferol	AKR1C1	Aldo-keto reductase family 1 member C1 (by homology)	SwissTargetPrediction
Kaempferol	AKR1C2	Aldo-keto reductase family 1 member C2 (by homology)	SwissTargetPrediction
Kaempferol	AKR1C4	Aldo-keto reductase family 1 member C4 (by homology)	SwissTargetPrediction
Kaempferol	ALK	ALK tyrosine kinase receptor	SwissTargetPrediction
Kaempferol	ALOX12	Arachidonate 12-lipoxygenase	SwissTargetPrediction
Kaempferol	ALOX15	Arachidonate 15-lipoxygenase	SwissTargetPrediction
Kaempferol	AMY1A	AMY1C	SwissTargetPrediction
Kaempferol	APP	Beta amyloid A4 protein	SwissTargetPrediction
Kaempferol	ARG1	Arginase-1 (by homology)	SwissTargetPrediction
Kaempferol	AURKB	Serine/threonine-protein kinase Aurora-B	SwissTargetPrediction
Kaempferol	AVPR2	Vasopressin V2 receptor	SwissTargetPrediction
Kaempferol	AXL	Tyrosine-protein kinase receptor UFO	SwissTargetPrediction
Kaempferol	BACE1	Beta-secretase 1	SwissTargetPrediction
Kaempferol	CA1	Carbonic anhydrase I	SwissTargetPrediction
Kaempferol	CA12	Carbonic anhydrase XII	SwissTargetPrediction
Kaempferol	CA13	Carbonic anhydrase XIII (by homology)	SwissTargetPrediction
Kaempferol	CA14	Carbonic anhydrase XIV	SwissTargetPrediction
Kaempferol	CA2	Carbonic anhydrase II	SwissTargetPrediction
Kaempferol	CA3	Carbonic anhydrase III	SwissTargetPrediction
Kaempferol	CA4	Carbonic anhydrase IV	SwissTargetPrediction
Kaempferol	CA5A	Carbonic anhydrase VA	SwissTargetPrediction
Kaempferol	CA6	Carbonic anhydrase VI	SwissTargetPrediction
Kaempferol	CA7	Carbonic anhydrase VII	SwissTargetPrediction
Kaempferol	CA9	Carbonic anhydrase IX	SwissTargetPrediction
Kaempferol	CAMK2B	CaM kinase II beta	SwissTargetPrediction
Kaempferol	CCNB1	Cyclin B	SwissTargetPrediction
Kaempferol	CCNB2	Cyclin B	SwissTargetPrediction
Kaempferol	CCNB3	Cyclin B	SwissTargetPrediction
Kaempferol	CD38	Lymphocyte differentiation antigen CD38	SwissTargetPrediction
Kaempferol	CDK2	Cyclin-dependent kinase 2	SwissTargetPrediction
Kaempferol	CDK5	Cyclin-dependent kinase 5	SwissTargetPrediction
Kaempferol	CDK5R1	CDK5 activator 1	SwissTargetPrediction
Kaempferol	CDK6	Cyclin-dependent kinase 6	SwissTargetPrediction
Kaempferol	CFTR	Cystic fibrosis transmembrane conductance regulator	SwissTargetPrediction
Kaempferol	CSNK2A1	Casein kinase II alpha	SwissTargetPrediction
Kaempferol	CXCR1	Interleukin-8 receptor A	SwissTargetPrediction
Kaempferol	CYP19A1	Cytochrome P450 19A1	SwissTargetPrediction
Kaempferol	DAPK1	Death-associated protein kinase 1	SwissTargetPrediction
Kaempferol	DRD4	Dopamine D4 receptor	SwissTargetPrediction
Kaempferol	EGFR	Epidermal growth factor receptor erbB1	SwissTargetPrediction
Kaempferol	ESR1	Estrogen receptor alpha	SwissTargetPrediction
Kaempferol	ESR2	Estrogen receptor beta	SwissTargetPrediction
Kaempferol	ESRRA	Estrogen-related receptor alpha	SwissTargetPrediction
Kaempferol	FLT3	Tyrosine-protein kinase receptor FLT3	SwissTargetPrediction
Kaempferol	GLO1	Glyoxalase I	SwissTargetPrediction
Kaempferol	GPR35	G-protein coupled receptor 35	SwissTargetPrediction
Kaempferol	GRK6	G protein-coupled receptor kinase 6	SwissTargetPrediction
Kaempferol	GSK3B	Glycogen synthase kinase-3 beta	SwissTargetPrediction
Kaempferol	HSD17B1	Estradiol 17-beta-dehydrogenase 1	SwissTargetPrediction
Kaempferol	HSD17B2	Estradiol 17-beta-dehydrogenase 2	SwissTargetPrediction
Kaempferol	IGF1R	Insulin-like growth factor I receptor	SwissTargetPrediction
Kaempferol	KDR	Vascular endothelial growth factor receptor 2	SwissTargetPrediction
Kaempferol	MAOA	Monoamine oxidase A	SwissTargetPrediction
Kaempferol	MAPT	Microtubule-associated protein tau	SwissTargetPrediction
Kaempferol	MET	Hepatocyte growth factor receptor	SwissTargetPrediction
Kaempferol	MMP12	Matrix metalloproteinase 12	SwissTargetPrediction
Kaempferol	MMP13	Matrix metalloproteinase 13	SwissTargetPrediction
Kaempferol	MMP2	Matrix metalloproteinase 2	SwissTargetPrediction
Kaempferol	MMP3	Matrix metalloproteinase 3	SwissTargetPrediction
Kaempferol	MMP9	Matrix metalloproteinase 9	SwissTargetPrediction
Kaempferol	MPG	DNA-3-methyladenine glycosylase	SwissTargetPrediction
Kaempferol	NEK2	Serine/threonine-protein kinase NEK2	SwissTargetPrediction
Kaempferol	NEK6	Serine/threonine-protein kinase NEK6	SwissTargetPrediction
Kaempferol	NOX4	NADPH oxidase 4	SwissTargetPrediction
Kaempferol	NUAK1	NUAK family SNF1-like kinase 1	SwissTargetPrediction
Kaempferol	PARP1	Poly [ADP-ribose] polymerase-1	SwissTargetPrediction
Kaempferol	PFKFB3	6-phosphofructo-2-kinase/fructose-2,6-bisphosphatase 3	SwissTargetPrediction
Kaempferol	PIK3R1	PI3-kinase p85-alpha subunit	SwissTargetPrediction
Kaempferol	PIM1	Serine/threonine-protein kinase PIM1	SwissTargetPrediction
Kaempferol	PKN1	Protein kinase N1	SwissTargetPrediction
Kaempferol	PLA2G1B	Phospholipase A2 group 1B	SwissTargetPrediction
Kaempferol	PLK1	Serine/threonine-protein kinase PLK1	SwissTargetPrediction
Kaempferol	PTK2	Focal adhesion kinase 1	SwissTargetPrediction
Kaempferol	PTPRS	Receptor-type tyrosine-protein phosphatase S	SwissTargetPrediction
Kaempferol	PYGL	Liver glycogen phosphorylase	SwissTargetPrediction
Kaempferol	SLC22A12	Solute carrier family 22 member 12	SwissTargetPrediction
Kaempferol	SRC	Tyrosine-protein kinase SRC	SwissTargetPrediction
Kaempferol	SYK	Tyrosine-protein kinase SYK	SwissTargetPrediction
Kaempferol	TERT	Telomerase reverse transcriptase	SwissTargetPrediction
Kaempferol	TNKS	Tankyrase-1	SwissTargetPrediction
Kaempferol	TNKS2	Tankyrase-2	SwissTargetPrediction
Kaempferol	TOP1	DNA topoisomerase I (by homology)	SwissTargetPrediction
Kaempferol	TTR	Transthyretin	SwissTargetPrediction
Kaempferol	TYR	Tyrosinase	SwissTargetPrediction
Methyl gallate	ADRA2A	Alpha-2A adrenergic receptor	TCMSP
Methyl gallate	MAOB	Amine oxidase [flavin-containing] B	TCMSP
Methyl gallate	GRIA2	Glutamate receptor 2	TCMSP
Methyl gallate	PTGS1	Cyclooxygenase-1	TCMSP
Methyl gallate	PTGS2	Cyclooxygenase-2	TCMSP
Methyl gallate	CA1	Carbonic anhydrase I	SwissTargetPrediction
Methyl gallate	CA12	Carbonic anhydrase XII	SwissTargetPrediction
Methyl gallate	CA13	Carbonic anhydrase XIII (by homology)	SwissTargetPrediction
Methyl gallate	CA14	Carbonic anhydrase XIV	SwissTargetPrediction
Methyl gallate	CA2	Carbonic anhydrase II	SwissTargetPrediction
Methyl gallate	CA3	Carbonic anhydrase III	SwissTargetPrediction
Methyl gallate	CA4	Carbonic anhydrase IV	SwissTargetPrediction
Methyl gallate	CA5A	Carbonic anhydrase VA	SwissTargetPrediction
Methyl gallate	CA5B	Carbonic anhydrase VB	SwissTargetPrediction
Methyl gallate	CA6	Carbonic anhydrase VI	SwissTargetPrediction
Methyl gallate	CA7	Carbonic anhydrase VII	SwissTargetPrediction
Methyl gallate	CA9	Carbonic anhydrase IX	SwissTargetPrediction
Methyl gallate	FUT7	Alpha-(1,3)-fucosyltransferase 7	SwissTargetPrediction
Naringenin	ABCC1	Multidrug resistance-associated protein 1	SwissTargetPrediction
Naringenin	ABCG2	ATP-binding cassette sub-family G member 2	SwissTargetPrediction
Naringenin	ADORA1	Adenosine A1 receptor	SwissTargetPrediction
Naringenin	ADORA3	Adenosine A3 receptor	SwissTargetPrediction
Naringenin	AKR1B1	Aldose reductase	SwissTargetPrediction
Naringenin	AKR1C3	Aldo-keto-reductase family 1 member C3	SwissTargetPrediction
Naringenin	ALOX12	Arachidonate 12-lipoxygenase	SwissTargetPrediction
Naringenin	APP	Beta amyloid A4 protein	SwissTargetPrediction
Naringenin	AURKA	Serine/threonine-protein kinase Aurora-A	SwissTargetPrediction
Naringenin	BACE1	Beta-secretase 1	SwissTargetPrediction
Naringenin	BCHE	Butyrylcholinesterase	SwissTargetPrediction
Naringenin	BCL2	Apoptosis regulator Bcl-2	SwissTargetPrediction
Naringenin	BCL2L1	Apoptosis regulator Bcl-X	SwissTargetPrediction
Naringenin	CA1	Carbonic anhydrase I	SwissTargetPrediction
Naringenin	CA12	Carbonic anhydrase XII	SwissTargetPrediction
Naringenin	CA13	Carbonic anhydrase XIII	SwissTargetPrediction
Naringenin	CA2	Carbonic anhydrase II	SwissTargetPrediction
Naringenin	CA3	Carbonic anhydrase III	SwissTargetPrediction
Naringenin	CA4	Carbonic anhydrase IV	SwissTargetPrediction
Naringenin	CA5A	Carbonic anhydrase VA	SwissTargetPrediction
Naringenin	CA5B	Carbonic anhydrase VB	SwissTargetPrediction
Naringenin	CA6	Carbonic anhydrase VI	SwissTargetPrediction
Naringenin	CA7	Carbonic anhydrase VII	SwissTargetPrediction
Naringenin	CA9	Carbonic anhydrase IX	SwissTargetPrediction
Naringenin	CBR1	Carbonyl reductase [NADPH] 1	SwissTargetPrediction
Naringenin	CCNE1	Cyclin E1	SwissTargetPrediction
Naringenin	CDK2	Cyclin-dependent kinase 2	SwissTargetPrediction
Naringenin	CDK3	Cyclin-dependent kinase 3	SwissTargetPrediction
Naringenin	CDK4	Cyclin-dependent kinase 4	SwissTargetPrediction
Naringenin	CDK5	Cyclin-dependent kinase 5	SwissTargetPrediction
Naringenin	CDK5R1	CDK5 activator 1	SwissTargetPrediction
Naringenin	CES1	Acyl coenzyme A:cholesterol acyltransferase	SwissTargetPrediction
Naringenin	CES2	Carboxylesterase 2	SwissTargetPrediction
Naringenin	CHRNA7	Neuronal acetylcholine receptor protein alpha-7 subunit	SwissTargetPrediction
Naringenin	CLK1	Dual specificty protein kinase CLK1	SwissTargetPrediction
Naringenin	CTSB	Cathepsin (B and K)	SwissTargetPrediction
Naringenin	CYP19A1	Cytochrome P450 19A1	SwissTargetPrediction
Naringenin	CYP1B1	Cytochrome P450 1B1	SwissTargetPrediction
Naringenin	CYP2C9	Cytochrome P450 2C9	SwissTargetPrediction
Naringenin	CYP3A4	Cytochrome P450 3A4	SwissTargetPrediction
Naringenin	DYRK1A	Dual-specificity tyrosine-phosphorylation regulated kinase 1A	SwissTargetPrediction
Naringenin	DYRK1B	Dual specificity tyrosine-phosphorylation-regulated kinase 1B	SwissTargetPrediction
Naringenin	EDNRA	Endothelin receptor ET-A	SwissTargetPrediction
Naringenin	ERN1	Serine/threonine-protein kinase/endoribonuclease IRE1	SwissTargetPrediction
Naringenin	ESR1	Estrogen receptor alpha	SwissTargetPrediction
Naringenin	ESR2	Estrogen receptor beta	SwissTargetPrediction
Naringenin	ESRRA	Estrogen-related receptor alpha	SwissTargetPrediction
Naringenin	ESRRB	Estrogen-related receptor beta	SwissTargetPrediction
Naringenin	F3	Coagulation factor VII/tissue factor	SwissTargetPrediction
Naringenin	FGFR1	Fibroblast growth factor receptor 1	SwissTargetPrediction
Naringenin	GRM5	Metabotropic glutamate receptor 5	SwissTargetPrediction
Naringenin	GSK3B	Glycogen synthase kinase-3 beta	SwissTargetPrediction
Naringenin	HNF4A	Hepatocyte nuclear factor 4-alpha	SwissTargetPrediction
Naringenin	HSD17B1	Estradiol 17-beta-dehydrogenase 1	SwissTargetPrediction
Naringenin	HSD17B14	17-beta-hydroxysteroid dehydrogenase 14	SwissTargetPrediction
Naringenin	HSD17B2	Estradiol 17-beta-dehydrogenase 2	SwissTargetPrediction
Naringenin	IGF1R	Insulin-like growth factor I receptor	SwissTargetPrediction
Naringenin	IGFBP3	Insulin-like growth factor binding protein 3	SwissTargetPrediction
Naringenin	INSR	Insulin receptor	SwissTargetPrediction
Naringenin	KDR	Vascular endothelial growth factor receptor 2	SwissTargetPrediction
Naringenin	KIT	Stem cell growth factor receptor	SwissTargetPrediction
Naringenin	KLK1	Kallikrein 1	SwissTargetPrediction
Naringenin	KLK2	Kallikrein 2	SwissTargetPrediction
Naringenin	LCK	Tyrosine-protein kinase LCK	SwissTargetPrediction
Naringenin	MAOB	Monoamine oxidase B	SwissTargetPrediction
Naringenin	MET	Hepatocyte growth factor receptor	SwissTargetPrediction
Naringenin	MMP12	Matrix metalloproteinase 12	SwissTargetPrediction
Naringenin	MMP13	Matrix metalloproteinase 13	SwissTargetPrediction
Naringenin	MMP2	Matrix metalloproteinase 2	SwissTargetPrediction
Naringenin	MMP3	Matrix metalloproteinase 3	SwissTargetPrediction
Naringenin	MMP9	Matrix metalloproteinase 9	SwissTargetPrediction
Naringenin	NOX4	NADPH oxidase 4	SwissTargetPrediction
Naringenin	NQO2	Quinone reductase 2	SwissTargetPrediction
Naringenin	PGF	Placenta growth factor	SwissTargetPrediction
Naringenin	PIK3CA	PI3-kinase p110-alpha subunit	SwissTargetPrediction
Naringenin	PIK3CB	PI3-kinase p110-beta subunit	SwissTargetPrediction
Naringenin	PLA2G10	Group X secretory phospholipase A2	SwissTargetPrediction
Naringenin	PLA2G1B	Phospholipase A2 group 1B	SwissTargetPrediction
Naringenin	PLA2G2A	Phospholipase A2 group IIA	SwissTargetPrediction
Naringenin	PLA2G5	Phospholipase A2 group V	SwissTargetPrediction
Naringenin	POLB	DNA polymerase beta (by homology)	SwissTargetPrediction
Naringenin	PPARG	Peroxisome proliferator-activated receptor gamma	SwissTargetPrediction
Naringenin	PTGER1	Prostanoid EP1 receptor	SwissTargetPrediction
Naringenin	PTGER2	Prostanoid EP2 receptor	SwissTargetPrediction
Naringenin	PTGER3	Prostanoid EP3 receptor	SwissTargetPrediction
Naringenin	PTGS1	Cyclooxygenase-1	SwissTargetPrediction
Naringenin	RXRA	Retinoid X receptor alpha	SwissTargetPrediction
Naringenin	SERPINE1	Plasminogen activator inhibitor-1	SwissTargetPrediction
Naringenin	SHBG	Testis-specific androgen-binding protein	SwissTargetPrediction
Naringenin	SIRT2	NAD-dependent deacetylase sirtuin 2	SwissTargetPrediction
Naringenin	SLC5A2	Sodium/glucose cotransporter 2	SwissTargetPrediction
Naringenin	SNCA	Alpha-synuclein	SwissTargetPrediction
Naringenin	SRC	Tyrosine-protein kinase SRC	SwissTargetPrediction
Naringenin	SYK	Tyrosine-protein kinase SYK	SwissTargetPrediction
Naringenin	TAS2R31	Taste receptor type 2 member 31	SwissTargetPrediction
Naringenin	VCP	Transitional endoplasmic reticulum ATPase	SwissTargetPrediction
Naringenin	VEGFA	Vascular endothelial growth factor A	SwissTargetPrediction
Naringenin	WEE1	Serine/threonine-protein kinase WEE1	SwissTargetPrediction
Naringenin	YWHAG	14-3-3 protein gamma	SwissTargetPrediction
p-coumaric acid	MAOA	Amine oxidase [flavin-containing] A	TCMSP
p-coumaric acid	MAOB	Amine oxidase [flavin-containing] B	TCMSP
p-coumaric acid	CCL16	C-C motif chemokine 16	TCMSP
p-coumaric acid	CTRB2	Chymotrypsinogen B	TCMSP
p-coumaric acid	PLA2G2E	Group IIE secretory phospholipase A2	TCMSP
p-coumaric acid	LYZ	Lysozyme	TCMSP
p-coumaric acid	NOS3	Nitric oxide synthase, endothelial	TCMSP
p-coumaric acid	PTGS1	Cyclooxygenase-1	TCMSP
p-coumaric acid	PTGS2	Cyclooxygenase-2	TCMSP
p-coumaric acid	TYR	Tyrosinase	TCMSP
p-coumaric acid	AKR1B1	Aldose reductase	SwissTargetPrediction
p-coumaric acid	AKR1B10	Aldo-keto reductase family 1 member B10	SwissTargetPrediction
p-coumaric acid	AKR1C3	Aldo-keto-reductase family 1 member C3	SwissTargetPrediction
p-coumaric acid	ALOX5	Arachidonate 5-lipoxygenase	SwissTargetPrediction
p-coumaric acid	CA1	Carbonic anhydrase I	SwissTargetPrediction
p-coumaric acid	CA12	Carbonic anhydrase XII	SwissTargetPrediction
p-coumaric acid	CA13	Carbonic anhydrase XIII (by homology)	SwissTargetPrediction
p-coumaric acid	CA14	Carbonic anhydrase XIV	SwissTargetPrediction
p-coumaric acid	CA2	Carbonic anhydrase II	SwissTargetPrediction
p-coumaric acid	CA3	Carbonic anhydrase III	SwissTargetPrediction
p-coumaric acid	CA4	Carbonic anhydrase IV	SwissTargetPrediction
p-coumaric acid	CA5A	Carbonic anhydrase VA	SwissTargetPrediction
p-coumaric acid	CA5B	Carbonic anhydrase VB	SwissTargetPrediction
p-coumaric acid	CA6	Carbonic anhydrase VI	SwissTargetPrediction
p-coumaric acid	CA7	Carbonic anhydrase VII	SwissTargetPrediction
p-coumaric acid	CA9	Carbonic anhydrase IX	SwissTargetPrediction
p-coumaric acid	ESR1	Estrogen receptor alpha	SwissTargetPrediction
p-coumaric acid	ESR2	Estrogen receptor beta	SwissTargetPrediction
p-coumaric acid	F3	Coagulation factor VII/tissue factor	SwissTargetPrediction
p-coumaric acid	HCAR2	Hydroxycarboxylic acid receptor 2	SwissTargetPrediction
p-coumaric acid	HSD11B1	11-beta-hydroxysteroid dehydrogenase 1	SwissTargetPrediction
p-coumaric acid	MIF	Macrophage migration inhibitory factor	SwissTargetPrediction
p-coumaric acid	MMP1	Matrix metalloproteinase 1	SwissTargetPrediction
p-coumaric acid	MMP2	Matrix metalloproteinase 2	SwissTargetPrediction
p-coumaric acid	MMP9	Matrix metalloproteinase 9	SwissTargetPrediction
p-coumaric acid	PGR	Progesterone receptor	SwissTargetPrediction
p-coumaric acid	PTPN1	Protein-tyrosine phosphatase 1B	SwissTargetPrediction
p-coumaric acid	TLR4	Toll-like receptor 4 (by homology)	SwissTargetPrediction
p-coumaric acid	TRPA1	Transient receptor potential cation channel subfamily A member 1	SwissTargetPrediction
Quercetin	PSMD3	26S proteasome non-ATPase regulatory subunit 3	TCMSP
Quercetin	MMP2	72 kDa type IV collagenase	TCMSP, SwissTargetPrediction
Quercetin	HSPA5	78 kDa glucose-regulated protein	TCMSP
Quercetin	ACACA	Acetyl-CoA carboxylase 1	TCMSP
Quercetin	ACHE	Acetylcholinesterase	TCMSP, SwissTargetPrediction
Quercetin	AHSA1	Activator of HSP90 ATPase homolog 1	TCMSP
Quercetin	AKR1B1	Aldose reductase	TCMSP, SwissTargetPrediction
Quercetin	MAOB	Amine oxidase [flavin-containing] B	TCMSP
Quercetin	AR	Androgen receptor	TCMSP
Quercetin	BAX	Apoptosis regulator BAX	TCMSP
Quercetin	BCL2	Apoptosis regulator Bcl-2	TCMSP
Quercetin	ALOX5	Arachidonate 5-lipoxygenase	TCMSP, SwissTargetPrediction
Quercetin	AHR	Aryl hydrocarbon receptor	TCMSP, SwissTargetPrediction
Quercetin	ABCG2	ATP-binding cassette sub-family G member 2	TCMSP, SwissTargetPrediction
Quercetin	BIRC5	Baculoviral IAP repeat-containing protein 5	TCMSP
Quercetin	BCL2L1	Bcl-2-like protein 1	TCMSP
Quercetin	ADRB2	Beta-2 adrenergic receptor	TCMSP
Quercetin	CCL2	C-C motif chemokine 2	TCMSP
Quercetin	CRP	C-reactive protein	TCMSP
Quercetin	CXCL10	C-X-C motif chemokine 10	TCMSP
Quercetin	CXCL11	C-X-C motif chemokine 11	TCMSP
Quercetin	CXCL2	C-X-C motif chemokine 2	TCMSP
Quercetin	CASP3	Caspase-3	TCMSP
Quercetin	CASP8	Caspase-8	TCMSP
Quercetin	CASP9	Caspase-9	TCMSP
Quercetin	CTSD	Cathepsin D	TCMSP
Quercetin	CAV1	Caveolin-1	TCMSP
Quercetin	CD40LG	CD40 ligand	TCMSP
Quercetin	CDK1	Cell division control protein 2 homolog	TCMSP, SwissTargetPrediction
Quercetin	TP53	Cellular tumor antigen p53	TCMSP
Quercetin	CLDN4	Claudin-4	TCMSP
Quercetin	F7	Coagulation factor VII	TCMSP
Quercetin	F10	Coagulation factor Xa	TCMSP
Quercetin	COL1A1	Collagen alpha-1(I) chain	TCMSP
Quercetin	COL3A1	Collagen alpha-1(III) chain	TCMSP
Quercetin	CDKN1A	Cyclin-dependent kinase inhibitor 1	TCMSP
Quercetin	CDKN2A	Cyclin-dependent kinase inhibitor 2A	TCMSP
Quercetin	CYP1A1	Cytochrome P450 1A1	TCMSP
Quercetin	CYP1A2	Cytochrome P450 1A2	TCMSP
Quercetin	CYP1B1	Cytochrome P450 1B1	TCMSP, SwissTargetPrediction
Quercetin	CYP3A4	Cytochrome P450 3A4	TCMSP
Quercetin	DCAF5	DDB1- and CUL4-associated factor 5	TCMSP
Quercetin	DPP4	Dipeptidyl peptidase IV	TCMSP
Quercetin	TOP1	DNA topoisomerase 1	TCMSP, SwissTargetPrediction
Quercetin	TOP2A	DNA topoisomerase II	TCMSP, SwissTargetPrediction
Quercetin	DUOX2	Dual oxidase 2	TCMSP
Quercetin	SELE	E-selectin	TCMSP
Quercetin	EGFR	Epidermal growth factor receptor	TCMSP, SwissTargetPrediction
Quercetin	SULT1E1	Estrogen sulfotransferase	TCMSP
Quercetin	ELK1	ETS domain-containing protein Elk-1	TCMSP
Quercetin	EIF6	Eukaryotic translation initiation factor 6	TCMSP
Quercetin	CCND1	G1/S-specific cyclin-D1	TCMSP
Quercetin	CCNB1	G2/mitotic-specific cyclin-B1	TCMSP, SwissTargetPrediction
Quercetin	GABRA1	Gamma-aminobutyric acid receptor subunit alpha-1	TCMSP
Quercetin	GJA1	Gap junction alpha-1 protein	TCMSP
Quercetin	GSTM1	Glutathione S-transferase Mu 1	TCMSP
Quercetin	GSTM2	Glutathione S-transferase Mu 2	TCMSP
Quercetin	GSTP1	Glutathione S-transferase P	TCMSP
Quercetin	HSF1	Heat shock factor protein 1	TCMSP
Quercetin	HSPB1	Heat shock protein beta-1	TCMSP
Quercetin	HSP90AA1	Heat shock protein 90 alpha	TCMSP
Quercetin	HSP90AB1	Heat shock protein 90 beta	TCMSP
Quercetin	HMOX1	Heme oxygenase 1	TCMSP
Quercetin	HK2	Hexokinase-2	TCMSP
Quercetin	NKX3-1	Homeobox protein Nkx-3.1	TCMSP
Quercetin	HAS2	Hyaluronan synthase 2	TCMSP
Quercetin	HIF1A	Hypoxia-inducible factor 1-alpha	TCMSP
Quercetin	CHUK	IκB kinase alpha	TCMSP
Quercetin	INSR	Insulin receptor	TCMSP, SwissTargetPrediction
Quercetin	IGF2	Insulin-like growth factor II	TCMSP
Quercetin	IGFBP3	Insulin-like growth factor-binding protein 3	TCMSP
Quercetin	ICAM1	Intercellular adhesion molecule 1	TCMSP
Quercetin	IFNG	Interferon gamma	TCMSP
Quercetin	IRF1	Interferon regulatory factor 1	TCMSP
Quercetin	IL1A	Interleukin-1 alpha	TCMSP
Quercetin	IL1B	Interleukin-1 beta	TCMSP
Quercetin	IL10	Interleukin-10	TCMSP
Quercetin	IL2	Interleukin-2	TCMSP
Quercetin	IL6	Interleukin-6	TCMSP
Quercetin	CXCL8	Interleukin-8	TCMSP
Quercetin	MMP1	Interstitial collagenase	TCMSP
Quercetin	MGAM	Maltase-glucoamylase	TCMSP
Quercetin	MMP9	Matrix metalloproteinase-9	TCMSP, SwissTargetPrediction
Quercetin	MAPK1	Mitogen-activated protein kinase 1	TCMSP
Quercetin	PRKACA	Protein kinase A catalytic subunit alpha	TCMSP
Quercetin	MYC	Myc proto-oncogene protein	TCMSP
Quercetin	MPO	Myeloperoxidase	TCMSP, SwissTargetPrediction
Quercetin	NQO1	NAD(P)H dehydrogenase [quinone] 1	TCMSP
Quercetin	POR	NADPH--cytochrome P450 reductase	TCMSP
Quercetin	NCF1	Neutrophil cytosol factor 1	TCMSP
Quercetin	NFKBIA	NF-kappa-B inhibitor alpha	TCMSP
Quercetin	NOS3	Nitric oxide synthase, endothelial	TCMSP
Quercetin	NFE2L2	Nuclear factor erythroid 2-related factor 2	TCMSP
Quercetin	NCOA2	Nuclear receptor coactivator 2	TCMSP
Quercetin	NR1I2	Nuclear receptor subfamily 1 group I member 2	TCMSP
Quercetin	NR1I3	Nuclear receptor subfamily 1 group I member 3	TCMSP
Quercetin	ODC1	Ornithine decarboxylase	TCMSP
Quercetin	SPP1	Osteopontin	TCMSP
Quercetin	PPARA	Peroxisome proliferator-activated receptor alpha	TCMSP
Quercetin	PPARD	Peroxisome proliferator-activated receptor delta	TCMSP
Quercetin	PPARG	Peroxisome proliferator-activated receptor gamma	TCMSP
Quercetin	PTEN	PTEN	TCMSP
Quercetin	PIK3CG	PI3K catalytic subunit gamma	TCMSP, SwissTargetPrediction
Quercetin	SERPINE1	Plasminogen activator inhibitor 1	TCMSP
Quercetin	PARP1	Poly [ADP-ribose] polymerase 1	TCMSP, SwissTargetPrediction
Quercetin	KCNH2	Potassium voltage-gated channel subfamily H member 2	TCMSP
Quercetin	EGF	Pro-epidermal growth factor	TCMSP
Quercetin	HERC5	Probable E3 ubiquitin-protein ligase HERC5	TCMSP
Quercetin	PCOLCE	Procollagen C-endopeptidase enhancer 1	TCMSP
Quercetin	PTGER3	Prostaglandin E2 receptor EP3	TCMSP
Quercetin	PTGS1	Cyclooxygenase-1	TCMSP
Quercetin	PTGS2	Cyclooxygenase-2	TCMSP
Quercetin	ACPP	Prostatic acid phosphatase	TCMSP
Quercetin	RUNX1T1	Protein CBFA2T1	TCMSP
Quercetin	PRKCA	Protein kinase C alpha	TCMSP
Quercetin	PRKCB	Protein kinase C beta	TCMSP
Quercetin	FOS	Proto-oncogene c-Fos	TCMSP
Quercetin	NPEPPS	Puromycin-sensitive aminopeptidase	TCMSP
Quercetin	AKT1	RAC-alpha serine/threonine-protein kinase	TCMSP, SwissTargetPrediction
Quercetin	RAF1	RAF proto-oncogene serine/threonine-protein kinase	TCMSP
Quercetin	RASSF1	Ras association domain-containing protein 1	TCMSP
Quercetin	RASA1	Ras GTPase-activating protein 1	TCMSP
Quercetin	ERBB2	Receptor tyrosine-protein kinase erbB-2	TCMSP
Quercetin	ERBB3	Receptor tyrosine-protein kinase erbB-3	TCMSP
Quercetin	RB1	Retinoblastoma-associated protein	TCMSP
Quercetin	RXRA	Retinoid X receptor alpha	TCMSP
Quercetin	RUNX2	Runt-related transcription factor 2	TCMSP
Quercetin	CHEK2	Serine/threonine-protein kinase Chk2	TCMSP
Quercetin	PON1	Serum paraoxonase/arylesterase 1	TCMSP
Quercetin	STAT1	Signal transducer and activator of transcription 1	TCMSP
Quercetin	SCN5A	Sodium channel protein type 5 subunit alpha	TCMSP
Quercetin	SLC2A4	Glucose transporter type 4	TCMSP
Quercetin	MMP3	Stromelysin-1	TCMSP, SwissTargetPrediction
Quercetin	SOD1	Superoxide dismutase [Cu-Zn]	TCMSP
Quercetin	F2	Thrombin	TCMSP, SwissTargetPrediction
Quercetin	THBD	Thrombomodulin	TCMSP
Quercetin	F3	Tissue factor	TCMSP
Quercetin	PLAT	Tissue-type plasminogen activator	TCMSP
Quercetin	JUN	Transcription factor AP-1	TCMSP
Quercetin	E2F1	Transcription factor E2F1	TCMSP
Quercetin	E2F2	Transcription factor E2F2	TCMSP
Quercetin	RELA	Transcription factor p65	TCMSP
Quercetin	TGFB1	Transforming growth factor beta-1	TCMSP
Quercetin	PRSS1	Trypsin-1	TCMSP
Quercetin	TNF	Tumor necrosis factor	TCMSP
Quercetin	DIO1	Type I iodothyronine deiodinase	TCMSP
Quercetin	PLAU	Urokinase-type plasminogen activator	TCMSP
Quercetin	VCAM1	Vascular cell adhesion protein 1	TCMSP
Quercetin	VEGFA	Vascular endothelial growth factor A	TCMSP
Quercetin	XDH	Xanthine dehydrogenase/oxidase	TCMSP, SwissTargetPrediction
Quercetin	ABCB1	P-glycoprotein 1	SwissTargetPrediction
Quercetin	ABCC1	Multidrug resistance-associated protein 1	SwissTargetPrediction
Quercetin	ADORA1	Adenosine A1 receptor (by homology)	SwissTargetPrediction
Quercetin	ADORA2A	Adenosine A2a receptor (by homology)	SwissTargetPrediction
Quercetin	AKR1A1	Aldehyde reductase (by homology)	SwissTargetPrediction
Quercetin	AKR1B10	Aldo-keto reductase family 1 member B10	SwissTargetPrediction
Quercetin	AKR1C1	Aldo-keto reductase family 1 member C1 (by homology)	SwissTargetPrediction
Quercetin	AKR1C2	Aldo-keto reductase family 1 member C2 (by homology)	SwissTargetPrediction
Quercetin	AKR1C3	Aldo-keto-reductase family 1 member C3 (by homology)	SwissTargetPrediction
Quercetin	AKR1C4	Aldo-keto reductase family 1 member C4 (by homology)	SwissTargetPrediction
Quercetin	ALK	ALK tyrosine kinase receptor	SwissTargetPrediction
Quercetin	ALOX12	Arachidonate 12-lipoxygenase	SwissTargetPrediction
Quercetin	ALOX15	Arachidonate 15-lipoxygenase	SwissTargetPrediction
Quercetin	APEX1	DNA-(apurinic or apyrimidinic site) lyase	SwissTargetPrediction
Quercetin	APP	Beta amyloid A4 protein	SwissTargetPrediction
Quercetin	ARG1	Arginase-1 (by homology)	SwissTargetPrediction
Quercetin	AURKB	Serine/threonine-protein kinase Aurora-B	SwissTargetPrediction
Quercetin	AVPR2	Vasopressin V2 receptor	SwissTargetPrediction
Quercetin	AXL	Tyrosine-protein kinase receptor UFO	SwissTargetPrediction
Quercetin	BACE1	Beta-secretase 1	SwissTargetPrediction
Quercetin	CA1	Carbonic anhydrase I	SwissTargetPrediction
Quercetin	CA12	Carbonic anhydrase XII	SwissTargetPrediction
Quercetin	CA13	Carbonic anhydrase XIII (by homology)	SwissTargetPrediction
Quercetin	CA14	Carbonic anhydrase XIV	SwissTargetPrediction
Quercetin	CA2	Carbonic anhydrase II	SwissTargetPrediction
Quercetin	CA3	Carbonic anhydrase III	SwissTargetPrediction
Quercetin	CA4	Carbonic anhydrase IV	SwissTargetPrediction
Quercetin	CA5A	Carbonic anhydrase VA	SwissTargetPrediction
Quercetin	CA6	Carbonic anhydrase VI	SwissTargetPrediction
Quercetin	CA7	Carbonic anhydrase VII	SwissTargetPrediction
Quercetin	CA9	Carbonic anhydrase IX	SwissTargetPrediction
Quercetin	CAMK2B	CaM kinase II beta	SwissTargetPrediction
Quercetin	CCNB2	Cyclin B	SwissTargetPrediction
Quercetin	CCNB3	Cyclin B	SwissTargetPrediction
Quercetin	CD38	Lymphocyte differentiation antigen CD38	SwissTargetPrediction
Quercetin	CDK2	Cyclin-dependent kinase 2	SwissTargetPrediction
Quercetin	CDK5	Cyclin-dependent kinase 5	SwissTargetPrediction
Quercetin	CDK5R1	CDK5 activator 1	SwissTargetPrediction
Quercetin	CDK6	Cyclin-dependent kinase 6	SwissTargetPrediction
Quercetin	CSNK2A1	Casein kinase II alpha	SwissTargetPrediction
Quercetin	CXCR1	Interleukin-8 receptor A	SwissTargetPrediction
Quercetin	CYP19A1	Cytochrome P450 19A1	SwissTargetPrediction
Quercetin	DAPK1	Death-associated protein kinase 1	SwissTargetPrediction
Quercetin	DRD4	Dopamine D4 receptor	SwissTargetPrediction
Quercetin	ESR2	Estrogen receptor beta	SwissTargetPrediction
Quercetin	ESRRA	Estrogen-related receptor alpha	SwissTargetPrediction
Quercetin	FLT3	Tyrosine-protein kinase receptor FLT3	SwissTargetPrediction
Quercetin	GLO1	Glyoxalase I	SwissTargetPrediction
Quercetin	GPR35	G-protein coupled receptor 35	SwissTargetPrediction
Quercetin	GSK3B	Glycogen synthase kinase-3 beta	SwissTargetPrediction
Quercetin	HSD17B1	Estradiol 17-beta-dehydrogenase 1	SwissTargetPrediction
Quercetin	HSD17B2	Estradiol 17-beta-dehydrogenase 2	SwissTargetPrediction
Quercetin	IGF1R	Insulin-like growth factor I receptor	SwissTargetPrediction
Quercetin	KDM4E	Lysine-specific demethylase 4D-like	SwissTargetPrediction
Quercetin	KDR	Vascular endothelial growth factor receptor 2	SwissTargetPrediction
Quercetin	MAOA	Monoamine oxidase A	SwissTargetPrediction
Quercetin	MAPT	Microtubule-associated protein tau	SwissTargetPrediction
Quercetin	MET	Hepatocyte growth factor receptor	SwissTargetPrediction
Quercetin	MMP12	Matrix metalloproteinase 12	SwissTargetPrediction
Quercetin	MMP13	Matrix metalloproteinase 13	SwissTargetPrediction
Quercetin	MPG	DNA-3-methyladenine glycosylase	SwissTargetPrediction
Quercetin	MYLK	Myosin light chain kinase, smooth muscle	SwissTargetPrediction
Quercetin	NEK2	Serine/threonine-protein kinase NEK2	SwissTargetPrediction
Quercetin	NEK6	Serine/threonine-protein kinase NEK6	SwissTargetPrediction
Quercetin	NOX4	NADPH oxidase 4	SwissTargetPrediction
Quercetin	NUAK1	NUAK family SNF1-like kinase 1	SwissTargetPrediction
Quercetin	PIK3R1	PI3-kinase p85-alpha subunit	SwissTargetPrediction
Quercetin	PIM1	Serine/threonine-protein kinase PIM1	SwissTargetPrediction
Quercetin	PKN1	Protein kinase N1	SwissTargetPrediction
Quercetin	PLA2G1B	Phospholipase A2 group 1B	SwissTargetPrediction
Quercetin	PLK1	Serine/threonine-protein kinase PLK1	SwissTargetPrediction
Quercetin	PTK2	Focal adhesion kinase 1	SwissTargetPrediction
Quercetin	PTPRS	Receptor-type tyrosine-protein phosphatase S	SwissTargetPrediction
Quercetin	PYGL	Liver glycogen phosphorylase	SwissTargetPrediction
Quercetin	SLC22A12	Solute carrier family 22 member 12	SwissTargetPrediction
Quercetin	SRC	Tyrosine-protein kinase SRC	SwissTargetPrediction
Quercetin	SYK	Tyrosine-protein kinase SYK	SwissTargetPrediction
Quercetin	TERT	Telomerase reverse transcriptase	SwissTargetPrediction
Quercetin	TNKS	Tankyrase-1	SwissTargetPrediction
Quercetin	TNKS2	Tankyrase-2	SwissTargetPrediction
Quercetin	TTR	Transthyretin	SwissTargetPrediction
Quercetin	TYR	Tyrosinase	SwissTargetPrediction
Quinine	ABCB1	P-glycoprotein 1	SwissTargetPrediction
Quinine	ABL1	Tyrosine-protein kinase ABL	SwissTargetPrediction
Quinine	ACVRL1	Serine/threonine-protein kinase receptor R3	SwissTargetPrediction
Quinine	ADORA2A	Adenosine A2a receptor	SwissTargetPrediction
Quinine	ADORA3	Adenosine A3 receptor	SwissTargetPrediction
Quinine	ADRA1A	Alpha-1a adrenergic receptor	SwissTargetPrediction
Quinine	ADRB1	Beta-1 adrenergic receptor	SwissTargetPrediction
Quinine	ADRB2	Adrenergic receptor beta	SwissTargetPrediction
Quinine	ALK	ALK tyrosine kinase receptor	SwissTargetPrediction
Quinine	AR	Androgen Receptor (by homology)	SwissTargetPrediction
Quinine	ATAD2	ATPase family AAA domain-containing protein 2	SwissTargetPrediction
Quinine	BAZ2A	Bromodomain adjacent to zinc finger domain protein 2A	SwissTargetPrediction
Quinine	BAZ2B	Bromodomain adjacent to zinc finger domain protein 2B	SwissTargetPrediction
Quinine	BCHE	Butyrylcholinesterase	SwissTargetPrediction
Quinine	BLK	Tyrosine-protein kinase BLK	SwissTargetPrediction
Quinine	BRD2	Bromodomain-containing protein 2	SwissTargetPrediction
Quinine	BRD4	Bromodomain-containing protein 4	SwissTargetPrediction
Quinine	CA1	Carbonic anhydrase I	SwissTargetPrediction
Quinine	CA2	Carbonic anhydrase II	SwissTargetPrediction
Quinine	CA9	Carbonic anhydrase IX	SwissTargetPrediction
Quinine	CALCRL	Calcitonin gene-related peptide type 1 receptor	SwissTargetPrediction
Quinine	CAMK2G	CaM kinase II gamma	SwissTargetPrediction
Quinine	CASR	Calcium sensing receptor	SwissTargetPrediction
Quinine	CDK6	Cyclin-dependent kinase 6	SwissTargetPrediction
Quinine	CHRM1	Muscarinic acetylcholine receptor M1	SwissTargetPrediction
Quinine	CHRM2	Muscarinic acetylcholine receptor M2	SwissTargetPrediction
Quinine	CHRM3	Muscarinic acetylcholine receptor M3	SwissTargetPrediction
Quinine	CHRNA2	Neuronal acetylcholine receptor; alpha2	SwissTargetPrediction
Quinine	CHRNA3	Neuronal acetylcholine receptor; alpha3	SwissTargetPrediction
Quinine	CHRNA4	Nicotinic acetylcholine receptor alpha4	SwissTargetPrediction
Quinine	CHRNA5	Nicotinic acetylcholine receptor alpha5	SwissTargetPrediction
Quinine	CHRNA6	Neuronal acetylcholine receptor; alpha6	SwissTargetPrediction
Quinine	CHRNB2	Nicotinic acetylcholine receptor beta2	SwissTargetPrediction
Quinine	CHRNB3	Neuronal acetylcholine receptor; beta3	SwissTargetPrediction
Quinine	CHRNB4	Neuronal acetylcholine receptor; beta4	SwissTargetPrediction
Quinine	DPP7	Dipeptidyl peptidase II	SwissTargetPrediction
Quinine	DPP8	Dipeptidyl peptidase VIII	SwissTargetPrediction
Quinine	DPP9	Dipeptidyl peptidase IX	SwissTargetPrediction
Quinine	DRD1	Dopamine D1 receptor	SwissTargetPrediction
Quinine	DRD2	Dopamine D2 receptor	SwissTargetPrediction
Quinine	DRD3	Dopamine D3 receptor	SwissTargetPrediction
Quinine	DRD4	Dopamine D4 receptor	SwissTargetPrediction
Quinine	ERBB2	Receptor protein-tyrosine kinase erbB-2	SwissTargetPrediction
Quinine	FGFR3	Fibroblast growth factor receptor 3	SwissTargetPrediction
Quinine	FLT1	Vascular endothelial growth factor receptor 1	SwissTargetPrediction
Quinine	GSK3A	Glycogen synthase kinase-3 alpha	SwissTargetPrediction
Quinine	HSP90AA1	Heat shock protein HSP 90-alpha	SwissTargetPrediction
Quinine	HTR1A	Serotonin 1a (5-HT1a) receptor	SwissTargetPrediction
Quinine	HTR1B	Serotonin 1b (5-HT1b) receptor	SwissTargetPrediction
Quinine	HTR1D	Serotonin 1d (5-HT1d) receptor	SwissTargetPrediction
Quinine	HTR2A	Serotonin 2a (5-HT2a) receptor	SwissTargetPrediction
Quinine	HTR6	Serotonin 6 (5-HT6) receptor	SwissTargetPrediction
Quinine	ILK	Serine/threonine-protein kinase ILK-1	SwissTargetPrediction
Quinine	INSR	Insulin receptor	SwissTargetPrediction
Quinine	JAK1	Tyrosine-protein kinase JAK1	SwissTargetPrediction
Quinine	KCNA5	Voltage-gated potassium channel subunit Kv1.5	SwissTargetPrediction
Quinine	KCNH2	HERG	SwissTargetPrediction
Quinine	KIT	Stem cell growth factor receptor	SwissTargetPrediction
Quinine	LAP3	Leucine aminopeptidase	SwissTargetPrediction
Quinine	LCK	Tyrosine-protein kinase LCK	SwissTargetPrediction
Quinine	LYN	Tyrosine-protein kinase Lyn	SwissTargetPrediction
Quinine	MAP2K1	Dual specificity mitogen-activated protein kinase kinase 1	SwissTargetPrediction
Quinine	MAP3K12	Mitogen-activated protein kinase kinase kinase 12	SwissTargetPrediction
Quinine	MAP3K5	Mitogen-activated protein kinase kinase kinase 5	SwissTargetPrediction
Quinine	MET	Hepatocyte growth factor receptor	SwissTargetPrediction
Quinine	MST1R	Macrophage-stimulating protein receptor	SwissTargetPrediction
Quinine	MTAP	S-methyl-5-thioadenosine phosphorylase	SwissTargetPrediction
Quinine	MTOR	Serine/threonine-protein kinase mTOR	SwissTargetPrediction
Quinine	NEK1	Serine/threonine-protein kinase Nek1	SwissTargetPrediction
Quinine	NOS2	Nitric oxide synthase, inducible	SwissTargetPrediction
Quinine	OGFRL1	Opioid growth factor receptor-like protein 1	SwissTargetPrediction
Quinine	OPRD1	Delta opioid receptor	SwissTargetPrediction
Quinine	OPRK1	Kappa Opioid receptor	SwissTargetPrediction
Quinine	OPRM1	Mu opioid receptor	SwissTargetPrediction
Quinine	PDE1C	Phosphodiesterase 1C	SwissTargetPrediction
Quinine	PDE7A	Phosphodiesterase 7A	SwissTargetPrediction
Quinine	PDE9A	Phosphodiesterase 9A	SwissTargetPrediction
Quinine	PEPD	Xaa-Pro dipeptidase	SwissTargetPrediction
Quinine	PIK3CA	PI3-kinase p110-alpha subunit	SwissTargetPrediction
Quinine	PIM3	Serine/threonine-protein kinase PIM3	SwissTargetPrediction
Quinine	PLK2	Serine/threonine-protein kinase PLK2	SwissTargetPrediction
Quinine	PNMT	Phenylethanolamine N-methyltransferase	SwissTargetPrediction
Quinine	PRKCA	Protein kinase C alpha	SwissTargetPrediction
Quinine	PRKCB	Protein kinase C beta	SwissTargetPrediction
Quinine	PRKCE	Protein kinase C epsilon	SwissTargetPrediction
Quinine	PRKCG	Protein kinase C gamma	SwissTargetPrediction
Quinine	PRKCQ	Protein kinase C theta	SwissTargetPrediction
Quinine	PRKCZ	Protein kinase C (PKC)	SwissTargetPrediction
Quinine	RET	Kinesin-1 heavy chain/ Tyrosine-protein kinase receptor RET	SwissTargetPrediction
Quinine	ROCK1	Rho-associated protein kinase	SwissTargetPrediction
Quinine	ROCK2	Rho-associated protein kinase	SwissTargetPrediction
Quinine	RPS6KA1	Ribosomal protein S6 kinase alpha 1	SwissTargetPrediction
Quinine	SCN5A	Sodium channel protein type V alpha subunit	SwissTargetPrediction
Quinine	SIGMAR1	Sigma opioid receptor (by homology)	SwissTargetPrediction
Quinine	SLC6A2	Norepinephrine transporter	SwissTargetPrediction
Quinine	SLC6A3	Dopamine transporter	SwissTargetPrediction
Quinine	SLC6A4	Serotonin transporter	SwissTargetPrediction
Quinine	SLC6A9	Glycine transporter 1	SwissTargetPrediction
Quinine	SRC	Tyrosine-protein kinase SRC	SwissTargetPrediction
Quinine	TEK	Tyrosine-protein kinase TIE-2	SwissTargetPrediction
Quinine	TERT	Telomerase reverse transcriptase	SwissTargetPrediction
Quinine	TNNC1	Troponin, cardiac muscle	SwissTargetPrediction
Quinine	TNNI3	Troponin, cardiac muscle	SwissTargetPrediction
Quinine	TNNT2	Troponin, cardiac muscle	SwissTargetPrediction
Quinine	TRPV3	Transient receptor potential cation channel subfamily V member 3	SwissTargetPrediction
Quinine	WNK2	Serine/threonine-protein kinase WNK2	SwissTargetPrediction
Quinine	ZAP70	Tyrosine-protein kinase ZAP-70	SwissTargetPrediction
Rosmarinic acid	SNCA	Alpha-synuclein	TCMSP
Rosmarinic acid	AR	Androgen receptor	TCMSP
Rosmarinic acid	CCR3	C-C chemokine receptor type 3	TCMSP
Rosmarinic acid	CCL2	C-C motif chemokine 2	TCMSP
Rosmarinic acid	CCL3	C-C motif chemokine 3	TCMSP
Rosmarinic acid	CASP3	Caspase-3	TCMSP
Rosmarinic acid	C3	Complement C3	TCMSP
Rosmarinic acid	C5	Complement C5	TCMSP
Rosmarinic acid	CDKN1A	Cyclin-dependent kinase inhibitor 1	TCMSP
Rosmarinic acid	DPP4	Dipeptidyl peptidase IV	TCMSP
Rosmarinic acid	CCL11	Eotaxin	TCMSP
Rosmarinic acid	ESR1	Estrogen receptor alpha	TCMSP, SwissTargetPrediction
Rosmarinic acid	ESR2	Estrogen receptor beta	TCMSP
Rosmarinic acid	EIF6	Eukaryotic translation initiation factor 6	TCMSP
Rosmarinic acid	CCND3	G1/S-specific cyclin-D3	TCMSP
Rosmarinic acid	IGHG1	Ig gamma-1 chain C region	TCMSP
Rosmarinic acid	IDO1	Indoleamine 2,3-dioxygenase 1	TCMSP
Rosmarinic acid	IKBKB	IκB kinase beta	TCMSP
Rosmarinic acid	IL2	Interleukin-2	TCMSP
Rosmarinic acid	IL4	Interleukin-4	TCMSP
Rosmarinic acid	IL5	Interleukin-5	TCMSP
Rosmarinic acid	MGAM	Maltase-glucoamylase, intestinal	TCMSP
Rosmarinic acid	MAPK1	Mitogen-activated protein kinase 1	TCMSP, SwissTargetPrediction
Rosmarinic acid	NFATC3	Nuclear factor of activated T-cells, cytoplasmic 3	TCMSP
Rosmarinic acid	PPARG	Peroxisome proliferator-activated receptor gamma	TCMSP
Rosmarinic acid	PTGS2	Cyclooxygenase-2	TCMSP
Rosmarinic acid	STAT1	Signal transducer and activator of transcription 1	TCMSP
Rosmarinic acid	CD247	T-cell surface glycoprotein CD3 zeta chain	TCMSP
Rosmarinic acid	CD80	T-lymphocyte activation antigen CD80	TCMSP
Rosmarinic acid	CD86	T-lymphocyte activation antigen CD86	TCMSP
Rosmarinic acid	F2	Thrombin	TCMSP
Rosmarinic acid	RELA	Transcription factor p65	TCMSP
Rosmarinic acid	PRSS1	Trypsin-1	TCMSP
Rosmarinic acid	AKR1B1	Aldose reductase	SwissTargetPrediction
Rosmarinic acid	AKR1B10	Aldo-keto reductase family 1 member B10	SwissTargetPrediction
Rosmarinic acid	AKR1C2	Aldo-keto reductase family 1 member C2	SwissTargetPrediction
Rosmarinic acid	AKR1C3	Aldo-keto-reductase family 1 member C3	SwissTargetPrediction
Rosmarinic acid	AKR1C4	Aldo-keto reductase family 1 member C4	SwissTargetPrediction
Rosmarinic acid	ALDH2	Aldehyde dehydrogenase	SwissTargetPrediction
Rosmarinic acid	AMPD3	AMP deaminase 3	SwissTargetPrediction
Rosmarinic acid	APP	Beta amyloid A4 protein	SwissTargetPrediction
Rosmarinic acid	CA1	Carbonic anhydrase I	SwissTargetPrediction
Rosmarinic acid	CA12	Carbonic anhydrase XII	SwissTargetPrediction
Rosmarinic acid	CA14	Carbonic anhydrase XIV	SwissTargetPrediction
Rosmarinic acid	CA2	Carbonic anhydrase II	SwissTargetPrediction
Rosmarinic acid	CA4	Carbonic anhydrase IV	SwissTargetPrediction
Rosmarinic acid	CA5B	Carbonic anhydrase VB	SwissTargetPrediction
Rosmarinic acid	CA6	Carbonic anhydrase VI	SwissTargetPrediction
Rosmarinic acid	CA7	Carbonic anhydrase VII	SwissTargetPrediction
Rosmarinic acid	CA9	Carbonic anhydrase IX	SwissTargetPrediction
Rosmarinic acid	EGFR	Epidermal growth factor receptor erbB1	SwissTargetPrediction
Rosmarinic acid	ERBB2	Receptor protein-tyrosine kinase erbB-2	SwissTargetPrediction
Rosmarinic acid	F3	Coagulation factor VII/tissue factor	SwissTargetPrediction
Rosmarinic acid	FYN	Tyrosine-protein kinase FYN	SwissTargetPrediction
Rosmarinic acid	HCAR2	Hydroxycarboxylic acid receptor 2	SwissTargetPrediction
Rosmarinic acid	IGFBP3	Insulin-like growth factor binding protein 3	SwissTargetPrediction
Rosmarinic acid	ITGA4	Integrin alpha-4	SwissTargetPrediction
Rosmarinic acid	ITGB1	Integrin beta-1	SwissTargetPrediction
Rosmarinic acid	LCK	Tyrosine-protein kinase LCK	SwissTargetPrediction
Rosmarinic acid	MET	Hepatocyte growth factor receptor	SwissTargetPrediction
Rosmarinic acid	MMP1	Matrix metalloproteinase 1	SwissTargetPrediction
Rosmarinic acid	MMP12	Matrix metalloproteinase 12	SwissTargetPrediction
Rosmarinic acid	MMP13	Matrix metalloproteinase 13	SwissTargetPrediction
Rosmarinic acid	MMP2	Matrix metalloproteinase 2	SwissTargetPrediction
Rosmarinic acid	MMP3	Matrix metalloproteinase 3	SwissTargetPrediction
Rosmarinic acid	MMP9	Matrix metalloproteinase 9	SwissTargetPrediction
Rosmarinic acid	PIM1	Serine/threonine-protein kinase PIM1	SwissTargetPrediction
Rosmarinic acid	PPARD	Peroxisome proliferator-activated receptor delta	SwissTargetPrediction
Rosmarinic acid	SELE	Selectin E	SwissTargetPrediction
Rosmarinic acid	SELL	Leukocyte adhesion molecule-1	SwissTargetPrediction
Rosmarinic acid	SELP	P-selectin	SwissTargetPrediction
Rosmarinic acid	SLC6A2	Norepinephrine transporter	SwissTargetPrediction
Rosmarinic acid	TTR	Transthyretin	SwissTargetPrediction
Rosmarinic acid	TYR	Tyrosinase	SwissTargetPrediction
Rutin	HMGCR	3-hydroxy-3-methylglutaryl-coenzyme A reductase	TCMSP
Rutin	ALOX5	Arachidonate 5-lipoxygenase	TCMSP
Rutin	C5AR1	C5a anaphylatoxin chemotactic receptor	TCMSP
Rutin	CASP3	Caspase-3	TCMSP
Rutin	CAT	Catalase	TCMSP
Rutin	TOP2A	DNA topoisomerase II	TCMSP
Rutin	GSTP1	Glutathione S-transferase P	TCMSP
Rutin	HAS2	Hyaluronan synthase 2	TCMSP
Rutin	ITGB2	Integrin beta-2	TCMSP
Rutin	IL1B	Interleukin-1 beta	TCMSP
Rutin	IL6	Interleukin-6	TCMSP
Rutin	CXCL8	Interleukin-8	TCMSP
Rutin	FCER2	Low affinity immunoglobulin epsilon Fc receptor	TCMSP
Rutin	POR	NADPH--cytochrome P450 reductase	TCMSP
Rutin	PRKCB	Protein kinase C beta type	TCMSP
Rutin	SOD1	Superoxide dismutase [Cu-Zn]	TCMSP
Rutin	TBXA2R	Thromboxane A2 receptor	TCMSP
Rutin	RELA	Transcription factor p65	TCMSP
Rutin	TNF	Tumor necrosis factor	TCMSP
Rutin	DIO1	Type I iodothyronine deiodinase	TCMSP
Rutin	ACHE	Acetylcholinesterase	SwissTargetPrediction
Rutin	ADRA2A	Alpha-2a adrenergic receptor	SwissTargetPrediction
Rutin	ADRA2C	Adrenergic receptor alpha-2	SwissTargetPrediction
Rutin	AKR1B1	Aldose reductase	SwissTargetPrediction
Rutin	CA12	Carbonic anhydrase XII	SwissTargetPrediction
Rutin	CA2	Carbonic anhydrase II	SwissTargetPrediction
Rutin	CA4	Carbonic anhydrase IV	SwissTargetPrediction
Rutin	CA7	Carbonic anhydrase VII	SwissTargetPrediction
Rutin	NMUR2	Neuromedin-U receptor 2	SwissTargetPrediction
Rutin	NOX4	NADPH oxidase 4	SwissTargetPrediction
Rutin	NQO2	Quinone reductase 2	SwissTargetPrediction
Rutin	RPS6KA3	Ribosomal protein S6 kinase alpha 3	SwissTargetPrediction
Rutin	XDH	Xanthine dehydrogenase	SwissTargetPrediction
Stigmasterol	HTR2A	5-hydroxytryptamine 2A receptor	TCMSP
Stigmasterol	ADH1C	Alcohol dehydrogenase 1C	TCMSP
Stigmasterol	AKR1B1	Aldose reductase	TCMSP
Stigmasterol	ADRA1A	Alpha-1A adrenergic receptor	TCMSP
Stigmasterol	ADRA1B	Alpha-1B adrenergic receptor	TCMSP
Stigmasterol	ADRA2A	Alpha-2A adrenergic receptor	TCMSP
Stigmasterol	MAOA	Amine oxidase [flavin-containing] A	TCMSP
Stigmasterol	MAOB	Amine oxidase [flavin-containing] B	TCMSP
Stigmasterol	ADRB1	Beta-1 adrenergic receptor	TCMSP
Stigmasterol	ADRB2	Beta-2 adrenergic receptor	TCMSP
Stigmasterol	CTRB2	Chymotrypsinogen B	TCMSP
Stigmasterol	GABRA1	Gamma-aminobutyric acid receptor subunit alpha-1	TCMSP
Stigmasterol	GABRA3	Gamma-aminobutyric acid receptor subunit alpha-3	TCMSP
Stigmasterol	IGHG1	Ig gamma-1 chain C region	TCMSP
Stigmasterol	LTA4H	Leukotriene A-4 hydrolase	TCMSP
Stigmasterol	NR3C2	Mineralocorticoid receptor	TCMSP
Stigmasterol	PRKACA	Protein kinase A catalytic subunit alpha	TCMSP
Stigmasterol	CHRM1	Muscarinic acetylcholine receptor M1	TCMSP
Stigmasterol	CHRM2	Muscarinic acetylcholine receptor M2	TCMSP, SwissTargetPrediction
Stigmasterol	CHRM3	Muscarinic acetylcholine receptor M3	TCMSP
Stigmasterol	CHRNA7	Neuronal acetylcholine receptor alpha-7	TCMSP
Stigmasterol	NCOA1	Nuclear receptor coactivator 1	TCMSP
Stigmasterol	NCOA2	Nuclear receptor coactivator 2	TCMSP
Stigmasterol	PGR	Progesterone receptor	TCMSP
Stigmasterol	PTGS1	Cyclooxygenase-1	TCMSP
Stigmasterol	PTGS2	Cyclooxygenase-2	TCMSP
Stigmasterol	RXRA	Retinoid X receptor alpha	TCMSP
Stigmasterol	SCN5A	Sodium channel protein type 5 subunit alpha	TCMSP
Stigmasterol	SLC6A3	Sodium-dependent dopamine transporter	TCMSP
Stigmasterol	SLC6A2	Sodium-dependent noradrenaline transporter	TCMSP, SwissTargetPrediction
Stigmasterol	PLAU	Urokinase-type plasminogen activator	TCMSP
Stigmasterol	ACHE	Acetylcholinesterase	SwissTargetPrediction
Stigmasterol	AR	Androgen Receptor	SwissTargetPrediction
Stigmasterol	BCHE	Butyrylcholinesterase	SwissTargetPrediction
Stigmasterol	CYP17A1	Cytochrome P450 17A1	SwissTargetPrediction
Stigmasterol	CYP19A1	Cytochrome P450 19A1	SwissTargetPrediction
Stigmasterol	CYP2C19	Cytochrome P450 2C19	SwissTargetPrediction
Stigmasterol	CYP51A1	Cytochrome P450 51 (by homology)	SwissTargetPrediction
Stigmasterol	DHCR7	Anti-estrogen binding site (AEBS) (by homology)	SwissTargetPrediction
Stigmasterol	ESR1	Estrogen receptor alpha	SwissTargetPrediction
Stigmasterol	ESR2	Estrogen receptor beta	SwissTargetPrediction
Stigmasterol	FDFT1	Squalene synthetase (by homology)	SwissTargetPrediction
Stigmasterol	G6PD	Glucose-6-phosphate 1-dehydrogenase	SwissTargetPrediction
Stigmasterol	GLRA1	Glycine receptor subunit alpha-1	SwissTargetPrediction
Stigmasterol	HMGCR	HMG-CoA reductase	SwissTargetPrediction
Stigmasterol	HSD11B1	11-beta-hydroxysteroid dehydrogenase 1	SwissTargetPrediction
Stigmasterol	NOS2	Nitric oxide synthase, inducible (by homology)	SwissTargetPrediction
Stigmasterol	NPC1L1	Niemann-Pick C1-like protein 1	SwissTargetPrediction
Stigmasterol	NR1H2	LXR-beta	SwissTargetPrediction
Stigmasterol	NR1H3	LXR-alpha	SwissTargetPrediction
Stigmasterol	NR1I3	Nuclear receptor subfamily 1 group I member 3 (by homology)	SwissTargetPrediction
Stigmasterol	POLB	DNA polymerase beta (by homology)	SwissTargetPrediction
Stigmasterol	PPARA	Peroxisome proliferator-activated receptor alpha	SwissTargetPrediction
Stigmasterol	PPARD	Peroxisome proliferator-activated receptor delta	SwissTargetPrediction
Stigmasterol	PPARG	Peroxisome proliferator-activated receptor gamma	SwissTargetPrediction
Stigmasterol	PTGER1	Prostanoid EP1 receptor (by homology)	SwissTargetPrediction
[truncated: 45 more rows]

## Sheet: Table S3
Compound	Structure	Molecular weight	#Heavy atoms	#Aromatic heavy atoms	#Rotatable bonds	#H-bond acceptors	#H-bond donors	Topological polar surface area	Solubility	GI absorption	BBB permeant	P-gp substrate	Lipinski	Bioavailability score
1,4-Benzoquinone		108.09	8	0	0	2	0	34.14	Very soluble	High	No	No	Yes	0.55
1-Octacosanol		410.8	29	0	26	1	1	20.23	Poorly soluble	Low	No	Yes	Yes	0.55
Acalyphamide		600	43	6	34	2	2	49.33	Insoluble	Low	No	Yes	No	0.17
Acalyphin amide		378.33	26	0	5	10	6	192.24	Highly soluble	Low	No	Yes	No	0.11
Ascorbic acid		176.12	12	0	2	6	4	107.22	Highly soluble	High	No	No	Yes	0.56
Asperglaucide		444.5	33	18	13	4	2	84.5	Moderately soluble	High	No	Yes	Yes	0.55
Aurantiamide		402.5	30	18	11	3	3	78.43	Moderately soluble	High	Yes	Yes	Yes	0.55
beta-Sitosterol		414.7	30	0	6	1	1	20.23	Poorly soluble	Low	No	No	Yes	0.55
Caffeic acid		180.16	13	6	2	4	3	77.76	Very soluble	High	No	No	Yes	0.56
Catechin		290.27	21	12	1	6	5	110.38	Soluble	High	No	Yes	Yes	0.55
Chlorogenic acid		354.31	25	6	5	9	6	164.75	Very soluble	Low	No	No	Yes	0.11
Chrysin		254.24	19	16	1	4	2	70.67	Soluble	High	Yes	No	Yes	0.55
Cinnamic acid		148.16	11	6	2	2	1	37.3	Soluble	High	Yes	No	Yes	0.85
Corilagin		634.5	45	18	3	18	11	310.66	Soluble	Low	No	Yes	No	0.17
Daidzein		254.24	19	16	1	4	2	70.67	Soluble	High	Yes	No	Yes	0.55
Ellagic acid		302.19	22	16	0	8	4	141.34	Moderately soluble	High	No	No	Yes	0.55
Epicatechin		290.27	21	12	1	6	5	110.38	Soluble	High	No	Yes	Yes	0.55
Epicatechin gallate		442.4	32	18	4	10	7	177.14	Soluble	Low	No	No	Yes	0.55
Ferulic acid		194.18	14	6	3	4	2	66.76	Soluble	High	Yes	No	Yes	0.85
Galangin		270.24	20	16	1	5	3	90.9	Soluble	High	No	No	Yes	0.55
Gallic acid		170.12	12	6	1	5	4	97.99	Very soluble	High	No	No	Yes	0.56
Gamma-sitosterol acetate		456.7	33	0	8	2	0	26.3	Poorly soluble	Low	No	No	Yes	0.55
Hesperetin		302.28	22	12	2	6	3	96.22	Soluble	High	No	Yes	Yes	0.55
Isoquercetin		464.4	33	16	4	12	8	210.51	Soluble	Low	No	No	No	0.17
Kaempferol		286.24	21	16	1	6	4	111.13	Soluble	High	No	No	Yes	0.55
Methyl gallate		184.15	13	6	2	5	3	86.99	Very soluble	High	No	No	Yes	0.55
Naringenin		272.25	20	12	1	5	3	86.99	Soluble	High	No	Yes	Yes	0.55
p-coumaric acid		164.16	12	6	2	3	2	57.53	Soluble	High	Yes	No	Yes	0.85
Quercetin		302.23	22	16	1	7	5	131.36	Soluble	High	No	No	Yes	0.55
Quinine		324.4	24	10	4	4	1	45.59	Soluble	High	Yes	Yes	Yes	0.55
Rosmarinic acid		360.3	26	12	7	8	5	144.52	Soluble	Low	No	No	Yes	0.56
Rutin		610.5	43	16	6	16	10	269.43	Soluble	Low	No	No	No	0.17
Stigmasterol		412.7	30	0	5	1	1	20.23	Poorly soluble	Low	No	No	Yes	0.55
Syringic acid		198.17	14	6	3	5	2	75.99	Very soluble	High	No	No	Yes	0.56
Triacetonamine		155.24	11	0	0	2	1	29.1	Very soluble	High	Yes	No	Yes	0.55
Vanillin		152.15	11	6	2	3	1	46.53	Very soluble	High	Yes	No	Yes	0.55

## Sheet: Table S4
Category	Term	Count	List Total	Pop Hits	Pop Total	P-Value	Benjamini	Fold Enrichment	Bonferroni	FDR	Fisher Exact	User Ids
KEGG_PATHWAY	Pathways in cancer	94	275	533	9496	2e-49	6.03e-47	6.09	6.03e-47	2.32e-47	2.79e-50	RB1,RET,ALK,GSK3B,CDKN1A,CXCL8,FLT3,PTEN,FASLG,IGF1R,CASP9,IKBKB,EDNRA,CASP8,EDNRB,CCND1,MYC,CASP3,AKT1,EP300,JAK2,PRKACA,JAK3,JAK1,PDGFRB,PRKCG,PDGFRA,MAP2K1,HSP90AA1,CHUK,MMP1,MMP2,IL13,FOS,F2,MMP9,RHOA,TGFBR1,AR,IFNG,PIK3CA,KIT,PPARG,RAF1,MET,TP53,HDAC2,ROCK1,HDAC1,GSTP1,XIAP,PIK3R1,PTGS2,HIF1A,EGFR,RELA,MAPK8,TERT,ERBB2,ABL1,HMOX1,MAPK1,NTRK1,NQO1,JUN,GSTM1,TGFB1,NOS2,CDKN2A,EGF,STAT1,IGF2,BR…
KEGG_PATHWAY	Lipid and atherosclerosis	60	275	216	9496	3.21e-42	4.85e-40	9.59	9.71e-40	1.86e-40	2.51e-43	GSK3B,CXCL8,NCF1,FASLG,TNF,ICAM1,CASP9,IKBKB,PPP3CA,TBK1,CASP8,CASP3,CASP1,AKT1,JAK2,MAP3K5,HSP90AA1,CHUK,MMP1,MMP3,FOS,MMP9,RHOA,ERN1,PIK3CA,IL1B,PPARG,TLR4,TP53,SRC,PIK3R1,RELA,MAPK8,CCL3,CCL2,MAPK1,APOB,LDLR,HSPA8,JUN,VCAM1,HSPA5,NOS3,MAPK14,SOD2,SELE,PTK2,SELP,NFKBIA,CYP2C9,IL6,CD40LG,CYP1A1,BCL2,BAX,CALM3,CALM1,CALM2,NFE2L2,HSPA1A
KEGG_PATHWAY	PI3K-Akt signaling pathway	59	275	362	9496	5.91e-28	2.55e-26	5.63	1.79e-25	9.8e-27	9.08e-29	RET,GSK3B,CDKN1A,CHRM1,FLT3,ITGB3,PTEN,FASLG,PIK3CG,IGF1R,CASP9,IKBKB,CCND1,MYC,KDR,AKT1,JAK2,JAK3,JAK1,PDGFRB,PDGFRA,MAP2K1,HSP90AA1,SYK,CHUK,CREB1,PIK3CA,KIT,RAF1,MET,TLR4,TP53,PIK3R1,EGFR,RELA,ERBB3,ERBB2,SPP1,MAPK1,NTRK1,NTRK2,EGF,NOS3,INSR,IGF2,IGF1,MTOR,IL2,PTK2,VEGFA,IL4,COL1A1,GH1,IL6,CDK6,CDK4,BCL2,FGFR3,FGFR1
KEGG_PATHWAY	Pathways of neurodegeneration - multiple diseases	53	275	483	9496	4.05e-17	2.72e-16	3.79	1.22e-14	1.04e-16	9.82e-18	MT-ND6,APP,GSK3B,CHRM1,LRRK2,FASLG,TNF,SLC6A3,CASP9,PPP3CA,TBK1,CASP8,CASP3,CAPN1,MAP3K5,PRKCG,MAP2K1,CSNK2A1,SIGMAR1,PDYN,ERN1,IL1A,IL1B,CAT,VDAC2,MAPT,RAF1,VCP,CHRNA7,PSEN2,CACNA1C,PSEN1,PTGS2,RELA,MAPK8,MAPK1,SNCA,NOS2,HSPA5,BRAF,MAPK14,MTOR,GRIN1,SOD1,IL6,CDK5,BCL2,BAX,NOX4,CALM3,CALM1,CALM2,CDK5R1
KEGG_PATHWAY	Human cytomegalovirus infection	52	275	227	9496	7.09e-32	5.68e-30	7.91	2.14e-29	2.18e-30	7.16e-33	RB1,GSK3B,CDKN1A,CXCL8,ITGB3,FASLG,TNF,CASP9,IKBKB,PPP3CA,TBK1,CASP8,CCND1,MYC,CASP3,AKT1,PRKACA,JAK1,PRKCG,PDGFRA,MAP2K1,CHUK,HLA-A,RHOA,CREB1,PIK3CA,IL1B,RAF1,TP53,ROCK1,SRC,PIK3R1,PTGS2,EGFR,RELA,CCL3,CCL2,MAPK1,CCR1,CDKN2A,MAPK14,MTOR,PTK2,VEGFA,NFKBIA,IL6,CDK6,CDK4,BAX,CALM3,CALM1,CALM2
KEGG_PATHWAY	Alzheimer disease	52	275	391	9496	2.02e-20	2.78e-19	4.59	6.11e-18	1.07e-19	3.95e-21	MT-ND6,APP,GSK3B,CHRM1,TNF,CASP9,IKBKB,PPP3CA,CASP8,CASP3,AKT1,CAPN1,MAP3K5,PSENEN,MAP2K1,CSNK2A1,CHUK,ERN1,BACE1,IL1A,BACE2,PIK3CA,IL1B,VDAC2,MAPT,RAF1,CHRNA7,PSEN2,CACNA1C,PSEN1,PIK3R1,PTGS2,RELA,APH1A,NCSTN,MAPK8,APH1B,MAPK1,NAE1,SNCA,NOS2,INSR,BRAF,MTOR,GRIN1,IL6,CDK5,NOX4,CALM3,CALM1,CALM2,CDK5R1
KEGG_PATHWAY	MAPK signaling pathway	50	275	300	9496	5.6e-24	1.3e-22	5.76	1.69e-21	5e-23	8.38e-25	RET,FLT3,HSPB1,FASLG,TNF,IGF1R,IKBKB,PPP3CA,MYC,CASP3,KDR,AKT1,PRKACA,MAP3K5,PDGFRB,PRKCG,PDGFRA,MAP2K1,CHUK,FOS,TGFBR1,IL1A,IL1B,KIT,MAPT,RAF1,MET,TP53,CACNA1C,EGFR,RELA,MAPK8,ERBB3,ERBB2,MAPK1,NTRK1,NTRK2,HSPA8,JUN,TGFB1,EGF,INSR,IGF2,BRAF,IGF1,MAPK14,VEGFA,FGFR3,FGFR1,HSPA1A
KEGG_PATHWAY	Kaposi sarcoma-associated herpesvirus infection	49	275	196	9496	7.52e-32	5.68e-30	8.63	2.27e-29	2.18e-30	6.77e-33	RB1,GSK3B,CDKN1A,CXCL8,PIK3CG,ICAM1,CASP9,IKBKB,PPP3CA,TBK1,CASP8,CCND1,MYC,CASP3,AKT1,EP300,JAK2,JAK1,MAP2K1,SYK,CHUK,HLA-A,FOS,CREB1,PIK3CA,RAF1,TP53,SRC,PIK3R1,PTGS2,HIF1A,RELA,C3,MAPK8,MAPK1,CCR1,JUN,STAT1,MAPK14,MTOR,VEGFA,NFKBIA,IL6,CDK6,CDK4,BAX,CALM3,CALM1,CALM2
KEGG_PATHWAY	Fluid shear stress and atherosclerosis	43	275	142	9496	1.44e-31	8.67e-30	10.46	4.34e-29	3.33e-30	9.96e-33	NCF1,SRC,GSTP1,ITGB3,PLAT,PIK3R1,TNF,RELA,ICAM1,IKBKB,THBD,MAPK8,KDR,CCL2,AKT1,HMOX1,MAP3K5,NQO1,JUN,HSP90AA1,GSTM1,VCAM1,CHUK,NOS3,MMP2,CAV1,FOS,MAPK14,SELE,MMP9,RHOA,PTK2,VEGFA,IL1A,IFNG,PIK3CA,IL1B,BCL2,CALM3,CALM1,CALM2,TP53,NFE2L2
KEGG_PATHWAY	Proteoglycans in cancer	43	275	204	9496	1.12e-24	3.09e-23	7.28	3.39e-22	1.19e-23	1.26e-25	CDKN1A,ROCK1,SRC,ITGB3,FASLG,PIK3R1,HIF1A,TNF,EGFR,IGF1R,ERBB3,CCND1,PLAU,MYC,CASP3,ERBB2,KDR,AKT1,MAPK1,PRKACA,PRKCG,MAP2K1,TGFB1,MMP2,CAV1,IGF2,PTPN11,BRAF,IGF1,MAPK14,MMP9,ESR1,RHOA,MTOR,PTK2,VEGFA,COL1A1,PIK3CA,RAF1,MET,TP53,TLR4,FGFR1
KEGG_PATHWAY	Human papillomavirus infection	43	275	333	9496	2.3e-16	1.42e-15	4.46	6.71e-14	5.44e-16	4.64e-17	RB1,GSK3B,CDKN1A,HDAC2,HDAC1,ITGB3,PTEN,FASLG,PSEN1,PIK3R1,PTGS2,TNF,RELA,EGFR,IKBKB,CASP8,TBK1,CCND1,TERT,CASP3,SPP1,AKT1,MAPK1,EP300,PRKACA,JAK1,PDGFRB,MAP2K1,CHUK,EGF,STAT1,HLA-A,MTOR,PTK2,VEGFA,COL1A1,CREB1,CDK6,PIK3CA,CDK4,BAX,RAF1,TP53
KEGG_PATHWAY	Hepatitis B	41	275	163	9496	1.27e-26	4.78e-25	8.69	3.82e-24	1.83e-25	1.13e-27	RB1,CDKN1A,CXCL8,SRC,FASLG,PIK3R1,TNF,RELA,CASP9,IKBKB,MAPK8,CASP8,TBK1,MYC,CASP3,AKT1,MAPK1,EP300,JAK2,JAK3,JAK1,PRKCG,JUN,MAP2K1,TGFB1,CHUK,STAT1,BRAF,FOS,MAPK14,MMP9,TGFBR1,NFKBIA,IL6,CREB1,PIK3CA,BCL2,BAX,RAF1,TP53,TLR4
KEGG_PATHWAY	Human T-cell leukemia virus 1 infection	40	275	224	9496	3.39e-20	4.26e-19	6.17	1.02e-17	1.64e-19	4.67e-21	RB1,CDKN1A,ITGB2,PTEN,XIAP,PIK3R1,TNF,RELA,ICAM1,IKBKB,PPP3CA,MAPK8,CCND1,TERT,CHEK2,MYC,AKT1,MAPK1,EP300,PRKACA,JAK3,JAK1,JUN,MAP2K1,TGFB1,CHUK,CDKN2A,HLA-A,FOS,TGFBR1,IL2,NFKBIA,IL6,CREB1,PIK3CA,CDK4,BAX,VDAC2,TP53,HLA-DRB1
KEGG_PATHWAY	Ras signaling pathway	40	275	238	9496	3.13e-19	3.15e-18	5.8	9.45e-17	1.21e-18	4.64e-20	FLT3,FASLG,PIK3R1,RELA,EGFR,IGF1R,IKBKB,MAPK8,TBK1,KDR,ABL1,AKT1,MAPK1,PRKACA,PRKCG,PDGFRB,NTRK1,PDGFRA,NTRK2,MAP2K1,CHUK,EGF,INSR,PLA2G2A,IGF2,PTPN11,IGF1,RHOA,GRIN1,VEGFA,ZAP70,PIK3CA,KIT,CALM3,RAF1,CALM1,MET,FGFR3,CALM2,FGFR1
KEGG_PATHWAY	MicroRNAs in cancer	40	275	320	9496	1.15e-14	5.99e-14	4.32	3.49e-12	2.3e-14	2.41e-15	CDKN1A,DNMT1,HDAC2,ABCB1,ROCK1,HDAC1,ITGB3,PTEN,PIK3R1,PTGS2,EGFR,IKBKB,ERBB3,CCND1,PLAU,MYC,CASP3,ERBB2,ABL1,HMOX1,MAPK1,EP300,PRKCG,PDGFRB,PDGFRA,MAP2K1,CDKN2A,PRKCE,MMP9,RHOA,CDC25A,MTOR,VEGFA,CDK6,PIK3CA,BCL2,RAF1,MET,FGFR3,TP53
KEGG_PATHWAY	Chemical carcinogenesis - reactive oxygen species	39	275	227	9496	4.37e-19	4.13e-18	5.93	1.32e-16	1.58e-18	6.32e-20	MT-ND6,NCF1,SRC,PTEN,AHR,PIK3R1,HIF1A,RELA,EGFR,IKBKB,MAPK8,ABL1,AKT1,HMOX1,MAPK1,MAP3K5,NQO1,JUN,MAP2K1,GSTM1,CHUK,EGF,PTPN11,BRAF,FOS,MAPK14,SOD2,PTK2,SOD1,VEGFA,NFKBIA,PIK3CA,CAT,CYP1A1,NOX4,VDAC2,RAF1,MET,NFE2L2
KEGG_PATHWAY	Tuberculosis	38	275	182	9496	1.31e-21	2.04e-20	7.21	3.97e-19	7.82e-21	1.49e-22	SRC,ITGB2,TNF,RELA,CASP9,C3,PPP3CA,MAPK8,CASP8,CASP3,AKT1,MAPK1,EP300,JAK2,CTSD,JAK1,IL10,TGFB1,SYK,NOS2,STAT1,VDR,MAPK14,RHOA,IL1A,IL6,CREB1,IFNG,IL1B,BCL2,TLR9,BAX,CALM3,RAF1,CALM1,CALM2,TLR4,HLA-DRB1
KEGG_PATHWAY	Chemical carcinogenesis - receptor activation	38	275	217	9496	7e-19	6.41e-18	6.05	2.11e-16	2.46e-18	9.89e-20	RB1,CHRNA4,SRC,CHRNA7,XIAP,AHR,CACNA1C,ADRB2,PIK3R1,RELA,EGFR,CCND1,MYC,AKT1,MAPK1,JAK2,PRKACA,PRKCG,CHRNB2,JUN,MAP2K1,HSP90AA1,GSTM1,EGF,VDR,FOS,ESR1,CDC25A,MTOR,ESR2,VEGFA,AR,CREB1,PIK3CA,CYP1A1,BCL2,RAF1,PPARA
KEGG_PATHWAY	Prostate cancer	37	275	106	9496	1.53e-29	7.7e-28	12.05	4.62e-27	2.96e-28	8.63e-31	RB1,GSK3B,CDKN1A,GSTP1,PTEN,PLAT,PIK3R1,RELA,EGFR,IGF1R,CASP9,IKBKB,CCND1,PLAU,ERBB2,AKT1,MAPK1,EP300,PDGFRB,PDGFRA,MAP2K1,HSP90AA1,CHUK,EGF,MMP3,BRAF,IGF1,MMP9,MTOR,NFKBIA,AR,CREB1,PIK3CA,BCL2,RAF1,TP53,FGFR1
KEGG_PATHWAY	Influenza A	35	275	173	9496	1.98e-19	2.06e-18	6.99	5.98e-17	7.92e-19	2.35e-20	CXCL8,PLG,FASLG,PIK3R1,TNF,RELA,ICAM1,CASP9,IKBKB,CASP8,TBK1,CASP3,CASP1,CCL2,AKT1,MAPK1,EP300,JAK2,JAK1,MAP2K1,CHUK,STAT1,NFKBIA,IL1A,CXCL10,IL6,CDK6,IFNG,PIK3CA,CDK4,IL1B,BAX,RAF1,TLR4,HLA-DRB1
KEGG_PATHWAY	Focal adhesion	35	275	203	9496	3.59e-17	2.46e-16	5.95	1.08e-14	9.45e-17	5.16e-18	GSK3B,ROCK1,SRC,ITGB3,PTEN,XIAP,PIK3R1,EGFR,IGF1R,MYLK,MAPK8,CCND1,ERBB2,KDR,SPP1,AKT1,MAPK1,FYN,PRKCG,PDGFRB,PDGFRA,JUN,MAP2K1,EGF,CAV1,BRAF,IGF1,RHOA,PTK2,VEGFA,COL1A1,PIK3CA,BCL2,RAF1,MET
KEGG_PATHWAY	Epstein-Barr virus infection	35	275	205	9496	4.9e-17	3.21e-16	5.9	1.48e-14	1.23e-16	7.13e-18	RB1,CDKN1A,HDAC2,HDAC1,PIK3R1,TNF,RELA,ICAM1,CASP9,IKBKB,MAPK8,CASP8,TBK1,CCND1,MYC,CASP3,AKT1,JAK3,JAK1,JUN,SYK,CHUK,STAT1,HLA-A,MAPK14,NFKBIA,CXCL10,IL6,CDK6,PIK3CA,CDK4,BCL2,BAX,TP53,HLA-DRB1
KEGG_PATHWAY	AGE-RAGE signaling pathway in diabetic complications	34	275	101	9496	1.64e-26	5.51e-25	11.62	4.96e-24	2.12e-25	9.8e-28	CXCL8,SERPINE1,PIK3R1,TNF,RELA,ICAM1,THBD,MAPK8,CCND1,CASP3,CCL2,AKT1,MAPK1,JAK2,JUN,TGFB1,VCAM1,NOS3,STAT1,PRKCE,MMP2,MAPK14,SELE,TGFBR1,VEGFA,COL1A1,IL1A,IL6,PIK3CA,CDK4,IL1B,BCL2,BAX,NOX4
KEGG_PATHWAY	Measles	34	275	139	9496	1.35e-21	2.04e-20	8.45	4.07e-19	7.82e-21	1.25e-22	GSK3B,FASLG,PIK3R1,RELA,CASP9,IKBKB,MAPK8,CASP8,TBK1,CCND1,CASP3,AKT1,JAK3,JAK1,HSPA8,JUN,CSNK2A1,CHUK,STAT1,FOS,IL2,NFKBIA,IL1A,IL6,CDK6,PIK3CA,CDK4,IL1B,BCL2,TLR9,BAX,TP53,TLR4,HSPA1A
KEGG_PATHWAY	Cellular senescence	34	275	157	9496	7.82e-20	8.75e-19	7.48	2.36e-17	3.36e-19	8.51e-21	RB1,CDKN1A,CXCL8,SERPINE1,PTEN,PIK3R1,RELA,PPP3CA,CCND1,CHEK2,MYC,AKT1,MAPK1,CAPN1,MAP2K1,TGFB1,CDKN2A,IGFBP3,HLA-A,MAPK14,TGFBR1,CDC25A,MTOR,IL1A,IL6,CDK6,PIK3CA,CDK4,VDAC2,CALM3,RAF1,CALM1,CALM2,TP53
KEGG_PATHWAY	Hepatitis C	34	275	159	9496	1.18e-19	1.28e-18	7.38	3.58e-17	4.9e-19	1.31e-20	RB1,GSK3B,CDKN1A,FASLG,PIK3R1,TNF,RELA,EGFR,CASP9,IKBKB,CASP8,TBK1,CCND1,MYC,CASP3,AKT1,MAPK1,LDLR,JAK1,MAP2K1,CHUK,EGF,STAT1,BRAF,NFKBIA,CXCL10,CDK6,IFNG,PIK3CA,CDK4,BAX,RAF1,PPARA,TP53
KEGG_PATHWAY	Coronavirus disease - COVID-19	34	275	238	9496	3.72e-14	1.91e-13	4.93	1.12e-11	7.32e-14	6.73e-15	CXCL8,C5AR1,F13A1,PIK3R1,TNF,RELA,EGFR,C3,IKBKB,MAPK8,TBK1,CASP1,CCL2,MAPK1,JAK1,PRKCG,JUN,ACE,SYK,CHUK,MMP1,STAT1,MMP3,FOS,MAPK14,F2,IL2,SELP,NFKBIA,CXCL10,IL6,PIK3CA,IL1B,TLR4
KEGG_PATHWAY	Calcium signaling pathway	34	275	254	9496	2.47e-13	1.2e-12	4.62	7.46e-11	4.62e-13	4.78e-14	RET,CHRM1,CHRNA7,HTR2C,CACNA1C,ADRB2,HTR2A,EGFR,MYLK,PPP3CA,EDNRA,EDNRB,ERBB3,ERBB2,KDR,DRD1,PRKACA,PRKCG,PDGFRB,NTRK1,PDGFRA,NTRK2,NOS2,EGF,NOS3,GRIN1,VEGFA,VDAC2,CALM3,CALM1,MET,FGFR3,CALM2,FGFR1
KEGG_PATHWAY	cAMP signaling pathway	33	275	226	9496	5.13e-14	2.58e-13	5.04	1.55e-11	9.92e-14	9.03e-15	CHRM1,ROCK1,CACNA1C,ADRB2,PIK3R1,RELA,MAPK8,EDNRA,AKT1,MAPK1,EP300,TNNI3,DRD1,DRD2,PRKACA,JUN,MAP2K1,PDE4D,HTR1A,BRAF,FOS,RHOA,TSHR,GRIN1,NFKBIA,CREB1,PIK3CA,CALM3,RAF1,PPARA,CALM1,CALM2,CFTR
KEGG_PATHWAY	Hepatocellular carcinoma	32	275	170	9496	7.99e-17	5.14e-16	6.5	3.35e-14	1.97e-16	1.04e-17	RB1,GSK3B,CDKN1A,GSTP1,PTEN,PIK3R1,EGFR,IGF1R,CCND1,TERT,MYC,AKT1,HMOX1,MAPK1,PRKCG,NQO1,MAP2K1,GSTM1,TGFB1,CDKN2A,IGF2,BRAF,TGFBR1,MTOR,CDK6,PIK3CA,CDK4,BAX,RAF1,MET,TP53,NFE2L2
KEGG_PATHWAY	Herpes simplex virus 1 infection	32	275	183	9496	8.05e-16	4.67e-15	6.04	2.35e-13	1.8e-15	9.83e-17	SRC,ITGB3,FASLG,PIK3R1,TNF,RELA,CASP9,C3,IKBKB,CASP8,TBK1,CASP3,CCL2,AKT1,JAK2,JAK1,SYK,CHUK,STAT1,PTPN11,HLA-A,MTOR,NFKBIA,IL6,IFNG,PIK3CA,IL1B,BCL2,TLR9,BAX,TP53,HLA-DRB1
KEGG_PATHWAY	Endocrine resistance	31	275	99	9496	4.35e-23	9.38e-22	10.81	1.31e-20	3.6e-22	2.89e-24	RB1,CDKN1A,SRC,PIK3R1,EGFR,IGF1R,MAPK8,CCND1,ERBB2,AKT1,MAPK1,PRKACA,JUN,MAP2K1,CDKN2A,MMP2,BRAF,IGF1,FOS,MAPK14,MMP9,ESR1,MTOR,PTK2,ESR2,PIK3CA,CDK4,BCL2,BAX,RAF1,TP53
KEGG_PATHWAY	Chagas disease	31	275	103	9496	1.59e-22	3.2e-21	10.39	4.8e-20	1.23e-21	1.12e-23	CXCL8,SERPINE1,FASLG,PIK3R1,TNF,RELA,C3,IKBKB,MAPK8,CASP8,CCL3,CCL2,AKT1,MAPK1,IL10,JUN,TGFB1,ACE,NOS2,CHUK,FOS,MAPK14,TGFBR1,IL2,NFKBIA,IL6,IFNG,PIK3CA,IL1B,TLR9,TLR4
KEGG_PATHWAY	Rap1 signaling pathway	31	275	212	9496	3.4e-13	1.58e-12	5.05	1.03e-10	6.07e-13	5.92e-14	SRC,ITGB3,ITGB2,PIK3R1,EGFR,IGF1R,KDR,AKT1,MAPK1,DRD2,PRKCG,PDGFRB,PDGFRA,MAP2K1,EGF,INSR,BRAF,IGF1,MAPK14,RHOA,GRIN1,VEGFA,PIK3CA,KIT,CALM3,RAF1,CALM1,MET,FGFR3,CALM2,FGFR1
KEGG_PATHWAY	Human immunodeficiency virus 1 infection	31	275	214	9496	4.37e-13	1.97e-12	5	1.32e-10	7.57e-13	7.73e-14	FASLG,PIK3R1,TNF,RELA,CASP9,IKBKB,PPP3CA,MAPK8,CASP8,TBK1,CASP3,AKT1,MAPK1,PRKCG,JUN,MAP2K1,CHUK,HLA-A,FOS,MAPK14,MTOR,PTK2,NFKBIA,PIK3CA,BCL2,BAX,CALM3,RAF1,CALM1,CALM2,TLR4
KEGG_PATHWAY	Shigellosis	31	275	253	9496	3.44e-11	1.22e-10	4.23	1.04e-08	4.7e-11	7.37e-12	GSK3B,GSK3A,CXCL8,ROCK1,SRC,PIK3R1,TNF,RELA,EGFR,C3,IKBKB,MAPK8,TBK1,CASP1,AKT1,MAPK1,CAPN1,JUN,CHUK,PRKCE,MAPK14,RHOA,MTOR,PTK2,NFKBIA,PIK3CA,IL1B,BCL2,BAX,TP53,TLR4
KEGG_PATHWAY	EGFR tyrosine kinase inhibitor resistance	30	275	80	9496	6.81e-25	2.06e-23	12.95	2.06e-22	7.89e-24	3.45e-26	GSK3B,SRC,PTEN,PIK3R1,EGFR,IGF1R,ERBB3,ERBB2,KDR,AKT1,MAPK1,JAK2,JAK1,PRKCG,PDGFRB,PDGFRA,MAP2K1,EGF,BRAF,IGF1,MTOR,VEGFA,IL6,PIK3CA,AXL,BCL2,BAX,RAF1,MET,FGFR3
KEGG_PATHWAY	IL-17 signaling pathway	30	275	95	9496	1.88e-22	3.56e-21	10.9	5.69e-20	1.37e-21	1.24e-23	GSK3B,CCL11,CXCL8,PTGS2,TNF,RELA,IKBKB,MAPK8,CASP8,TBK1,CASP3,CCL2,MAPK1,JUN,HSP90AA1,CHUK,MMP1,IL13,MMP3,FOS,MAPK14,MMP9,IL4,NFKBIA,CXCL10,IL6,MMP13,IL5,IFNG,IL1B
KEGG_PATHWAY	Apoptosis	30	275	137	9496	1.24e-17	9.57e-17	7.56	3.73e-15	3.68e-17	1.33e-18	XIAP,FASLG,PIK3R1,TNF,RELA,CASP9,IKBKB,MAPK8,CASP8,CASP3,CTSK,AKT1,MAPK1,CAPN1,CTSD,CTSB,MAP3K5,NTRK1,JUN,MAP2K1,PARP1,CHUK,FOS,ERN1,NFKBIA,PIK3CA,BCL2,BAX,RAF1,TP53
KEGG_PATHWAY	Chemokine signaling pathway	30	275	193	9496	1.8e-13	8.91e-13	5.37	5.43e-11	3.42e-13	2.93e-14	GSK3B,ITK,GSK3A,CCL11,CXCL8,ROCK1,NCF1,SRC,PIK3R1,RELA,PIK3CG,IKBKB,CCL3,CCL2,AKT1,MAPK1,JAK2,PRKACA,JAK3,CCR1,MAP2K1,CHUK,STAT1,BRAF,RHOA,PTK2,NFKBIA,CXCL10,PIK3CA,RAF1
KEGG_PATHWAY	Pancreatic cancer	29	275	77	9496	4.12e-24	1.04e-22	13.01	1.24e-21	3.98e-23	2.08e-25	RB1,CDKN1A,PIK3R1,RELA,EGFR,CASP9,IKBKB,MAPK8,CCND1,ERBB2,AKT1,MAPK1,JAK1,MAP2K1,TGFB1,CHUK,CDKN2A,EGF,STAT1,BRAF,TGFBR1,MTOR,VEGFA,CDK6,PIK3CA,CDK4,BAX,RAF1,TP53
KEGG_PATHWAY	PD-L1 expression and PD-1 checkpoint pathway in cancer	29	275	90	9496	5.78e-22	1.03e-20	11.13	1.74e-19	3.94e-21	3.68e-23	ALK,PTEN,PIK3R1,HIF1A,RELA,EGFR,IKBKB,PPP3CA,AKT1,MAPK1,JAK2,JAK1,JUN,MAP2K1,CSNK2A1,CHUK,EGF,STAT1,PTPN11,FOS,MAPK14,MTOR,NFKBIA,ZAP70,IFNG,PIK3CA,TLR9,RAF1,TLR4
KEGG_PATHWAY	C-type lectin receptor signaling pathway	29	275	105	9496	6.12e-20	7.11e-19	9.54	1.85e-17	2.73e-19	4.85e-21	SRC,PIK3R1,PTGS2,TNF,RELA,IKBKB,PPP3CA,MAPK8,CASP8,CASP1,AKT1,MAPK1,IL10,JUN,SYK,CHUK,STAT1,PTPN11,MAPK14,RHOA,IL2,NFKBIA,IL6,PIK3CA,IL1B,CALM3,RAF1,CALM1,CALM2
KEGG_PATHWAY	Toxoplasmosis	29	275	112	9496	4.07e-19	3.96e-18	8.94	1.23e-16	1.52e-18	3.51e-20	XIAP,TNF,RELA,PIK3CG,CASP9,IKBKB,MAPK8,CASP8,CASP3,ALOX5,AKT1,MAPK1,JAK2,LDLR,JAK1,IL10,HSPA8,TGFB1,NOS2,CHUK,STAT1,MAPK14,NFKBIA,CD40LG,IFNG,BCL2,TLR4,HLA-DRB1,HSPA1A
KEGG_PATHWAY	TNF signaling pathway	29	275	119	9496	2.34e-18	1.96e-17	8.42	7.06e-16	7.53e-18	2.19e-19	XIAP,PIK3R1,PTGS2,TNF,RELA,ICAM1,IKBKB,MAPK8,CASP8,CASP3,CCL2,AKT1,MAPK1,MAP3K5,JUN,MAP2K1,VCAM1,CHUK,MMP3,FOS,MAPK14,SELE,MMP9,NFKBIA,CXCL10,IL6,CREB1,PIK3CA,IL1B
KEGG_PATHWAY	Neurotrophin signaling pathway	29	275	120	9496	2.97e-18	2.42e-17	8.34	8.96e-16	9.3e-18	2.81e-19	GSK3B,PSEN2,FASLG,PSEN1,PIK3R1,RELA,IKBKB,MAPK8,ABL1,AKT1,MAPK1,MAP3K5,NTRK1,NTRK2,JUN,MAP2K1,PTPN11,BRAF,MAPK14,RHOA,NFKBIA,PIK3CA,BCL2,BAX,CALM3,RAF1,CALM1,CALM2,TP53
KEGG_PATHWAY	T cell receptor signaling pathway	29	275	122	9496	4.75e-18	3.78e-17	8.21	1.44e-15	1.45e-17	4.59e-19	GSK3B,ITK,PIK3R1,TNF,RELA,IKBKB,PPP3CA,MAPK8,AKT1,MAPK1,FYN,IL10,JUN,MAP2K1,CHUK,PTPN11,FOS,MAPK14,RHOA,IL2,IL4,NFKBIA,ZAP70,IL5,CD40LG,IFNG,PIK3CA,CDK4,RAF1
KEGG_PATHWAY	Yersinia infection	29	275	138	9496	1.49e-16	9.37e-16	7.26	3.35e-14	3.6e-16	1.68e-17	GSK3B,CXCL8,ROCK1,SRC,PIK3R1,TNF,RELA,IKBKB,MAPK8,TBK1,CASP1,CCL2,AKT1,MAPK1,IL10,JUN,MAP2K1,CHUK,FOS,MAPK14,RHOA,IL2,PTK2,NFKBIA,ZAP70,IL6,PIK3CA,IL1B,TLR4
KEGG_PATHWAY	Osteoclast differentiation	29	275	143	9496	3.94e-16	2.33e-15	7	1.34e-13	8.97e-16	4.66e-17	NCF1,ITGB3,PIK3R1,TNF,RELA,IKBKB,PPP3CA,MAPK8,CTSK,AKT1,MAPK1,FYN,JAK1,JUN,MAP2K1,TGFB1,SYK,CHUK,STAT1,FOS,MAPK14,TGFBR1,NFKBIA,IL1A,CREB1,IFNG,PIK3CA,IL1B,PPARG
KEGG_PATHWAY	Breast cancer	29	275	148	9496	1.11e-15	6.33e-15	6.77	3.35e-13	2.43e-15	1.23e-16	RB1,GSK3B,CDKN1A,PTEN,PIK3R1,EGFR,IGF1R,CCND1,MYC,ERBB2,AKT1,MAPK1,JUN,MAP2K1,EGF,BRAF,IGF1,FOS,ESR1,MTOR,ESR2,CDK6,PIK3CA,CDK4,KIT,BAX,RAF1,TP53,FGFR1
KEGG_PATHWAY	Viral carcinogenesis	29	275	205	9496	5.29e-12	2.13e-11	4.88	1.6e-09	8.19e-12	9.63e-13	RB1,CDKN1A,HDAC2,HDAC1,SRC,PIK3R1,RELA,HDAC6,C3,CASP8,CCND1,CASP3,MAPK1,EP300,PRKACA,JAK3,JAK1,JUN,SYK,CDKN2A,HLA-A,RHOA,NFKBIA,CREB1,CDK6,PIK3CA,CDK4,BAX,TP53
KEGG_PATHWAY	Diabetic cardiomyopathy	28	275	205	9496	3.08e-11	1.12e-10	4.72	9.29e-09	4.3e-11	5.83e-12	MT-ND6,GSK3B,NCF1,PTEN,PIK3R1,RELA,MAPK8,AKT1,TNNI3,CTSD,PRKCG,G6PD,TGFB1,ACE,PARP1,NOS3,MMP2,INSR,GSR,MAPK14,MMP9,TGFBR1,MTOR,COL1A1,PIK3CA,VDAC2,REN,PPARA
KEGG_PATHWAY	Salmonella infection	28	275	251	9496	3.12e-09	9.61e-09	3.85	9.43e-07	3.69e-09	7.39e-10	CXCL8,TNF,RELA,PIK3CG,IKBKB,MAPK8,CASP8,MYC,CASP3,CASP1,AKT1,MAPK1,JUN,MAP2K1,HSP90AA1,CHUK,FOS,MAPK14,RHOA,NFKBIA,IL6,PIK3CA,IL1B,BCL2,TLR9,BAX,RAF1,TLR4
KEGG_PATHWAY	Prion disease	28	275	278	9496	2.84e-08	7.86e-08	3.48	8.57e-06	3.02e-08	7.5e-09	MT-ND6,GSK3B,NCF1,CACNA1C,PIK3R1,TNF,CASP9,PPP3CA,MAPK8,CASP3,MAPK1,FYN,PRKACA,HSPA8,HSPA5,CSNK2A1,CAV1,MAPK14,GRIN1,SOD1,IL1A,IL6,CREB1,PIK3CA,IL1B,BAX,VDAC2,HSPA1A
KEGG_PATHWAY	Glioma	27	275	76	9496	1.14e-21	1.91e-20	12.27	3.45e-19	7.36e-21	6.3e-23	RB1,CDKN1A,PTEN,PIK3R1,EGFR,IGF1R,CCND1,AKT1,MAPK1,PRKCG,PDGFRB,PDGFRA,MAP2K1,CDKN2A,EGF,BRAF,IGF1,MTOR,CDK6,PIK3CA,CDK4,BAX,CALM3,RAF1,CALM1,CALM2,TP53
KEGG_PATHWAY	Th17 cell differentiation	27	275	109	9496	2.79e-17	2.01e-16	8.55	8.42e-15	7.7e-17	2.56e-18	AHR,HIF1A,RELA,IKBKB,PPP3CA,MAPK8,MAPK1,JAK2,JAK3,JAK1,JUN,HSP90AA1,TGFB1,CHUK,STAT1,FOS,MAPK14,TGFBR1,IL2,MTOR,IL4,NFKBIA,ZAP70,IL6,IFNG,IL1B,HLA-DRB1
KEGG_PATHWAY	Toll-like receptor signaling pathway	27	275	109	9496	2.79e-17	2.01e-16	8.55	8.42e-15	7.7e-17	2.56e-18	CXCL8,PIK3R1,TNF,RELA,IKBKB,MAPK8,CASP8,TBK1,CTSK,CCL3,SPP1,AKT1,MAPK1,JAK1,JUN,MAP2K1,CHUK,STAT1,FOS,MAPK14,NFKBIA,CXCL10,IL6,PIK3CA,IL1B,TLR9,TLR4
KEGG_PATHWAY	HIF-1 signaling pathway	27	275	110	9496	3.56e-17	2.46e-16	8.48	1.07e-14	9.45e-17	3.3e-18	CDKN1A,SERPINE1,PIK3R1,HIF1A,RELA,EGFR,IGF1R,LDHA,ERBB2,AKT1,HMOX1,MAPK1,EP300,PRKCG,MAP2K1,NOS2,EGF,NOS3,INSR,IGF1,MTOR,VEGFA,IL6,IFNG,PIK3CA,BCL2,TLR4
KEGG_PATHWAY	Relaxin signaling pathway	27	275	130	9496	3.06e-15	1.68e-14	7.17	9.39e-13	6.45e-15	3.13e-16	SRC,PIK3R1,RELA,EGFR,MAPK8,EDNRB,AKT1,MAPK1,PRKACA,JUN,MAP2K1,TGFB1,NOS2,MMP1,NOS3,MMP2,FOS,MAPK14,MMP9,TGFBR1,VEGFA,NFKBIA,COL1A1,MMP13,CREB1,PIK3CA,RAF1
KEGG_PATHWAY	FoxO signaling pathway	27	275	133	9496	5.41e-15	2.92e-14	7.01	1.64e-12	1.12e-14	6.85e-16	CDKN1A,PTEN,FASLG,PIK3R1,EGFR,IGF1R,IKBKB,MAPK8,CCND1,AKT1,MAPK1,EP300,IL10,MAP2K1,TGFB1,CHUK,EGF,INSR,BRAF,IGF1,MAPK14,SOD2,TGFBR1,IL6,PIK3CA,CAT,RAF1
KEGG_PATHWAY	JAK-STAT signaling pathway	27	275	168	9496	1.71e-12	7.37e-12	5.55	5.16e-10	2.83e-12	2.66e-13	CDKN1A,PIK3R1,EGFR,CCND1,MYC,AKT1,EP300,JAK2,JAK3,JAK1,IL10,PDGFRB,PDGFRA,EGF,STAT1,IL13,PTPN11,IL2,MTOR,IL4,GH1,IL6,IL5,IFNG,PIK3CA,BCL2,RAF1
KEGG_PATHWAY	Pathogenic Escherichia coli infection	27	275	203	9496	1.37e-10	4.76e-10	4.59	4.14e-08	1.83e-10	2.68e-11	CXCL8,ROCK1,SRC,FASLG,TNF,RELA,CASP9,IKBKB,MAPK8,CASP8,CASP3,CASP1,ABL1,MAPK1,FYN,JUN,CHUK,PTPN11,FOS,MAPK14,F2,RHOA,NFKBIA,IL6,IL1B,BAX,TLR4
KEGG_PATHWAY	Neuroactive ligand-receptor interaction	27	275	370	9496	2.36e-05	4.88e-05	2.52	0.00709	2.36e-05	8.76e-06	CHRM1,CHRNA4,CHRNA7,C5AR1,HTR2C,PLG,ADRB2,HTR2A,NR3C1,C3,GLRA1,EDNRA,EDNRB,CTSG,DRD1,DRD2,DRD3,DRD4,CHRNB2,AVPR2,HTR1A,F2,PDYN,TSHR,GRIN1,GH1,MTNR1A
KEGG_PATHWAY	Chronic myeloid leukemia	26	275	77	9496	3.09e-20	4.06e-19	11.66	9.33e-18	1.56e-19	1.84e-21	RB1,CDKN1A,HDAC2,HDAC1,PIK3R1,RELA,IKBKB,CCND1,MYC,ABL1,AKT1,MAPK1,MAP2K1,TGFB1,CHUK,CDKN2A,PTPN11,BRAF,TGFBR1,NFKBIA,CDK6,PIK3CA,CDK4,BAX,RAF1,TP53
KEGG_PATHWAY	Non-alcoholic fatty liver disease	26	275	157	9496	2.43e-12	1.03e-11	5.72	7.33e-10	3.97e-12	3.65e-13	GSK3B,GSK3A,CXCL8,FASLG,PIK3R1,TNF,RELA,IKBKB,MAPK8,CASP8,CASP3,AKT1,MAP3K5,JUN,TGFB1,INSR,FOS,MAPK14,ERN1,IL1A,IL6,PIK3CA,IL1B,BAX,PPARG,PPARA
KEGG_PATHWAY	NOD-like receptor signaling pathway	26	275	189	9496	1.57e-10	5.39e-10	4.75	4.74e-08	2.07e-10	2.95e-11	CXCL8,XIAP,TNF,RELA,IKBKB,MAPK8,CASP8,TBK1,CASP1,CCL2,MAPK1,JAK1,CTSB,JUN,CASR,HSP90AA1,CHUK,STAT1,MAPK14,RHOA,NFKBIA,IL6,IL1B,BCL2,VDAC2,TLR4
KEGG_PATHWAY	Neutrophil extracellular trap formation	26	275	196	9496	3.46e-10	1.15e-09	4.58	1.04e-07	4.41e-10	6.77e-11	HDAC2,NCF1,HDAC1,SRC,ITGB3,C5AR1,ITGB2,PIK3R1,MPO,RELA,HDAC6,C3,CASP1,AKT1,MAPK1,CTSG,PRKCG,MAP2K1,SYK,MAPK14,MTOR,SELP,PIK3CA,VDAC2,RAF1,TLR4
KEGG_PATHWAY	Central carbon metabolism in cancer	25	275	71	9496	6.08e-20	7.11e-19	12.16	1.84e-17	2.73e-19	3.41e-21	RET,FLT3,PTEN,PIK3R1,HIF1A,EGFR,LDHA,MYC,ERBB2,AKT1,MAPK1,PDGFRB,NTRK1,PDGFRA,MAP2K1,G6PD,IDH1,MTOR,PIK3CA,KIT,RAF1,MET,FGFR3,TP53,FGFR1
KEGG_PATHWAY	Colorectal cancer	25	275	87	9496	1.28e-17	9.65e-17	9.92	3.86e-15	3.71e-17	9.61e-19	GSK3B,CDKN1A,PIK3R1,EGFR,CASP9,MAPK8,CCND1,MYC,CASP3,AKT1,MAPK1,JUN,MAP2K1,TGFB1,EGF,BRAF,FOS,RHOA,TGFBR1,MTOR,PIK3CA,BCL2,BAX,RAF1,TP53
KEGG_PATHWAY	Estrogen signaling pathway	25	275	139	9496	1.11e-12	4.93e-12	6.21	3.35e-10	1.89e-12	1.51e-13	SRC,PIK3R1,EGFR,AKT1,MAPK1,PRKACA,CTSD,HSPA8,JUN,MAP2K1,HSP90AA1,NOS3,MMP2,FOS,MMP9,ESR1,ESR2,CREB1,PIK3CA,BCL2,CALM3,RAF1,CALM1,CALM2,HSPA1A
KEGG_PATHWAY	Alcoholic liver disease	25	275	144	9496	2.46e-12	1.03e-11	5.99	7.44e-10	3.97e-12	3.5e-13	GSK3B,CXCL8,C5AR1,FASLG,TNF,RELA,C3,IKBKB,MAPK8,CASP8,TBK1,CCND1,ALDH2,CASP3,AKT1,MAP3K5,CPT1A,CHUK,MAPK14,NFKBIA,IL6,IL1B,NOX4,PPARA,TLR4
KEGG_PATHWAY	Melanoma	24	275	73	9496	2.26e-18	1.95e-17	11.35	6.82e-16	7.49e-18	1.4e-19	RB1,PDGFRB,PDGFRA,CDKN1A,MAP2K1,CDKN2A,EGF,PTEN,BRAF,PIK3R1,IGF1,EGFR,IGF1R,CDK6,PIK3CA,CCND1,CDK4,BAX,AKT1,MAPK1,RAF1,MET,TP53,FGFR1
KEGG_PATHWAY	Non-small cell lung cancer	24	275	73	9496	2.26e-18	1.95e-17	11.35	6.82e-16	7.49e-18	1.4e-19	RB1,ALK,PRKCG,RET,CDKN1A,MAP2K1,CDKN2A,EGF,BRAF,PIK3R1,EGFR,CASP9,CDK6,PIK3CA,CCND1,CDK4,ERBB2,BAX,AKT1,MAPK1,RAF1,JAK3,MET,TP53
KEGG_PATHWAY	Gastric cancer	24	275	150	9496	4.23e-11	1.48e-10	5.52	1.28e-08	5.7e-11	6.62e-12	RB1,GSK3B,CDKN1A,MAP2K1,TGFB1,ABCB1,EGF,BRAF,PIK3R1,EGFR,TGFBR1,MTOR,TERT,PIK3CA,CCND1,MYC,ERBB2,BCL2,BAX,AKT1,MAPK1,RAF1,MET,TP53
KEGG_PATHWAY	Parkinson disease	24	275	271	9496	3.36e-06	7.75e-06	3.06	0.00101	3.36e-06	1.03e-06	MT-ND6,MAOB,HSPA5,MAOA,LRRK2,SLC6A3,SOD1,ERN1,CASP9,MAPK8,CASP3,BAX,VDAC2,CALM3,MAPT,DRD1,CALM1,DRD2,PRKACA,CALM2,TP53,NFE2L2,MAP3K5,SNCA
KEGG_PATHWAY	Leishmaniasis	23	275	79	9496	2.41e-16	1.46e-15	10.05	6.71e-14	5.6e-16	1.78e-17	IL10,JUN,TGFB1,NOS2,NCF1,STAT1,ITGB2,FOS,PTGS2,MAPK14,TNF,RELA,IL4,C3,NFKBIA,IL1A,IFNG,IL1B,MAPK1,JAK2,TLR4,HLA-DRB1,JAK1
KEGG_PATHWAY	Small cell lung cancer	23	275	93	9496	1.11e-14	5.86e-14	8.54	3.35e-12	2.25e-14	1.05e-15	RB1,CDKN1A,NOS2,CHUK,PTEN,XIAP,PIK3R1,PTGS2,RELA,PTK2,CASP9,NFKBIA,IKBKB,CDK6,PIK3CA,CCND1,CDK4,MYC,CASP3,BCL2,BAX,AKT1,TP53
KEGG_PATHWAY	Sphingolipid signaling pathway	23	275	122	9496	4.08e-12	1.67e-11	6.51	1.23e-09	6.4e-12	5.26e-13	PRKCG,MAP2K1,ROCK1,NOS3,PRKCE,PTEN,PIK3R1,MAPK14,TNF,RHOA,RELA,SGPL1,MAPK8,PIK3CA,BCL2,BAX,AKT1,MAPK1,FYN,RAF1,CTSD,TP53,MAP3K5
KEGG_PATHWAY	Thyroid hormone signaling pathway	23	275	122	9496	4.08e-12	1.67e-11	6.51	1.23e-09	6.4e-12	5.26e-13	PRKCG,GSK3B,MAP2K1,HDAC2,STAT1,HDAC1,SRC,ITGB3,DIO1,PIK3R1,HIF1A,ESR1,MTOR,CASP9,PIK3CA,CCND1,MYC,AKT1,EP300,MAPK1,RAF1,PRKACA,TP53
KEGG_PATHWAY	Transcriptional misregulation in cancer	23	275	201	9496	7.07e-08	1.89e-07	3.95	2.13e-05	7.26e-08	1.63e-08	NTRK1,CDKN1A,HDAC2,CXCL8,FLT3,HDAC1,IGFBP3,MMP3,PLAT,IGF1,MPO,MMP9,RELA,PTK2,RUNX2,IGF1R,IL6,PLAU,MYC,BAX,PPARG,MET,TP53
KEGG_PATHWAY	Hormone signaling	23	275	219	9496	3.24e-07	8.22e-07	3.63	9.78e-05	3.24e-07	8.22e-08	SRC,ITGB3,INSR,DIO1,AVPR2,IGF2,PIK3R1,IGF1,ADRB2,PDYN,ESR1,RHOA,ESR2,TSHR,IGF1R,GH1,PIK3CA,DRD1,JAK2,DRD2,PRKACA,DRD3,DRD4
KEGG_PATHWAY	Pertussis	22	275	78	9496	2.73e-15	1.52e-14	9.74	8.38e-13	5.85e-15	1.93e-16	IL10,JUN,CXCL8,NOS2,ITGB2,FOS,MAPK14,TNF,RHOA,RELA,C3,IL1A,IL6,MAPK8,IL1B,CASP3,CASP1,MAPK1,CALM3,CALM1,CALM2,TLR4
KEGG_PATHWAY	Growth hormone synthesis, secretion and action	22	275	122	9496	3.23e-11	1.16e-10	6.23	9.76e-09	4.46e-11	4.39e-12	PRKCG,GSK3B,MAP2K1,STAT1,IGFBP3,CACNA1C,PIK3R1,FOS,IGF1,MAPK14,MTOR,PTK2,GH1,MAPK8,CREB1,PIK3CA,AKT1,EP300,MAPK1,JAK2,RAF1,PRKACA
KEGG_PATHWAY	Dopaminergic synapse	22	275	133	9496	1.75e-10	5.86e-10	5.71	5.28e-08	2.25e-10	2.63e-11	PRKCG,GSK3B,GSK3A,MAOB,MAOA,CACNA1C,FOS,COMT,MAPK14,SLC6A3,PPP3CA,MAPK8,CREB1,AKT1,CALM3,DRD1,CALM1,DRD2,PRKACA,CALM2,DRD3,DRD4
KEGG_PATHWAY	Oxytocin signaling pathway	22	275	155	9496	3.15e-09	9.61e-09	4.9	9.51e-07	3.69e-09	5.66e-10	PRKCG,CDKN1A,MAP2K1,JUN,ROCK1,NOS3,SRC,CACNA1C,FOS,PTGS2,RHOA,EGFR,PIK3CG,MYLK,PPP3CA,CCND1,MAPK1,CALM3,CALM1,RAF1,PRKACA,CALM2
KEGG_PATHWAY	Necroptosis	22	275	159	9496	5.03e-09	1.49e-08	4.78	1.52e-06	5.72e-09	9.32e-10	HSP90AA1,PARP1,STAT1,XIAP,FASLG,PYGM,PYGL,TNF,IL1A,MAPK8,CASP8,IFNG,IL1B,CASP1,BCL2,BAX,VDAC2,CAPN1,JAK2,JAK3,TLR4,JAK1
KEGG_PATHWAY	Regulation of actin cytoskeleton	22	275	232	9496	3.3e-06	7.67e-06	3.27	0.000997	3.3e-06	9.39e-07	PDGFRB,PDGFRA,MAP2K1,CHRM1,ROCK1,SRC,EGF,ITGB3,ITGB2,BRAF,PIK3R1,F2,RHOA,EGFR,PTK2,MYLK,PIK3CA,AKT1,MAPK1,RAF1,FGFR3,FGFR1
KEGG_PATHWAY	Cytokine-cytokine receptor interaction	22	275	298	9496	0.000141	0.000273	2.55	0.0416	0.000141	5.18e-05	IL10,CCR1,ACVRL1,TGFB1,CCL11,CXCL8,IL13,FASLG,TNF,TGFBR1,IL2,IL4,GH1,IL1A,CXCL10,IL6,IL5,CD40LG,IFNG,IL1B,CCL3,CCL2
KEGG_PATHWAY	IgSF CAM signaling	22	275	302	9496	0.000172	0.000329	2.52	0.0506	0.000172	6.34e-05	PRKCG,GSK3B,APP,MAP2K1,SRC,ITGB3,ITGB2,PTPN11,PIK3R1,MAPK14,RHOA,PTK2,ICAM1,MYLK,MAPK8,PIK3CA,KDR,ABL1,AKT1,MAPK1,FYN,FGFR1
KEGG_PATHWAY	Amyotrophic lateral sclerosis	22	275	371	9496	0.00247	0.00434	2.05	0.526	0.00247	0.00113	MT-ND6,VCP,NOS2,HSPA5,SIGMAR1,MAPK14,TNF,MTOR,HDAC6,GRIN1,SOD1,ERN1,CASP9,PPP3CA,TBK1,CASP3,CAT,CASP1,BCL2,BAX,TP53,MAP3K5
KEGG_PATHWAY	Bladder cancer	21	275	41	9496	1.22e-20	1.75e-19	17.69	3.68e-18	6.74e-20	3.64e-22	RB1,CDKN1A,MAP2K1,CXCL8,CDKN2A,MMP1,SRC,EGF,MMP2,BRAF,MMP9,EGFR,VEGFA,CCND1,CDK4,MYC,ERBB2,MAPK1,RAF1,FGFR3,TP53
KEGG_PATHWAY	ErbB signaling pathway	21	275	86	9496	2.66e-13	1.27e-12	8.43	8.02e-11	4.89e-13	2.47e-14	PRKCG,GSK3B,CDKN1A,MAP2K1,JUN,SRC,EGF,BRAF,PIK3R1,EGFR,MTOR,PTK2,MAPK8,PIK3CA,ERBB3,MYC,ERBB2,ABL1,AKT1,MAPK1,RAF1
KEGG_PATHWAY	Th1 and Th2 cell differentiation	21	275	93	9496	1.29e-12	5.64e-12	7.8	3.89e-10	2.17e-12	1.33e-13	JUN,CHUK,STAT1,IL13,FOS,MAPK14,IL2,RELA,IL4,NFKBIA,IKBKB,ZAP70,PPP3CA,MAPK8,IL5,IFNG,MAPK1,JAK2,JAK3,HLA-DRB1,JAK1
KEGG_PATHWAY	Amoebiasis	21	275	103	9496	9.64e-12	3.73e-11	7.04	2.91e-09	1.43e-11	1.13e-12	IL10,PRKCG,TGFB1,CXCL8,NOS2,ARG1,ITGB2,HSPB1,PIK3R1,TNF,RELA,PTK2,COL1A1,IL6,IFNG,PIK3CA,IL1B,CASP3,CTSG,PRKACA,TLR4
KEGG_PATHWAY	Insulin resistance	21	275	109	9496	2.88e-11	1.07e-10	6.65	8.69e-09	4.12e-11	3.61e-12	GSK3B,CPT1A,NOS3,PRKCE,INSR,PTEN,PYGM,PTPN11,PYGL,PIK3R1,TNF,MTOR,RELA,NFKBIA,IKBKB,IL6,MAPK8,CREB1,PIK3CA,AKT1,PPARA
KEGG_PATHWAY	Phospholipase D signaling pathway	21	275	149	9496	8.92e-09	2.59e-08	4.87	2.69e-06	9.95e-09	1.62e-09	PDGFRB,PDGFRA,MAP2K1,CXCL8,SYK,EGF,INSR,AVPR2,PTPN11,PIK3R1,F2,RHOA,EGFR,MTOR,PIK3CG,PIK3CA,KIT,AKT1,MAPK1,FYN,RAF1
KEGG_PATHWAY	cGMP-PKG signaling pathway	21	275	166	9496	5.74e-08	1.56e-07	4.37	1.73e-05	6e-08	1.18e-08	MAP2K1,ROCK1,NOS3,PRKCE,INSR,CACNA1C,ADRB2,RHOA,PIK3CG,MYLK,PPP3CA,EDNRA,CREB1,EDNRB,AKT1,VDAC2,MAPK1,CALM3,CALM1,RAF1,CALM2
KEGG_PATHWAY	Serotonergic synapse	20	275	115	9496	6e-10	1.95e-09	6.01	1.81e-07	7.48e-10	8.51e-11	PRKCG,APP,MAP2K1,MAOB,MAOA,HTR1A,HTR2C,BRAF,CACNA1C,HTR2A,PTGS2,CYP2C19,SLC6A4,PTGS1,CYP2C9,CASP3,ALOX5,MAPK1,RAF1,PRKACA
KEGG_PATHWAY	Alcoholism	20	275	191	9496	2.45e-06	5.78e-06	3.62	0.000739	2.45e-06	6.23e-07	NTRK2,MAP2K1,HDAC2,MAOB,MAOA,HDAC1,BRAF,PDYN,SLC6A3,HDAC6,GRIN1,CREB1,MAPK1,CALM3,DRD1,CALM1,RAF1,DRD2,PRKACA,CALM2
KEGG_PATHWAY	Neuroactive ligand signaling	20	275	199	9496	4.51e-06	1.01e-05	3.47	0.00136	4.51e-06	1.2e-06	PRKCG,CHRNB2,ACHE,CHRM1,CHRNA4,CHRNA7,HTR1A,HTR2C,ADRB2,HTR2A,PDYN,SLC6A3,SLC6A4,GRIN1,GLRA1,DRD1,DRD2,PRKACA,DRD3,DRD4
KEGG_PATHWAY	Rheumatoid arthritis	19	275	95	9496	1.66e-10	5.65e-10	6.91	5.03e-08	2.17e-10	2e-11	JUN,TGFB1,CXCL8,MMP1,ITGB2,MMP3,FOS,TNF,ICAM1,VEGFA,IL1A,IL6,IFNG,IL1B,CTSK,CCL3,CCL2,TLR4,HLA-DRB1
KEGG_PATHWAY	NF-kappa B signaling pathway	19	275	105	9496	9.26e-10	2.94e-09	6.25	2.8e-07	1.13e-09	1.25e-10	VCAM1,CXCL8,SYK,PARP1,CSNK2A1,CHUK,XIAP,PTGS2,TNF,RELA,ICAM1,NFKBIA,IKBKB,ZAP70,CD40LG,PLAU,IL1B,BCL2,TLR4
KEGG_PATHWAY	Cholinergic synapse	19	275	116	9496	4.88e-09	1.46e-08	5.66	1.47e-06	5.61e-09	7.43e-10	PRKCG,CHRNB2,ACHE,MAP2K1,CHRM1,CHRNA4,CHRNA7,CACNA1C,PIK3R1,FOS,PIK3CG,CREB1,PIK3CA,BCL2,AKT1,MAPK1,FYN,JAK2,PRKACA
KEGG_PATHWAY	Platelet activation	19	275	126	9496	1.87e-08	5.29e-08	5.21	5.66e-06	2.03e-08	3.14e-09	SYK,ROCK1,NOS3,SRC,ITGB3,PIK3R1,F2,MAPK14,RHOA,PIK3CG,PTGS1,MYLK,COL1A1,PIK3CA,TBXAS1,AKT1,MAPK1,FYN,PRKACA
KEGG_PATHWAY	Apelin signaling pathway	19	275	140	9496	9.91e-08	2.63e-07	4.69	2.99e-05	1.01e-07	1.88e-08	MAP2K1,NOS2,NOS3,PRKCE,SERPINE1,PLAT,TGFBR1,MTOR,PIK3CG,MYLK,CCND1,SPP1,AKT1,MAPK1,CALM3,CALM1,RAF1,PRKACA,CALM2
KEGG_PATHWAY	Efferocytosis	19	275	157	9496	5.7e-07	1.4e-06	4.18	0.000172	5.7e-07	1.23e-07	IL10,MAP2K1,CPT1A,TGFB1,ARG1,ITGB3,PTPN11,PTGS2,MAPK14,HIF1A,PTK2,CREB1,AXL,CASP3,ALOX5,CASP1,MAPK1,PPARG,JAK2
KEGG_PATHWAY	Huntington disease	19	275	311	9496	0.00389	0.00679	2.11	0.692	0.00389	0.00173	MT-ND6,HDAC2,HDAC1,SOD2,MTOR,GRIN1,SOD1,ERN1,CASP9,MAPK8,CASP8,CREB1,CASP3,BAX,EP300,VDAC2,PPARG,TP53,MAP3K5
KEGG_PATHWAY	Endometrial cancer	18	275	59	9496	3.8e-13	1.74e-12	10.53	1.15e-10	6.68e-13	2.63e-14	GSK3B,CDKN1A,MAP2K1,EGF,PTEN,BRAF,PIK3R1,EGFR,CASP9,PIK3CA,CCND1,MYC,ERBB2,BAX,AKT1,MAPK1,RAF1,TP53
KEGG_PATHWAY	Amphetamine addiction	18	275	69	9496	6.3e-12	2.5e-11	9.01	1.9e-09	9.62e-12	5.39e-13	PRKCG,JUN,HDAC2,MAOB,MAOA,HDAC1,CACNA1C,FOS,PDYN,SLC6A3,GRIN1,PPP3CA,CREB1,CALM3,DRD1,CALM1,PRKACA,CALM2
KEGG_PATHWAY	Prolactin signaling pathway	18	275	71	9496	1.04e-11	3.97e-11	8.75	3.14e-09	1.53e-11	9.23e-13	GSK3B,MAP2K1,STAT1,SRC,PIK3R1,FOS,MAPK14,ESR1,RELA,ESR2,CYP17A1,MAPK8,PIK3CA,CCND1,AKT1,MAPK1,JAK2,RAF1
KEGG_PATHWAY	Platinum drug resistance	18	275	75	9496	2.68e-11	1.01e-10	8.29	8.1e-09	3.89e-11	2.56e-12	CDKN1A,GSTM1,CDKN2A,GSTP1,XIAP,FASLG,PIK3R1,CASP9,CASP8,PIK3CA,CASP3,ERBB2,BCL2,BAX,AKT1,MAPK1,TP53,MAP3K5
KEGG_PATHWAY	Parathyroid hormone synthesis, secretion and action	18	275	115	9496	2.79e-08	7.81e-08	5.4	8.43e-06	3e-08	4.48e-09	PRKCG,CDKN1A,MAP2K1,CASR,VDR,PDE4D,BRAF,FOS,RHOA,EGFR,RUNX2,MMP13,CREB1,BCL2,MAPK1,RAF1,PRKACA,FGFR1
KEGG_PATHWAY	Natural killer cell mediated cytotoxicity	18	275	117	9496	3.63e-08	9.98e-08	5.31	1.1e-05	3.83e-08	5.95e-09	PRKCG,MAP2K1,SYK,ITGB2,BRAF,FASLG,PTPN11,PIK3R1,TNF,ICAM1,ZAP70,PPP3CA,IFNG,PIK3CA,CASP3,MAPK1,FYN,RAF1
KEGG_PATHWAY	Insulin signaling pathway	18	275	138	9496	4.23e-07	1.05e-06	4.5	0.000128	4.23e-07	8.37e-08	GSK3B,MAP2K1,INSR,BRAF,PYGM,PYGL,PIK3R1,MTOR,IKBKB,MAPK8,PIK3CA,AKT1,MAPK1,CALM3,CALM1,RAF1,PRKACA,CALM2
KEGG_PATHWAY	mTOR signaling pathway	18	275	158	9496	2.88e-06	6.74e-06	3.93	0.000869	2.88e-06	6.62e-07	PRKCG,GSK3B,MAP2K1,CHUK,INSR,PTEN,BRAF,PIK3R1,IGF1,TNF,RHOA,MTOR,IGF1R,IKBKB,PIK3CA,AKT1,MAPK1,RAF1
KEGG_PATHWAY	Malaria	17	275	50	9496	3.05e-13	1.44e-12	11.74	9.2e-11	5.52e-13	1.81e-14	IL10,TGFB1,VCAM1,CXCL8,ITGB2,SELE,TNF,ICAM1,SELP,IL6,CD40LG,IFNG,IL1B,TLR9,CCL2,MET,TLR4
KEGG_PATHWAY	VEGF signaling pathway	17	275	60	9496	7.15e-12	2.8e-11	9.78	2.16e-09	1.08e-11	5.48e-13	PRKCG,MAP2K1,NOS3,SRC,HSPB1,PIK3R1,PTGS2,MAPK14,PTK2,VEGFA,CASP9,PPP3CA,PIK3CA,KDR,AKT1,MAPK1,RAF1
KEGG_PATHWAY	Cushing syndrome	17	275	155	9496	9.68e-06	2.07e-05	3.79	0.00292	9.68e-06	2.32e-06	RB1,GSK3B,CDKN1A,MAP2K1,CDKN2A,BRAF,AHR,CACNA1C,EGFR,CYP17A1,CREB1,CDK6,CCND1,CDK4,MAPK1,PRKACA,LDLR
KEGG_PATHWAY	Cell cycle	17	275	158	9496	1.24e-05	2.63e-05	3.72	0.00373	1.24e-05	3.02e-06	RB1,GSK3B,CDKN1A,HDAC2,TGFB1,CDKN2A,PRKDC,HDAC1,CDC25A,CDK6,CCND1,CDK4,CHEK2,MYC,ABL1,EP300,TP53
KEGG_PATHWAY	Autophagy - animal	17	275	169	9496	2.88e-05	5.87e-05	3.47	0.00865	2.88e-05	7.57e-06	MAP2K1,PTEN,PIK3R1,HIF1A,MTOR,IGF1R,ERN1,MAPK8,TBK1,PIK3CA,BCL2,AKT1,MAPK1,RAF1,PRKACA,CTSD,CTSB
KEGG_PATHWAY	Legionellosis	16	275	56	9496	3.07e-11	1.12e-10	9.87	9.28e-09	4.3e-11	2.33e-12	HSPA8,VCP,CXCL8,ITGB2,TNF,RELA,CASP9,C3,NFKBIA,IL6,CASP8,IL1B,CASP3,CASP1,TLR4,HSPA1A
KEGG_PATHWAY	Inflammatory bowel disease	16	275	66	9496	3.92e-10	1.29e-09	8.37	1.18e-07	4.94e-10	3.69e-11	IL10,JUN,TGFB1,STAT1,IL13,TNF,IL2,RELA,IL4,IL1A,IL6,IL5,IFNG,IL1B,TLR4,HLA-DRB1
KEGG_PATHWAY	Acute myeloid leukemia	16	275	68	9496	6.15e-10	1.97e-09	8.12	1.86e-07	7.58e-10	6.02e-11	MAP2K1,CHUK,FLT3,BRAF,PIK3R1,MPO,MTOR,RELA,IKBKB,PIK3CA,CCND1,MYC,KIT,AKT1,MAPK1,RAF1
KEGG_PATHWAY	p53 signaling pathway	16	275	75	9496	2.63e-09	8.2e-09	7.37	7.95e-07	3.15e-09	2.92e-10	CDKN1A,CDKN2A,IGFBP3,SERPINE1,PTEN,IGF1,CASP9,CASP8,CDK6,CCND1,CDK4,CHEK2,CASP3,BCL2,BAX,TP53
KEGG_PATHWAY	Inflammatory mediator regulation of TRP channels	16	275	99	9496	1.34e-07	3.48e-07	5.58	4.03e-05	1.34e-07	2.07e-08	PRKCG,NTRK1,SRC,PRKCE,HTR2C,PIK3R1,IGF1,HTR2A,MAPK14,MAPK8,PIK3CA,IL1B,CALM3,CALM1,PRKACA,CALM2
KEGG_PATHWAY	Choline metabolism in cancer	16	275	99	9496	1.34e-07	3.48e-07	5.58	4.03e-05	1.34e-07	2.07e-08	PDGFRB,PRKCG,PDGFRA,MAP2K1,JUN,EGF,PIK3R1,FOS,HIF1A,EGFR,MTOR,MAPK8,PIK3CA,AKT1,MAPK1,RAF1
KEGG_PATHWAY	Vascular smooth muscle contraction	16	275	134	9496	6.85e-06	1.48e-05	4.12	0.00207	6.85e-06	1.49e-06	PRKCG,MAP2K1,ROCK1,PRKCE,PLA2G2A,BRAF,CACNA1C,RHOA,MYLK,EDNRA,MAPK1,CALM3,CALM1,RAF1,PRKACA,CALM2
KEGG_PATHWAY	Signaling pathways regulating pluripotency of stem cells	16	275	144	9496	1.65e-05	3.46e-05	3.84	0.00498	1.65e-05	3.9e-06	GSK3B,MAP2K1,PIK3R1,IGF1,MAPK14,IGF1R,PIK3CA,MYC,AKT1,MAPK1,JAK2,RAF1,JAK3,FGFR3,JAK1,FGFR1
KEGG_PATHWAY	Longevity regulating pathway - multiple species	15	275	62	9496	1.67e-09	5.27e-09	8.35	5.06e-07	2.02e-09	1.59e-10	HSPA8,HDAC2,HDAC1,INSR,PIK3R1,IGF1,SOD2,MTOR,SOD1,IGF1R,PIK3CA,CAT,AKT1,PRKACA,HSPA1A
KEGG_PATHWAY	Fc epsilon RI signaling pathway	15	275	69	9496	7.43e-09	2.18e-08	7.51	2.24e-06	8.36e-09	8.05e-10	MAP2K1,SYK,IL13,PIK3R1,MAPK14,TNF,IL4,MAPK8,IL5,PIK3CA,ALOX5,AKT1,MAPK1,FYN,RAF1
KEGG_PATHWAY	Renal cell carcinoma	15	275	70	9496	9.05e-09	2.6e-08	7.4	2.73e-06	9.99e-09	9.98e-10	CDKN1A,MAP2K1,JUN,TGFB1,BRAF,PTPN11,PIK3R1,HIF1A,VEGFA,PIK3CA,AKT1,EP300,MAPK1,RAF1,MET
KEGG_PATHWAY	Longevity regulating pathway	15	275	90	9496	2.52e-07	6.51e-07	5.76	7.62e-05	2.52e-07	3.76e-08	INSR,PIK3R1,IGF1,SOD2,MTOR,RELA,IGF1R,CREB1,PIK3CA,CAT,BAX,AKT1,PPARG,PRKACA,TP53
KEGG_PATHWAY	B cell receptor signaling pathway	15	275	91	9496	2.9e-07	7.43e-07	5.69	8.77e-05	2.9e-07	4.39e-08	GSK3B,MAP2K1,JUN,SYK,CHUK,PIK3R1,FOS,RELA,NFKBIA,IKBKB,PPP3CA,PIK3CA,AKT1,MAPK1,RAF1
KEGG_PATHWAY	Gap junction	15	275	92	9496	3.34e-07	8.4e-07	5.63	0.000101	3.34e-07	5.11e-08	PDGFRB,PRKCG,PDGFRA,MAP2K1,SRC,EGF,HTR2C,HTR2A,EGFR,GJA1,MAPK1,DRD1,RAF1,DRD2,PRKACA
KEGG_PATHWAY	Leukocyte transendothelial migration	15	275	116	9496	5.77e-06	1.28e-05	4.47	0.00174	5.77e-06	1.15e-06	PRKCG,ITK,VCAM1,ROCK1,NCF1,MMP2,ITGB2,PTPN11,PIK3R1,MAPK14,MMP9,RHOA,PTK2,ICAM1,PIK3CA
KEGG_PATHWAY	Adrenergic signaling in cardiomyocytes	15	275	154	9496	0.000141	0.000273	3.36	0.0417	0.000141	3.83e-05	CACNA1C,ADRB2,MAPK14,PIK3CG,CREB1,TNNT2,BCL2,AKT1,MAPK1,TNNI3,CALM3,SCN5A,CALM1,PRKACA,CALM2
KEGG_PATHWAY	Axon guidance	15	275	184	9496	0.000872	0.00159	2.82	0.232	0.000872	0.000286	GSK3B,ROCK1,SRC,PTPN11,PIK3R1,RHOA,PTK2,PPP3CA,PIK3CA,CDK5,ABL1,MAPK1,FYN,RAF1,MET
KEGG_PATHWAY	GnRH signaling pathway	14	275	93	9496	2.38e-06	5.67e-06	5.2	0.00072	2.38e-06	4e-07	MAP2K1,JUN,SRC,MMP2,CACNA1C,MAPK14,EGFR,MAPK8,MAPK1,CALM3,CALM1,RAF1,PRKACA,CALM2
KEGG_PATHWAY	Adherens junction	14	275	93	9496	2.38e-06	5.67e-06	5.2	0.00072	2.38e-06	4e-07	ROCK1,CSNK2A1,SRC,INSR,RHOA,EGFR,TGFBR1,IGF1R,ERBB2,EP300,MAPK1,FYN,MET,FGFR1
KEGG_PATHWAY	Melanogenesis	14	275	101	9496	6.1e-06	1.33e-05	4.79	0.00184	6.1e-06	1.13e-06	PRKCG,GSK3B,MAP2K1,TYR,CREB1,EDNRB,KIT,EP300,MAPK1,CALM3,CALM1,RAF1,PRKACA,CALM2
KEGG_PATHWAY	Progesterone-mediated oocyte maturation	14	275	111	9496	1.74e-05	3.61e-05	4.36	0.00523	1.74e-05	3.56e-06	MAP2K1,HSP90AA1,BRAF,PIK3R1,IGF1,MAPK14,CDC25A,IGF1R,MAPK8,PIK3CA,AKT1,MAPK1,RAF1,PRKACA
KEGG_PATHWAY	AMPK signaling pathway	14	275	122	9496	4.78e-05	9.56e-05	3.96	0.0143	4.78e-05	1.09e-05	CPT1A,INSR,PIK3R1,HMGCR,IGF1,MTOR,IGF1R,CREB1,PIK3CA,CCND1,HNF4A,AKT1,PPARG,CFTR
KEGG_PATHWAY	Cocaine addiction	13	275	49	9496	9.33e-09	2.66e-08	9.16	2.82e-06	1.02e-08	7.85e-10	JUN,MAOB,MAOA,PDYN,SLC6A3,RELA,GRIN1,CREB1,CDK5,DRD1,DRD2,PRKACA,CDK5R1
KEGG_PATHWAY	Long-term potentiation	13	275	67	9496	3.82e-07	9.52e-07	6.7	0.000115	3.82e-07	4.76e-08	PRKCG,MAP2K1,BRAF,CACNA1C,GRIN1,PPP3CA,EP300,MAPK1,CALM3,CALM1,RAF1,PRKACA,CALM2
KEGG_PATHWAY	Epithelial cell signaling in Helicobacter pylori infection	13	275	71	9496	7.35e-07	1.79e-06	6.32	0.000222	7.35e-07	9.82e-08	JUN,CXCL8,CHUK,SRC,PTPN11,MAPK14,EGFR,RELA,NFKBIA,IKBKB,MAPK8,CASP3,MET
KEGG_PATHWAY	Glucagon signaling pathway	13	275	107	9496	5.65e-05	0.000112	4.2	0.0169	5.65e-05	1.21e-05	CPT1A,PYGM,PYGL,PPP3CA,LDHA,CREB1,AKT1,EP300,CALM3,CALM1,PPARA,PRKACA,CALM2
KEGG_PATHWAY	Protein processing in endoplasmic reticulum	13	275	172	9496	0.00411	0.00713	2.61	0.711	0.00411	0.00145	HSPA8,VCP,HSP90AA1,HSPA5,ERN1,MAPK8,BCL2,BAX,P4HB,CAPN1,HSPA1A,NFE2L2,MAP3K5
KEGG_PATHWAY	Wnt signaling pathway	13	275	174	9496	0.00451	0.00773	2.58	0.744	0.00451	0.00161	PRKCG,GSK3B,JUN,CSNK2A1,PSEN1,RHOA,PPP3CA,MAPK8,CCND1,MYC,EP300,PRKACA,TP53
KEGG_PATHWAY	African trypanosomiasis	12	275	37	9496	4.15e-09	1.25e-08	11.2	1.25e-06	4.81e-09	2.66e-10	IL10,PRKCG,IL6,VCAM1,IFNG,IL1B,TLR9,FASLG,SELE,TNF,IDO1,ICAM1
KEGG_PATHWAY	Renin secretion	12	275	69	9496	3.9e-06	8.92e-06	6.01	0.00118	3.9e-06	5.54e-07	PPP3CA,EDNRA,ACE,CREB1,REN,CALM3,CACNA1C,ADRB2,CALM1,PRKACA,CALM2,CTSB
KEGG_PATHWAY	Viral myocarditis	12	275	70	9496	4.51e-06	1.01e-05	5.92	0.00136	4.51e-06	6.51e-07	CASP9,CASP8,CD40LG,CCND1,CASP3,CAV1,ITGB2,ABL1,FYN,HLA-A,HLA-DRB1,ICAM1
KEGG_PATHWAY	Adipocytokine signaling pathway	12	275	70	9496	4.51e-06	1.01e-05	5.92	0.00136	4.51e-06	6.51e-07	NFKBIA,IKBKB,CPT1A,MAPK8,CHUK,AKT1,PTPN11,JAK2,PPARA,TNF,RELA,MTOR
KEGG_PATHWAY	RIG-I-like receptor signaling pathway	12	275	72	9496	5.98e-06	1.32e-05	5.76	0.0018	5.98e-06	8.93e-07	NFKBIA,IKBKB,CXCL10,MAPK8,TBK1,CXCL8,CASP8,CHUK,PIN1,MAPK14,TNF,RELA
KEGG_PATHWAY	Complement and coagulation cascades	12	275	88	9496	4.21e-05	8.48e-05	4.71	0.0126	4.21e-05	7.9e-06	C3,THBD,F7,F10,PLAU,C5AR1,ITGB2,SERPINE1,F13A1,PLG,PLAT,F2
KEGG_PATHWAY	Tight junction	12	275	170	9496	0.0102	0.0166	2.44	0.954	0.0102	0.00385	JUN,MAPK8,CCND1,ROCK1,SRC,CDK4,PRKCE,ERBB2,PRKACA,RHOA,CFTR,MAP3K5
KEGG_PATHWAY	Thyroid cancer	11	275	37	9496	5.94e-08	1.6e-07	10.27	1.79e-05	6.16e-08	4.31e-09	NTRK1,RET,CDKN1A,MAP2K1,CCND1,MYC,BAX,MAPK1,BRAF,PPARG,TP53
KEGG_PATHWAY	Cytosolic DNA-sensing pathway	11	275	83	9496	0.000129	0.000253	4.58	0.0381	0.000129	2.49e-05	NFKBIA,IKBKB,CXCL10,IL6,TBK1,CASP8,CHUK,IL1B,CASP3,CASP1,RELA
KEGG_PATHWAY	Circadian entrainment	11	275	97	9496	0.000467	0.000866	3.92	0.132	0.000467	0.000107	PRKCG,MTNR1A,CREB1,MAPK1,CALM3,FOS,CACNA1C,CALM1,PRKACA,CALM2,GRIN1
KEGG_PATHWAY	TGF-beta signaling pathway	11	275	110	9496	0.00126	0.00227	3.45	0.316	0.00126	0.00033	HDAC2,TGFB1,IFNG,ROCK1,HDAC1,MYC,EP300,MAPK1,TNF,RHOA,TGFBR1
KEGG_PATHWAY	Oocyte meiosis	11	275	139	9496	0.00689	0.0116	2.73	0.876	0.00689	0.00231	PPP3CA,AR,MAP2K1,MAPK1,CALM3,IGF1,CALM1,MAPK14,PRKACA,CALM2,IGF1R
KEGG_PATHWAY	Spinocerebellar ataxia	11	275	144	9496	0.00876	0.0145	2.64	0.93	0.00876	0.00305	ERN1,PRKCG,MAPK8,PIK3CA,VDAC2,AKT1,PIK3R1,PDYN,MTOR,GRIN1,MAP3K5
KEGG_PATHWAY	Allograft rejection	10	275	39	9496	1.21e-06	2.91e-06	8.85	0.000364	1.21e-06	1.07e-07	IL10,IL4,CD40LG,IL5,IFNG,FASLG,HLA-A,TNF,HLA-DRB1,IL2
KEGG_PATHWAY	Type II diabetes mellitus	10	275	47	9496	6.33e-06	1.38e-05	7.35	0.00191	6.33e-06	7.08e-07	IKBKB,MAPK8,PIK3CA,INSR,PRKCE,MAPK1,CACNA1C,PIK3R1,TNF,MTOR
KEGG_PATHWAY	Ovarian steroidogenesis	10	275	52	9496	1.51e-05	3.18e-05	6.64	0.00454	1.51e-05	1.9e-06	ALOX5,INSR,CYP1A1,IGF1,PRKACA,PTGS2,CYP19A1,LDLR,CYP17A1,IGF1R
KEGG_PATHWAY	GnRH secretion	10	275	65	9496	9.43e-05	0.000186	5.31	0.0281	9.43e-05	1.54e-05	PRKCG,MAP2K1,PIK3CA,SPP1,MAPK1,AKT1,CACNA1C,PIK3R1,RAF1,ESR2
KEGG_PATHWAY	Antigen processing and presentation	10	275	82	9496	0.000564	0.00103	4.21	0.157	0.000564	0.00012	HSPA8,HSP90AA1,CREB1,IFNG,HSPA5,HLA-A,TNF,HLA-DRB1,CTSB,HSPA1A
KEGG_PATHWAY	Fc gamma R-mediated phagocytosis	10	275	99	9496	0.00218	0.00389	3.49	0.482	0.00218	0.000566	PRKCG,MAP2K1,SYK,NCF1,PIK3CA,PRKCE,MAPK1,AKT1,PIK3R1,RAF1
KEGG_PATHWAY	Hematopoietic cell lineage	10	275	100	9496	0.00233	0.00412	3.45	0.506	0.00233	0.000613	IL4,IL1A,IL6,IL5,FLT3,IL1B,ITGB3,KIT,TNF,HLA-DRB1
KEGG_PATHWAY	Viral protein interaction with cytokine and cytokine receptor	10	275	100	9496	0.00233	0.00412	3.45	0.506	0.00233	0.000613	IL10,CCR1,CXCL10,IL6,CCL11,CXCL8,CCL3,CCL2,TNF,IL2
KEGG_PATHWAY	Graft-versus-host disease	9	275	45	9496	3.7e-05	7.5e-05	6.91	0.0111	3.7e-05	4.46e-06	IL1A,IL6,IFNG,IL1B,FASLG,HLA-A,TNF,HLA-DRB1,IL2
KEGG_PATHWAY	Autoimmune thyroid disease	9	275	54	9496	0.000143	0.000274	5.76	0.0422	0.000143	2.13e-05	IL10,IL4,CD40LG,IL5,FASLG,HLA-A,HLA-DRB1,TSHR,IL2
KEGG_PATHWAY	Regulation of lipolysis in adipocytes	9	275	59	9496	0.000268	0.000503	5.27	0.0778	0.000268	4.44e-05	PIK3CA,INSR,AKT1,ADRB2,PIK3R1,PRKACA,PTGS2,TSHR,PTGS1
KEGG_PATHWAY	Notch signaling pathway	9	275	62	9496	0.00038	0.000708	5.01	0.108	0.00038	6.64e-05	APH1A,PSENEN,NCSTN,HDAC2,APH1B,HDAC1,PSEN2,EP300,PSEN1
KEGG_PATHWAY	Aldosterone synthesis and secretion	9	275	98	9496	0.00726	0.0122	3.17	0.889	0.00726	0.00208	PRKCG,CREB1,PRKCE,CALM3,CACNA1C,CALM1,PRKACA,CALM2,LDLR
KEGG_PATHWAY	Hypertrophic cardiomyopathy	9	275	99	9496	0.0077	0.0128	3.14	0.903	0.0077	0.00223	IL6,TGFB1,ACE,TNNT2,ITGB3,TNNI3,CACNA1C,IGF1,TNF
KEGG_PATHWAY	Mitophagy - animal	9	275	105	9496	0.0108	0.0176	2.96	0.963	0.0108	0.00334	VCP,JUN,MAPK8,TBK1,CSNK2A1,SRC,HIF1A,TP53,RELA
KEGG_PATHWAY	Asthma	8	275	32	9496	2.79e-05	5.74e-05	8.63	0.00841	2.79e-05	2.57e-06	IL10,IL4,CCL11,CD40LG,IL5,IL13,TNF,HLA-DRB1
KEGG_PATHWAY	Type I diabetes mellitus	8	275	44	9496	0.000237	0.00045	6.28	0.069	0.000237	3.2e-05	IL1A,IFNG,IL1B,FASLG,HLA-A,TNF,HLA-DRB1,IL2
KEGG_PATHWAY	Intestinal immune network for IgA production	8	275	50	9496	0.000532	0.00098	5.52	0.149	0.000532	8.34e-05	IL10,IL4,IL6,TGFB1,CD40LG,IL5,HLA-DRB1,IL2
KEGG_PATHWAY	Gastric acid secretion	8	275	76	9496	0.00618	0.0105	3.63	0.846	0.00618	0.00153	PRKCG,CA2,CALM3,CALM1,PRKACA,CALM2,CFTR,MYLK
KEGG_PATHWAY	Staphylococcus aureus infection	8	275	102	9496	0.0279	0.0438	2.71	1	0.0279	0.00936	IL10,SELP,C3,C5AR1,ITGB2,PLG,HLA-DRB1,ICAM1
KEGG_PATHWAY	Dilated cardiomyopathy	8	275	105	9496	0.032	0.05	2.63	1	0.032	0.0111	TGFB1,TNNT2,ITGB3,TNNI3,CACNA1C,IGF1,PRKACA,TNF
KEGG_PATHWAY	Apoptosis - multiple species	7	275	32	9496	0.000263	0.000497	7.55	0.0764	0.000263	2.86e-05	CASP9,MAPK8,CASP8,CASP3,BCL2,BAX,XIAP
KEGG_PATHWAY	Long-term depression	7	275	60	9496	0.00742	0.0124	4.03	0.894	0.00742	0.00164	PRKCG,MAP2K1,MAPK1,BRAF,IGF1,RAF1,IGF1R
KEGG_PATHWAY	Arachidonic acid metabolism	7	275	63	9496	0.00937	0.0154	3.84	0.942	0.00937	0.00219	CYP2C9,ALOX5,TBXAS1,PLA2G2A,CYP2C19,PTGS2,PTGS1
KEGG_PATHWAY	Chemical carcinogenesis - DNA adducts	7	275	71	9496	0.0163	0.0262	3.4	0.993	0.0163	0.00433	HSD11B1,CYP2C9,GSTM1,GSTP1,CYP1A1,CYP2C19,PTGS2
KEGG_PATHWAY	Thyroid hormone synthesis	7	275	75	9496	0.0209	0.0334	3.22	0.998	0.0209	0.00586	PRKCG,CREB1,TTR,HSPA5,GSR,PRKACA,TSHR
KEGG_PATHWAY	Bacterial invasion of epithelial cells	7	275	78	9496	0.0248	0.0393	3.1	0.999	0.0248	0.00725	PIK3CA,SRC,CAV1,PIK3R1,MET,PTK2,RHOA
KEGG_PATHWAY	Phosphatidylinositol signaling system	7	275	98	9496	0.0637	0.0982	2.47	1	0.0637	0.0234	PRKCG,PIK3CA,PTEN,CALM3,PIK3R1,CALM1,CALM2
KEGG_PATHWAY	Antifolate resistance	6	275	30	9496	0.00152	0.00273	6.91	0.368	0.00152	0.000185	IKBKB,IL6,CHUK,IL1B,TNF,RELA
KEGG_PATHWAY	Aldosterone-regulated sodium reabsorption	6	275	38	9496	0.00444	0.00766	5.45	0.739	0.00444	0.000707	PRKCG,PIK3CA,INSR,MAPK1,IGF1,PIK3R1
KEGG_PATHWAY	Tryptophan metabolism	6	275	42	9496	0.00685	0.0116	4.93	0.875	0.00685	0.00122	MAOB,ALDH2,MAOA,CAT,CYP1A1,IDO1
KEGG_PATHWAY	Arginine and proline metabolism	6	275	50	9496	0.0142	0.0229	4.14	0.987	0.0142	0.00304	MAOB,ALDH2,NOS2,MAOA,NOS3,ARG1
KEGG_PATHWAY	Drug metabolism - cytochrome P450	6	275	73	9496	0.0593	0.0918	2.84	1	0.0593	0.0188	CYP2C9,GSTM1,MAOB,MAOA,GSTP1,CYP2C19
KEGG_PATHWAY	Tyrosine metabolism	5	275	37	9496	0.0212	0.0337	4.67	0.998	0.0212	0.00401	MAOB,MAOA,MIF,COMT,TYR
KEGG_PATHWAY	Cholesterol metabolism	5	275	51	9496	0.0589	0.0917	3.39	1	0.0589	0.0156	CETP,SOAT1,VDAC2,APOB,LDLR
KEGG_PATHWAY	Glutathione metabolism	5	275	59	9496	0.0901	0.137	2.93	1	0.0901	0.0276	G6PD,GSTM1,GSTP1,IDH1,GSR
KEGG_PATHWAY	Primary immunodeficiency	4	275	38	9496	0.0958	0.145	3.63	1	0.0958	0.0235	ZAP70,CD40LG,JAK3,ADA
KEGG_PATHWAY	Phenylalanine metabolism	3	275	16	9496	0.0763	0.117	6.47	1	0.0763	0.0102	MAOB,MAOA,MIF

## Sheet: Table S5
Category	Term	Count	List Total	Pop Hits	Pop Total	P-Value	Benjamini	Fold Enrichment	Bonferroni	FDR	Fisher Exact	User Ids
GOTERM_BP_DIRECT	positive regulation of gene expression	58	282	515	19512	4.47e-34	1.8e-30	7.79	1.8e-30	1.51e-30	5.17e-35	RET,APP,GSK3B,GSK3A,CXCL8,ITGB3,TNF,SLC6A4,PPP3CA,GJA1,MYC,AKT1,EP300,CASR,MAP2K1,IL13,AVPR2,TGFBR1,RUNX2,IL1A,AR,IFNG,IL1B,KIT,TLR9,PPARG,TLR4,TP53,CRP,DNMT1,ROCK1,HDAC1,PSEN1,HIF1A,RELA,MAPK8,ERBB3,ERBB2,CCL3,CCL2,APOB,LDLR,NTRK2,TGFB1,CDKN2A,EGF,NOS3,VDR,CAV1,BRAF,IGF1,MAPK14,VEGFA,IL4,IL6,CDK6,NFE2L2,HSPA1A
GOTERM_BP_DIRECT	positive regulation of phosphatidylinositol 3-kinase/protein kinase B signal transduction	41	282	217	19512	1.02e-32	2.05e-29	13.07	4.09e-29	1.72e-29	6.43e-34	RET,APP,GSK3B,FLT3,SRC,TNF,EGFR,PIK3CG,IGF1R,TBK1,ERBB3,CCL3,KDR,EP300,FYN,JAK2,PDGFRB,NTRK1,PDGFRA,NTRK2,TGFB1,EGF,INSR,IGF2,PTPN11,IGF1,F2,TGFBR1,MTOR,PTK2,VEGFA,SELP,GH1,PIK3CA,AXL,IL1B,CAT,KIT,NOX4,FGFR3,FGFR1
GOTERM_BP_DIRECT	positive regulation of MAPK cascade	40	282	224	19512	6.4e-31	8.6e-28	12.36	2.58e-27	7.23e-28	4.34e-32	RET,APP,ROCK1,FLT3,CHRNA7,LRRK2,ADRB2,TNF,EGFR,IGF1R,ERBB3,ERBB2,KDR,DRD1,JAK2,DRD4,MAP3K5,NTRK2,MAP2K1,TGFB1,SYK,EGF,PRKCE,IGFBP3,INSR,IGF2,IGF1,SOD1,VEGFA,GH1,AR,ZAP70,IL6,IL1B,KIT,TLR9,RAF1,FGFR3,HLA-DRB1,FGFR1
GOTERM_BP_DIRECT	negative regulation of apoptotic process	55	282	543	19512	6.7e-30	6.75e-27	7.01	2.7e-26	5.67e-27	8.74e-31	GSK3B,HSPB1,MPO,TNF,IGF1R,EDNRB,MYC,KDR,AKT1,JAK2,IL10,MIF,MMP9,TGFBR1,CREB1,CAT,VDAC2,RAF1,TP53,HDAC2,SRC,PRKDC,HDAC1,GSTP1,GLO1,XIAP,PSEN1,PIK3R1,PTGS2,HIF1A,EGFR,RELA,MAPK8,ERBB3,TERT,ERBB2,SNCA,NTRK1,JUN,HSPA5,BRAF,IGF1,SOD2,MTOR,IL2,PTK2,SOD1,VEGFA,IL4,IL6,CD40LG,AXL,BCL2,ADA,HSPA1A
GOTERM_BP_DIRECT	response to xenobiotic stimulus	41	282	260	19512	1.6e-29	1.29e-26	10.91	6.43e-26	1.08e-26	1.26e-30	HDAC2,ABCB1,AHR,HTR2A,COMT,TNF,SLC6A3,RELA,SLC6A4,CCND1,MYC,CASP3,ABL1,FYN,DRD1,DRD2,DRD3,SNCA,IL10,NTRK1,BCHE,JUN,CPT1A,HSP90AA1,TGFB1,CHUK,STAT1,MMP2,FOS,SOD2,SOD1,COL1A1,CREB1,CDK4,CAT,CYP1A1,BCL2,REN,PPARG,TP53,NFE2L2
GOTERM_BP_DIRECT	response to lipopolysaccharide	34	282	164	19512	2.03e-28	1.37e-25	14.34	8.19e-25	1.15e-25	1.15e-29	HDAC2,ABCB1,XIAP,FASLG,MPO,TNF,RELA,CASP9,THBD,CASP8,EDNRB,CASP3,CASP1,MAPK1,CTSG,SNCA,IL10,NQO1,VCAM1,NOS2,NOS3,IL13,FOS,MAPK14,SOD2,SELE,SELP,NFKBIA,CXCL10,IL1B,CYP1A1,REN,TLR4,IDO1
GOTERM_BP_DIRECT	positive regulation of cell population proliferation	52	282	542	19512	4.24e-27	2.44e-24	6.64	1.71e-23	2.05e-24	5.87e-28	CDKN1A,FLT3,ITGB3,PTEN,FASLG,HTR2A,IGF1R,EDNRB,CCND1,MYC,KDR,CAPN1,JAK2,PDGFRB,PDGFRA,CASR,CSNK2A1,AVPR2,MIF,F2,TGFBR1,RUNX2,AR,IFNG,IL1B,KIT,HDAC2,HDAC1,CHRNA7,EGFR,RELA,NTRK2,TGFB1,EGF,STAT1,INSR,HTR1A,IGF2,IGF1,MTOR,TSHR,IL2,PTK2,VEGFA,IL4,CXCL10,IL6,IL5,CDK4,BCL2,FGFR3,FGFR1
GOTERM_BP_DIRECT	positive regulation of cell migration	40	282	300	19512	5.52e-26	2.78e-23	9.23	2.22e-22	2.34e-23	5.28e-27	RET,GSK3B,CCL11,ITGB3,EGFR,IGF1R,MYLK,PPP3CA,CASP8,PLAU,CCL3,KDR,CCL2,AKT1,DRD1,JAK2,CCR1,PDGFRB,PDGFRA,HSPA8,MAP2K1,TGFB1,HSPA5,F10,EGF,MMP2,CAV1,INSR,IGF1,SOD2,RHOA,TGFBR1,PTK2,VEGFA,IL4,COL1A1,CXCL10,F7,IL1B,KIT
GOTERM_BP_DIRECT	positive regulation of ERK1 and ERK2 cascade	33	282	207	19512	7.83e-24	3.5e-21	11.03	3.15e-20	2.95e-21	6.09e-25	APP,SRC,ITGB3,CHRNA7,C5AR1,HTR2C,HTR2A,TNF,EGFR,ICAM1,CCL3,KDR,ABL1,DRD2,CCR1,PDGFRB,NTRK1,PDGFRA,JUN,CASR,MAP2K1,TGFB1,PLA2G2A,PTPN11,BRAF,IGF1,MIF,VEGFA,IL1B,NOX4,FGFR3,TLR4,HLA-DRB1
GOTERM_BP_DIRECT	response to hypoxia	31	282	181	19512	2.58e-23	1.04e-20	11.85	1.04e-19	8.75e-21	1.84e-24	ABCB1,CHRNA4,CHRNA7,PSEN2,PLAT,COMT,HIF1A,TNF,SLC6A4,CASP9,EDNRA,PLAU,CASP3,EP300,DRD2,CHRNB2,CPT1A,TGFB1,VCAM1,NOS2,MMP2,CAV1,SOD2,VEGFA,F7,CREB1,CAT,CYP1A1,PIN1,PPARA,ADA
GOTERM_BP_DIRECT	inflammatory response	43	282	474	19512	2.23e-21	8.18e-19	6.28	9e-18	6.88e-19	3.29e-22	CRP,CCL11,CXCL8,NCF1,C5AR1,ITGB2,TNF,RELA,PIK3CG,C3,IKBKB,TBK1,ALOX5,CASP1,CCL3,CCL2,AKT1,CCR1,TGFB1,VCAM1,NOS2,CHUK,PLA2G2A,IL13,FOS,MIF,SELE,MTOR,SELP,NFKBIA,IL1A,CXCL10,IL6,IL5,CD40LG,AXL,IL1B,KIT,TLR9,NOX4,TLR4,IDO1,NFE2L2
GOTERM_BP_DIRECT	positive regulation of transcription by RNA polymerase II	66	282	1243	19512	2.74e-20	9.21e-18	3.67	1.1e-16	7.74e-18	7.18e-21	RB1,ACVRL1,APP,GSK3B,GSK3A,PTEN,AHR,NR3C1,TNF,IKBKB,PPP3CA,TBK1,MYC,HNF4A,AKT1,EP300,JAK2,IL10,PARP1,CHUK,IL13,FOS,RUNX2,IL1A,AR,CREB1,IFNG,IL1B,TLR9,PPARG,RAF1,PPARA,MET,TLR4,TP53,HDAC2,PRKDC,HDAC1,ADRB2,PIK3R1,HIF1A,EGFR,RELA,ABL1,DRD2,JUN,TGFB1,HSPA5,CDKN2A,STAT1,VDR,IGF2,IGF1,MAPK14,ESR1,ESR2,IL2,GRIN1,VEGFA,NFKBIA,IL4,CXCL10,IL6,IL5,PIN1,NFE2L2
GOTERM_BP_DIRECT	negative regulation of gene expression	35	282	351	19512	1.19e-18	3.69e-16	6.9	4.8e-15	3.1e-16	1.58e-19	ACVRL1,RB1,APP,GSK3B,CDKN1A,DNMT1,CXCL8,HDAC1,PSEN1,HIF1A,TNF,PPP3CA,TBK1,CCL3,KDR,AKT1,FYN,LDLR,CCR1,MAP2K1,TGFB1,ACE,NOS2,IGF1,MIF,ESR1,VEGFA,ERN1,CREB1,IFNG,PIK3CA,PPARG,MAPT,TP53,FGFR1
GOTERM_BP_DIRECT	cellular response to lipopolysaccharide	27	282	194	19512	5.73e-18	1.65e-15	9.63	2.31e-14	1.38e-15	5.22e-19	CXCL8,ABCB1,GSTP1,SERPINE1,TNF,RELA,MAPK8,EDNRB,CASP1,ABL1,CCL2,CTSG,JAK2,IL10,NOS2,MMP3,MAPK14,MMP9,RHOA,IL1A,CXCL10,IL6,AXL,CDK4,IL1B,TLR9,TLR4
GOTERM_BP_DIRECT	response to ethanol	22	282	112	19512	8.37e-18	2.25e-15	13.59	3.37e-14	1.89e-15	5.08e-19	CHRNB2,G6PD,CPT1A,TGFB1,VCAM1,GSTP1,IL13,FOS,TNF,SLC6A3,IL2,RELA,GRIN1,SOD1,CASP8,CREB1,CCND1,TBXAS1,CAT,FYN,DRD2,PPARA
GOTERM_BP_DIRECT	cellular response to amyloid-beta	17	282	51	19512	9.9e-18	2.49e-15	23.06	3.99e-14	2.1e-15	2.99e-19	GSK3B,APP,VCAM1,SYK,PARP1,IGF1,ADRB2,PSEN1,TNF,ICAM1,IGF1R,BACE1,GJA1,CDK5,FYN,APOB,TLR4
GOTERM_BP_DIRECT	negative regulation of cell population proliferation	37	282	450	19512	5.23e-17	1.24e-14	5.69	2.11e-13	1.04e-14	8.59e-18	ACVRL1,RB1,APP,CDKN1A,CXCL8,PTEN,PLG,TNF,HNF4A,JAK2,DRD2,IL10,NTRK1,BCHE,HSPA8,JUN,MAP2K1,TGFB1,CDKN2A,NOS3,VDR,CAV1,IGFBP3,AVPR2,IGF1,SOD2,IL1A,AR,IL6,CDK6,IL1B,BCL2,BAX,NOX4,RAF1,TP53,HSPA1A
GOTERM_BP_DIRECT	protein phosphorylation	29	282	261	19512	1.09e-16	2.44e-14	7.69	4.47e-13	2.06e-14	1.29e-17	GSK3B,CCL11,PRKDC,LRRK2,MYLK,IKBKB,MAPK8,TBK1,CHEK2,ERBB2,CCL2,NEK1,AKT1,MAPK1,FYN,CTSG,PRKACA,JAK1,NTRK1,SYK,PRKCE,IGFBP3,DYRK1A,BRAF,ERN1,ZAP70,CREB1,RAF1,FGFR1
GOTERM_BP_DIRECT	apoptotic process	48	282	800	19512	1.25e-16	2.65e-14	4.15	4.47e-13	2.23e-14	2.88e-17	RB1,APP,ROCK1,ITGB2,PTEN,XIAP,FASLG,AHR,PSEN1,NR3C1,HIF1A,CASP9,SGPL1,CASP8,CHEK2,CASP3,CASP1,ABL1,AKT1,HMOX1,MAPK1,EP300,NAE1,JAK2,MAP3K5,JUN,PARP1,CSNK2A1,CDKN2A,PRKCE,IGFBP3,MAPK14,MMP9,TGFBR1,SOD1,VEGFA,ERN1,IL1A,IFNG,CDK5,AXL,IL1B,BCL2,BAX,RAF1,FGFR3,TP53,ADA
GOTERM_BP_DIRECT	response to oxidative stress	23	282	148	19512	2.35e-16	4.73e-14	10.75	8.94e-13	3.98e-14	1.89e-17	NQO1,MAP2K1,CHRNA4,MMP2,IDH1,LRRK2,PSEN1,COMT,PTGS2,SOD2,MPO,PTGS1,SOD1,MAPK8,CHEK2,CAT,BCL2,ABL1,AKT1,HMOX1,JAK2,TP53,NFE2L2
GOTERM_BP_DIRECT	response to nicotine	15	282	41	19512	2.9e-16	5.56e-14	25.31	1.34e-12	4.67e-14	7.65e-18	NTRK1,CHRNB2,HDAC2,VCAM1,CHRNA4,CHRNA7,MMP2,IL13,SLC6A3,CREB1,CASP3,BCL2,HMOX1,MAPK1,DRD2
GOTERM_BP_DIRECT	positive regulation of DNA-templated transcription	47	282	791	19512	5.13e-16	9.4e-14	4.11	2.24e-12	7.9e-14	9.35e-17	RET,ACVRL1,HDAC2,HDAC1,AHR,PSEN1,NR3C1,HIF1A,TNF,RELA,IKBKB,CHEK2,MYC,HNF4A,SPP1,EP300,MAP3K5,IL10,KCNH2,JUN,MAP2K1,TGFB1,PARP1,CDKN2A,EGF,STAT1,INSR,DYRK1A,IGF1,FOS,ESR1,TGFBR1,RUNX2,ESR2,IL4,NFKBIA,COL1A1,AR,IL6,CREB1,IL5,IL1B,PPARG,PPARA,TP53,HLA-DRB1,NFE2L2
GOTERM_BP_DIRECT	positive regulation of neuron apoptotic process	17	282	65	19512	7.38e-16	1.29e-13	18.1	3.13e-12	1.09e-13	3.12e-17	GSK3B,APP,GSK3A,FASLG,HTR2A,NR3C1,TNF,BACE1,CASP9,CASP8,CDK5,CASP3,CCL3,ABL1,BAX,TP53,CDK5R1
GOTERM_BP_DIRECT	positive regulation of canonical NF-kappaB signal transduction	27	282	236	19512	8.5e-16	1.43e-13	7.92	3.58e-12	1.2e-13	8.43e-17	XIAP,FASLG,TNF,RELA,IKBKB,GJA1,EDNRA,CASP8,EDNRB,TBK1,CASP1,ABL1,HMOX1,TGFB1,PARP1,CHUK,PRKCE,CAV1,INSR,RHOA,VEGFA,IL1A,CD40LG,IL1B,TLR9,TLR4,HLA-DRB1
GOTERM_BP_DIRECT	neuron apoptotic process	19	282	99	19512	3.65e-15	5.88e-13	13.28	1.48e-11	4.94e-13	2.14e-16	RB1,NTRK1,TGFB1,XIAP,PSEN1,HIF1A,CASP9,NCSTN,ERBB3,CDK5,AXL,CASP3,BCL2,ABL1,BAX,NAE1,TP53,MAP3K5,SNCA
GOTERM_BP_DIRECT	protein autophosphorylation	20	282	119	19512	7.56e-15	1.17e-12	11.63	3.04e-11	9.84e-13	5.13e-16	PDGFRB,ALK,NTRK1,PDGFRA,NTRK2,GSK3B,FLT3,SRC,INSR,LRRK2,DYRK1A,PTK2,IGF1R,CHEK2,KIT,KDR,ABL1,AKT1,JAK2,FGFR1
GOTERM_BP_DIRECT	signal transduction	79	282	2168	19512	8.14e-15	1.21e-12	2.52	3.26e-11	1.02e-12	3.17e-15	RET,ACVRL1,ALK,ITK,CHRM1,CXCL8,HTR2C,ECE1,FASLG,HTR2A,NR3C1,IGF1R,GJA1,EDNRA,EDNRB,PLAU,CASP1,AKT1,JAK2,PRKACA,PDGFRB,CHRNB2,CASR,MAP2K1,CSNK2A1,PDE4D,PRKCE,AVPR2,RHOA,TGFBR1,AR,MTNR1A,CREB1,IL1B,KIT,TLR9,PPARG,RAF1,MET,TLR4,CCL11,ROCK1,SRC,CHRNA4,CHRNA7,C5AR1,ADRB2,PIK3R1,HIF1A,EGFR,C3,MAPK8,ERBB3,ERBB2,SPP1,CCL2,MAPK1,DRD1,NAE1,DRD2,APOB,DRD3,DRD4,CCR1,HSPA8,STAT1,HTR1A,PTPN11,BRAF,IGF1,MAPK14,…
GOTERM_BP_DIRECT	peptidyl-tyrosine phosphorylation	14	282	41	19512	1.07e-14	1.54e-12	23.63	4.29e-11	1.3e-12	3.04e-16	PDGFRB,NTRK1,PDGFRA,SYK,FLT3,SRC,DYRK1A,PTK2,ZAP70,ERBB2,KDR,ABL1,FYN,FGFR1
GOTERM_BP_DIRECT	positive regulation of smooth muscle cell proliferation	15	282	52	19512	1.29e-14	1.8e-12	19.96	5.23e-11	1.51e-12	4.64e-16	PDGFRB,TGFB1,STAT1,HDAC1,ITGB3,MMP2,IL13,PIK3R1,IGF1,TNF,IL6,PIK3CA,AKT1,HMOX1,TLR4
GOTERM_BP_DIRECT	regulation of cell population proliferation	24	282	204	19512	2.45e-14	3.29e-12	8.14	9.88e-11	2.77e-12	2.66e-15	ALK,JUN,DNMT1,TGFB1,NOS2,STAT1,ARG1,BRAF,MIF,PTGS2,HIF1A,TNF,EGFR,PTK2,PTGS1,NFKBIA,CXCL10,CDK6,ERBB3,PLAU,KIT,ERBB2,ABL1,TP53
GOTERM_BP_DIRECT	positive regulation of nitric oxide biosynthetic process	14	282	44	19512	3.02e-14	3.93e-12	22.02	1.22e-10	3.3e-12	9.53e-16	APP,HSP90AA1,STAT1,INSR,ITGB2,PTGS2,SOD2,ESR1,TNF,IFNG,IL1B,AKT1,JAK2,TLR4
GOTERM_BP_DIRECT	negative regulation of neuron apoptotic process	22	282	168	19512	4.32e-14	5.44e-12	9.06	1.74e-10	4.57e-12	4.19e-15	IL10,PRKCG,NTRK1,NTRK2,JUN,BRAF,PSEN1,SOD2,HIF1A,SOD1,TERT,PIK3CA,ERBB3,CCND1,AXL,KDR,BCL2,BAX,CCL2,FYN,JAK2,SNCA
GOTERM_BP_DIRECT	positive regulation of apoptotic process	29	282	333	19512	6.27e-14	7.65e-12	6.03	2.53e-10	6.43e-12	9.65e-15	APP,PRKDC,FASLG,PSEN1,TNF,CASP9,MAPK8,CASP8,CASP3,ABL1,JAK2,CTSD,SNCA,MAP3K5,JUN,TGFB1,CDKN2A,MMP2,IGFBP3,MMP9,TGFBR1,SOD1,IL6,CREB1,BCL2,BAX,PPARG,TP53,IDO1
GOTERM_BP_DIRECT	learning or memory	16	282	73	19512	1.13e-13	1.33e-11	15.17	4.54e-10	1.12e-11	5.91e-15	PRKCG,NTRK1,APP,CCL11,CHRNA7,PTEN,PSEN1,COMT,EGFR,NCSTN,CASP3,ABL1,EP300,MAPK1,MAPT,DRD3
GOTERM_BP_DIRECT	positive regulation of miRNA transcription	15	282	61	19512	1.47e-13	1.69e-11	17.01	5.91e-10	1.42e-11	6.67e-15	IL10,JUN,TGFB1,FOS,NR3C1,HIF1A,TNF,EGFR,RELA,AR,IL6,TERT,MYC,PPARG,TP53
GOTERM_BP_DIRECT	heart development	26	282	280	19512	3.84e-13	4.3e-11	6.42	1.55e-09	3.61e-11	5.5e-14	ACVRL1,CDKN1A,PRKDC,PTEN,ECE1,CACNA1C,PSEN1,GJA1,EDNRA,CASP8,ERBB3,TERT,CASP3,ERBB2,MAPK1,EP300,TNNI3,MAP2K1,TGFB1,MMP2,PTPN11,SOD2,TGFBR1,PPARG,PPARA,TP53
GOTERM_BP_DIRECT	regulation of gene expression	31	282	419	19512	5.15e-13	5.6e-11	5.12	2.07e-09	4.71e-11	9.43e-14	APP,DNMT1,ROCK1,LRRK2,AHR,PSEN1,HIF1A,TBK1,MYC,ABL1,IL10,TGFB1,CDKN2A,INSR,IGF1,FOS,F2,ESR1,TGFBR1,RUNX2,NFKBIA,AR,CDK6,CD40LG,PIK3CA,CDK4,BCL2,PIN1,PPARA,MET,FGFR1
GOTERM_BP_DIRECT	cytokine-mediated signaling pathway	20	282	153	19512	8.17e-13	8.66e-11	9.04	3.29e-09	7.28e-11	7.99e-14	CCR1,FLT3,STAT1,CAV1,PTPN11,PIK3R1,RELA,GH1,IL1A,IL6,IL5,IL1B,KIT,CCL2,AKT1,CTSG,JAK2,PRKACA,JAK3,JAK1
GOTERM_BP_DIRECT	circadian rhythm	16	282	84	19512	9.96e-13	1.03e-10	13.18	4.01e-09	8.64e-11	6.27e-14	NTRK1,NTRK2,GSK3B,ABCB1,NOS2,HDAC1,MTTP,DYRK1A,IGF1,TNF,SLC6A4,F7,MTNR1A,CREB1,EP300,TP53
GOTERM_BP_DIRECT	epidermal growth factor receptor signaling pathway	15	282	71	19512	1.38e-12	1.37e-10	14.62	5.56e-09	1.15e-10	7.65e-14	GSK3B,SRC,EGF,BRAF,PTPN11,EGFR,PTK2,HDAC6,PIK3CA,ERBB3,PLAU,ERBB2,ABL1,AKT1,MAPK1
GOTERM_BP_DIRECT	response to cocaine	12	282	35	19512	1.4e-12	1.37e-10	23.72	5.62e-09	1.15e-10	4.08e-14	CHRNB2,HSP90AA1,HDAC2,CREB1,CDK5,FYN,DRD1,HTR2A,DRD2,DRD3,SLC6A3,SNCA
GOTERM_BP_DIRECT	positive regulation of angiogenesis	20	282	160	19512	1.84e-12	1.77e-10	8.65	7.42e-09	1.49e-10	1.89e-13	NTRK1,ACVRL1,CCL11,CXCL8,NOS3,ITGB3,CHRNA7,ITGB2,C5AR1,SERPINE1,HSPB1,HIF1A,VEGFA,C3,IL1A,TERT,IL1B,KDR,HMOX1,NFE2L2
GOTERM_BP_DIRECT	microglial cell activation	11	282	28	19512	3.42e-12	3.2e-10	27.18	1.38e-08	2.69e-10	8.17e-14	APP,JUN,IFNG,C5AR1,ITGB2,IL13,TLR9,MAPT,JAK2,TNF,SNCA
GOTERM_BP_DIRECT	phosphatidylinositol 3-kinase/protein kinase B signal transduction	16	282	94	19512	5.49e-12	5.03e-10	11.78	2.21e-08	4.23e-10	3.96e-13	GSK3B,PTEN,PIK3R1,IGF1,TNF,EGFR,MTOR,PIK3CG,IGF1R,TBK1,PIK3CA,ERBB3,ERBB2,AKT1,EP300,DRD2
GOTERM_BP_DIRECT	protein processing	16	282	96	19512	7.54e-12	6.74e-10	11.53	3.03e-08	5.67e-10	5.57e-13	PSENEN,PSEN2,ECE1,PLG,PSEN1,APH1A,BACE1,CASP9,BACE2,F7,NCSTN,APH1B,CASP8,MYC,CASP3,CTSG
GOTERM_BP_DIRECT	intracellular calcium ion homeostasis	17	282	115	19512	9.33e-12	8e-10	10.23	3.76e-08	6.72e-10	7.93e-13	CCR1,CASR,TGFB1,CCL11,VDR,CHRNA7,CAV1,HTR2C,HTR2A,PSEN1,EDNRA,CCL3,BCL2,TNNI3,DRD2,DRD3,DRD4
GOTERM_BP_DIRECT	positive regulation of tumor necrosis factor production	17	282	115	19512	9.33e-12	8e-10	10.23	3.76e-08	6.72e-10	7.93e-13	APP,HDAC2,TGFB1,SYK,LRRK2,HSPB1,PTPN11,PIK3R1,MIF,PSEN1,IL1A,IL6,IFNG,CCL3,TLR9,JAK2,TLR4
GOTERM_BP_DIRECT	positive regulation of receptor signaling pathway via JAK-STAT	12	282	42	19512	1.31e-11	1.1e-09	19.77	5.27e-08	9.24e-10	4.94e-13	IL10,GH1,IL6,IL5,STAT1,KIT,EP300,CALM3,CALM1,F2,JAK2,CALM2
GOTERM_BP_DIRECT	response to toxic substance	15	282	84	19512	1.54e-11	1.26e-09	12.36	6.2e-08	1.06e-09	1.05e-12	PRKCG,NQO1,CHUK,GSTP1,PON1,AHR,FOS,COMT,SLC6A4,CAT,CYP1A1,CCL3,BCL2,BAX,DRD2
GOTERM_BP_DIRECT	visual learning	13	282	55	19512	1.59e-11	1.26e-09	16.35	6.41e-08	1.06e-09	7.69e-13	CHRNB2,APP,BRAF,HMGCR,COMT,HIF1A,GRIN1,CREB1,CDK5,KIT,DRD1,DRD2,DRD3
GOTERM_BP_DIRECT	positive regulation of fibroblast proliferation	13	282	55	19512	1.59e-11	1.26e-09	16.35	6.41e-08	1.06e-09	7.69e-13	PDGFRA,CDKN1A,JUN,TGFB1,ITGB3,IGF1,MIF,ESR1,EGFR,CDK6,CDK4,MYC,ABL1
GOTERM_BP_DIRECT	response to amphetamine	11	282	33	19512	2.26e-11	1.75e-09	23.06	9.1e-08	1.47e-09	6.91e-13	EDNRA,HDAC2,CALM3,DRD1,COMT,CALM1,DRD2,CALM2,DRD4,HDAC6,SOD1
GOTERM_BP_DIRECT	response to estradiol	15	282	87	19512	2.52e-11	1.92e-09	11.93	1.02e-07	1.61e-09	1.79e-12	TGFB1,ABCB1,GSTP1,ESR1,CYP19A1,SLC6A4,CASP9,COL1A1,GH1,F7,CASP8,CCND1,CASP3,CAT,DRD2
GOTERM_BP_DIRECT	epithelial cell proliferation	14	282	72	19512	2.89e-11	2.11e-09	13.45	1.16e-07	1.78e-09	1.77e-12	RB1,TGFB1,NCF1,EGF,PSEN1,EGFR,RUNX2,VEGFA,AR,NCSTN,KIT,KDR,BAX,DRD2
GOTERM_BP_DIRECT	excitatory postsynaptic potential	14	282	72	19512	2.89e-11	2.11e-09	13.45	1.16e-07	1.78e-09	1.77e-12	CHRNB2,GSK3B,GSK3A,CHRNA4,CHRNA7,LRRK2,GRIN1,GLRA1,PPP3CA,CDK5,AKT1,DRD2,MET,SNCA
GOTERM_BP_DIRECT	positive regulation of inflammatory response	17	282	125	19512	3.41e-11	2.37e-09	9.41	1.37e-07	2e-09	3.19e-12	CCR1,APP,TGFB1,PLA2G2A,SERPINE1,HTR2A,TNF,IL2,NFKBIA,IFNG,IL1B,CASP1,CCL3,TLR9,LDLR,TLR4,SNCA
GOTERM_BP_DIRECT	cell surface receptor protein tyrosine kinase signaling pathway	17	282	125	19512	3.41e-11	2.37e-09	9.41	1.37e-07	2e-09	3.19e-12	PDGFRB,ALK,NTRK1,RET,PDGFRA,NTRK2,FLT3,INSR,EGFR,IGF1R,ERBB3,AXL,KIT,ERBB2,KDR,FYN,MET
GOTERM_BP_DIRECT	MAPK cascade	18	282	145	19512	3.42e-11	2.37e-09	8.59	1.38e-07	2e-09	3.54e-12	RET,MAP2K1,PRKCE,CAV1,LRRK2,IGFBP3,BRAF,MAPK14,EGFR,AR,MAPK8,MYC,CCL3,MAPK1,RAF1,FGFR3,FGFR1,MAP3K5
GOTERM_BP_DIRECT	cellular response to tumor necrosis factor	16	282	107	19512	3.77e-11	2.57e-09	10.35	1.52e-07	2.16e-09	3.16e-12	VCAM1,CXCL8,ABCB1,CHUK,FOS,MAPK14,RELA,NFKBIA,COL1A1,IKBKB,CCL3,CCL2,AKT1,MAPK1,NFE2L2,MAP3K5
GOTERM_BP_DIRECT	angiogenesis	24	282	292	19512	4.53e-11	3.04e-09	5.69	1.83e-07	2.56e-09	7.39e-12	PDGFRB,ACVRL1,JUN,CXCL8,SYK,NOS3,EGF,ITGB3,MMP2,CAV1,SERPINE1,MAPK14,HIF1A,TGFBR1,PIK3CG,PTK2,VEGFA,EDNRA,CASP8,PIK3CA,KDR,CCL2,HMOX1,FGFR1
GOTERM_BP_DIRECT	cell population proliferation	23	282	267	19512	5.07e-11	3.35e-09	5.96	2.04e-07	2.81e-09	7.86e-12	RB1,JUN,TGFB1,EGF,CAV1,IGF1,TYR,CDC25A,EGFR,RUNX2,VEGFA,EDNRA,CCND1,MYC,KIT,ERBB2,BCL2,BAX,AKT1,DRD2,FGFR3,TP53,FGFR1
GOTERM_BP_DIRECT	immune response	33	282	572	19512	5.75e-11	3.74e-09	3.99	2.32e-07	3.14e-09	1.37e-11	CCL11,CXCL8,C5AR1,FASLG,PIK3R1,TNF,PIK3CG,IGF1R,ICAM1,C3,CCL3,CCL2,CTSG,JAK2,IL10,CCR1,CHUK,STAT1,IL13,HLA-A,IL2,IL4,IL1A,CXCL10,ZAP70,IL6,IL5,CD40LG,IFNG,IL1B,TLR9,TLR4,HLA-DRB1
GOTERM_BP_DIRECT	canonical NF-kappaB signal transduction	13	282	62	19512	7.17e-11	4.58e-09	14.51	2.89e-07	3.85e-09	4.02e-12	CCR1,VCP,CHUK,CHRNA7,XIAP,RELA,NFKBIA,IKBKB,TBK1,ABL1,TLR9,EP300,TLR4
GOTERM_BP_DIRECT	negative regulation of endothelial cell apoptotic process	11	282	38	19512	1.08e-10	6.71e-09	20.03	4.36e-07	5.64e-09	4.03e-12	IL10,IL4,TERT,ITGB3,IL13,SERPINE1,ABL1,KDR,BRAF,ICAM1,NFE2L2
GOTERM_BP_DIRECT	leukocyte migration	11	282	38	19512	1.08e-10	6.71e-09	20.03	4.36e-07	5.64e-09	4.03e-12	SELP,ZAP70,SYK,ROCK1,SRC,IL1B,FYN,SELE,TNF,ADA,ICAM1
GOTERM_BP_DIRECT	positive regulation of superoxide anion generation	9	282	20	19512	1.82e-10	1.11e-08	31.14	7.32e-07	9.32e-09	3.54e-12	CRP,APP,TGFB1,SYK,GSTP1,PRKCE,ITGB2,MAPT,SOD1
GOTERM_BP_DIRECT	cell surface receptor signaling pathway via JAK-STAT	13	282	67	19512	1.87e-10	1.12e-08	13.43	7.52e-07	9.43e-09	1.15e-11	STAT1,TNF,IL4,GH1,IL6,IFNG,CCL2,EP300,CALM1,JAK2,JAK3,FGFR3,JAK1
GOTERM_BP_DIRECT	positive regulation of vascular associated smooth muscle cell proliferation	12	282	53	19512	2.03e-10	1.2e-08	15.67	8.16e-07	1.01e-08	1.04e-11	ERN1,IL10,GJA1,DNMT1,JUN,TERT,MMP2,IGF1,JAK2,TNF,MMP9,MAP3K5
GOTERM_BP_DIRECT	cellular response to transforming growth factor beta stimulus	13	282	70	19512	3.19e-10	1.86e-08	12.85	1.28e-06	1.56e-08	2.07e-11	ACVRL1,HDAC2,TGFB1,PARP1,SRC,CAV1,FOS,NR3C1,TGFBR1,COL1A1,CREB1,ABL1,FYN
GOTERM_BP_DIRECT	rhythmic process	17	282	151	19512	6.01e-10	3.46e-08	7.79	2.42e-06	2.91e-08	6.94e-11	PRKCG,GSK3B,HDAC2,CSNK2A1,PRKDC,HDAC1,AHR,MAPK8,CREB1,CDK5,HNF4A,EP300,PPARG,PPARA,TP53,DRD4,CDK5R1
GOTERM_BP_DIRECT	insulin-like growth factor receptor signaling pathway	10	282	33	19512	6.68e-10	3.79e-08	20.97	2.69e-06	3.19e-08	2.34e-11	AR,MAP2K1,PIK3CA,IGF2,MAPK1,AKT1,IGF1,PIK3R1,RAF1,IGF1R
GOTERM_BP_DIRECT	cell migration	23	282	306	19512	6.91e-10	3.87e-08	5.2	2.78e-06	3.25e-08	1.24e-10	PDGFRB,PDGFRA,GSK3A,FLT3,SRC,ITGB3,MMP2,PTEN,MMP9,RHOA,PIK3CG,PTK2,VEGFA,PIK3CA,CDK5,AXL,KIT,KDR,BCL2,AKT1,DRD1,DRD2,FGFR1
GOTERM_BP_DIRECT	neuron differentiation	20	282	225	19512	7.21e-10	3.98e-08	6.15	2.91e-06	3.35e-08	1.08e-10	RB1,RET,NTRK2,MAP2K1,HDAC1,LRRK2,FOS,PSEN1,EGFR,RUNX2,HDAC6,ERBB3,CCND1,CDK5,CASP3,ERBB2,ABL1,PIN1,MET,CDK5R1
GOTERM_BP_DIRECT	cellular response to oxidative stress	15	282	113	19512	9.17e-10	4.99e-08	9.18	3.69e-06	4.19e-08	8.81e-11	NQO1,HSPA8,G6PD,PARP1,LRRK2,GSR,SOD2,HIF1A,SOD1,EDNRA,MAPK8,ABL1,HSPA1A,NFE2L2,SNCA
GOTERM_BP_DIRECT	positive regulation of glycolytic process	9	282	24	19512	1.01e-09	5.38e-08	25.95	4.06e-06	4.52e-08	2.62e-11	APP,IFNG,SRC,INSR,IGF1,HTR2A,PSEN1,HIF1A,MTOR
GOTERM_BP_DIRECT	intracellular signal transduction	29	282	501	19512	1.02e-09	5.38e-08	4.01	4.09e-06	4.52e-08	2.4e-10	GSK3B,ITK,CXCL8,ROCK1,SRC,LRRK2,PSEN2,HSPB1,PSEN1,RELA,CASP3,ERBB2,ABL1,AKT1,HMOX1,MAPK1,FYN,JAK2,DRD2,JAK3,JAK1,PRKCG,SYK,PRKCE,MAPK14,TGFBR1,ZAP70,KIT,NOX4
GOTERM_BP_DIRECT	positive regulation of B cell proliferation	11	282	47	19512	1.06e-09	5.54e-08	16.19	4.26e-06	4.66e-08	5.19e-11	CHRNB2,IL4,CDKN1A,IL5,IL13,BCL2,TLR9,MIF,TLR4,ADA,IL2
GOTERM_BP_DIRECT	peptidyl-serine phosphorylation	11	282	48	19512	1.32e-09	6.82e-08	15.86	5.32e-06	5.73e-08	6.65e-11	IKBKB,GSK3B,MAPK8,TBK1,ROCK1,PRKDC,PRKCE,AKT1,PRKACA,TGFBR1,CDK5R1
GOTERM_BP_DIRECT	regulation of apoptotic process	22	282	291	19512	1.6e-09	8.16e-08	5.23	6.44e-06	6.86e-08	2.85e-10	ALK,VCP,HSP90AA1,FLT3,STAT1,XIAP,CASP9,CXCL10,CASP8,CREB1,CDK5,MYC,CASP1,BCL2,BAX,AKT1,NAE1,JAK2,RAF1,JAK3,TP53,CTSB
GOTERM_BP_DIRECT	amyloid-beta formation	7	282	10	19512	1.69e-09	8.52e-08	48.43	6.82e-06	7.16e-08	1.41e-11	APH1A,BACE1,PSENEN,NCSTN,APH1B,PSEN2,PSEN1
GOTERM_BP_DIRECT	cellular response to hypoxia	16	282	140	19512	1.79e-09	8.89e-08	7.91	7.2e-06	7.48e-08	2.03e-10	CASR,TGFB1,PRKCE,FOS,PTGS2,HIF1A,MTOR,VEGFA,TERT,MYC,BCL2,PIN1,PPARG,P4HB,TP53,NFE2L2
GOTERM_BP_DIRECT	behavioral response to cocaine	8	282	17	19512	2.05e-09	1.01e-07	32.56	8.26e-06	8.47e-08	3.74e-11	CDK5,DRD1,HTR2A,DRD2,DRD3,DRD4,SLC6A4,SNCA
GOTERM_BP_DIRECT	positive regulation of protein-containing complex assembly	11	282	51	19512	2.48e-09	1.2e-07	14.92	1e-05	1.01e-07	1.35e-10	GSK3B,VCP,TGFB1,SYK,IFNG,MMP1,MMP3,BAX,TNF,RHOA,VEGFA
GOTERM_BP_DIRECT	cellular response to oxygen-containing compound	8	282	18	19512	3.31e-09	1.59e-07	30.75	1.33e-05	1.34e-07	6.66e-11	GSK3B,GSK3A,PARP1,ABL1,ESR1,ESR2,ICAM1,IGF1R
GOTERM_BP_DIRECT	negative regulation of miRNA transcription	9	282	29	19512	5.53e-09	2.59e-07	21.47	2.23e-05	2.18e-07	1.88e-10	APP,TGFB1,PPARG,PPARA,HIF1A,ESR1,TNF,RELA,VEGFA
GOTERM_BP_DIRECT	positive regulation of mitotic nuclear division	9	282	29	19512	5.53e-09	2.59e-07	21.47	2.23e-05	2.18e-07	1.88e-10	PDGFRB,IL1A,EGF,IL1B,INSR,IGF2,IGF1,TNF,DRD3
GOTERM_BP_DIRECT	response to hydrogen peroxide	10	282	42	19512	6.9e-09	3.16e-07	16.47	2.78e-05	2.65e-07	3.32e-10	COL1A1,STAT1,CASP3,MMP2,CAT,BCL2,HMOX1,SOD2,RELA,SOD1
GOTERM_BP_DIRECT	signal transduction involved in regulation of gene expression	10	282	42	19512	6.9e-09	3.16e-07	16.47	2.78e-05	2.65e-07	3.32e-10	NFKBIA,CCR1,IKBKB,PDGFRA,TBK1,PARP1,CHRNA7,HNF4A,TLR4,RELA
GOTERM_BP_DIRECT	positive regulation of epithelial cell proliferation	12	282	74	19512	8.51e-09	3.85e-07	11.22	3.43e-05	3.24e-07	6.5e-10	TGFB1,ERBB3,EGF,MYC,ERBB2,C5AR1,KDR,IGF1,SCN5A,EGFR,RUNX2,VEGFA
GOTERM_BP_DIRECT	proteolysis	32	282	671	19512	1.16e-08	5.2e-07	3.3	4.68e-05	4.38e-07	3.37e-09	APP,PSEN2,PLAT,PLG,ECE1,PSEN1,CASP9,APH1A,THBD,NCSTN,APH1B,CASP8,PLAU,CASP3,CTSK,CASP1,CTSG,CAPN1,CTSD,CTSB,ACE,F10,MMP1,MMP2,MMP3,F2,MMP9,BACE1,BACE2,F7,MMP13,REN
GOTERM_BP_DIRECT	positive regulation of vascular endothelial growth factor production	9	282	32	19512	1.31e-08	5.78e-07	19.46	5.26e-05	4.86e-07	5.08e-10	C3,IL1A,IL6,TGFB1,IL1B,C5AR1,PTGS2,HIF1A,RELA
GOTERM_BP_DIRECT	chemotaxis	16	282	163	19512	1.46e-08	6.38e-07	6.79	5.87e-05	5.36e-07	1.96e-09	PDGFRB,CCR1,PDGFRA,MAP2K1,CCL11,CXCL8,C5AR1,MAPK14,PIK3CG,CXCL10,PLAU,KIT,CCL3,CCL2,MAPK1,CTSG
GOTERM_BP_DIRECT	leukocyte cell-cell adhesion	9	282	33	19512	1.7e-08	7.37e-07	18.87	6.85e-05	6.2e-07	6.89e-10	SELP,ZAP70,VCAM1,CD40LG,SYK,ROCK1,ITGB2,SELE,ICAM1
GOTERM_BP_DIRECT	B cell differentiation	12	282	80	19512	1.98e-08	8.3e-07	10.38	7.96e-05	6.98e-07	1.65e-09	IL10,NTRK1,IL4,VCAM1,CD40LG,SYK,FLT3,KIT,BCL2,EP300,PIK3R1,JAK3
GOTERM_BP_DIRECT	insulin receptor signaling pathway	12	282	80	19512	1.98e-08	8.3e-07	10.38	7.96e-05	6.98e-07	1.65e-09	GSK3B,GSK3A,PIK3CA,INSR,IGF2,MAPK1,AKT1,IGF1,PIK3R1,RAF1,MTOR,IGF1R
GOTERM_BP_DIRECT	skeletal system morphogenesis	10	282	47	19512	1.98e-08	8.3e-07	14.72	7.97e-05	6.98e-07	1.1e-09	COL1A1,PDGFRA,SGPL1,MYC,MMP2,PSEN1,FGFR3,TGFBR1,RUNX2,FGFR1
GOTERM_BP_DIRECT	response to nutrient levels	12	282	81	19512	2.26e-08	9.37e-07	10.25	9.09e-05	7.88e-07	1.92e-09	NTRK1,COL1A1,GH1,F7,CPT1A,ABCB1,GSTP1,PPARG,SOD2,TNF,MTOR,SOD1
GOTERM_BP_DIRECT	amyloid precursor protein catabolic process	7	282	14	19512	2.31e-08	9.47e-07	34.6	9.28e-05	7.97e-07	3.85e-10	APH1A,BACE1,PSENEN,NCSTN,APH1B,PSEN2,PSEN1
GOTERM_BP_DIRECT	Fc-gamma receptor signaling pathway involved in phagocytosis	8	282	23	19512	2.4e-08	9.76e-07	24.07	9.66e-05	8.21e-07	7e-10	SYK,IFNG,NOS2,SRC,PRKCE,ABL1,FYN,PTK2
GOTERM_BP_DIRECT	gene expression	20	282	282	19512	2.98e-08	1.2e-06	4.91	0.00012	1.01e-06	5.68e-09	TGFB1,ECE1,PSEN1,COMT,NR3C1,IL2,RUNX2,SOD1,AR,EDNRA,EDNRB,HNF4A,NOX4,AKT1,FYN,REN,PPARA,TLR4,NFE2L2,FGFR1
GOTERM_BP_DIRECT	positive regulation of blood vessel endothelial cell migration	10	282	50	19512	3.5e-08	1.4e-06	13.84	0.000141	1.17e-06	2.09e-09	TGFB1,NOS3,KDR,HSPB1,AKT1,PLG,HIF1A,FGFR1,NFE2L2,VEGFA
GOTERM_BP_DIRECT	extrinsic apoptotic signaling pathway in absence of ligand	9	282	36	19512	3.57e-08	1.41e-06	17.3	0.000144	1.19e-06	1.62e-09	IL1A,GSK3B,GSK3A,ERBB3,IL1B,BCL2,BAX,IGF1,IL2
GOTERM_BP_DIRECT	positive regulation of cytokine production	12	282	85	19512	3.77e-08	1.46e-06	9.77	0.000152	1.22e-06	3.39e-09	IL10,IL1A,ITK,SYK,IFNG,IL1B,TLR9,MIF,JAK2,TNF,PIK3CG,SOD1
GOTERM_BP_DIRECT	apoptotic signaling pathway	12	282	85	19512	3.77e-08	1.46e-06	9.77	0.000152	1.22e-06	3.39e-09	SGPL1,CASP8,SYK,CDKN2A,CASP3,CAV1,BAX,FASLG,PSEN1,TNF,TP53,MAP3K5
GOTERM_BP_DIRECT	synaptic transmission, dopaminergic	7	282	15	19512	3.8e-08	1.46e-06	32.29	0.000153	1.22e-06	7.13e-10	CDK5,DRD1,COMT,DRD2,DRD3,DRD4,SNCA
GOTERM_BP_DIRECT	positive regulation of interleukin-8 production	11	282	67	19512	3.94e-08	1.48e-06	11.36	0.000158	1.25e-06	2.97e-09	HSPA8,IL6,SYK,NOS2,IL1B,SERPINE1,TLR9,TNF,TLR4,RELA,HSPA1A
GOTERM_BP_DIRECT	cellular response to xenobiotic stimulus	11	282	67	19512	3.94e-08	1.48e-06	11.36	0.000158	1.25e-06	2.97e-09	RB1,KCNH2,NOS2,CHEK2,MYC,IL1B,ITGB3,BRAF,REN,TP53,NFE2L2
GOTERM_BP_DIRECT	thymus development	10	282	51	19512	4.2e-08	1.57e-06	13.57	0.000169	1.32e-06	2.57e-09	MAP2K1,BCL2,ABL1,MAPK1,BRAF,PSEN1,TYR,RAF1,TGFBR1,SOD1
GOTERM_BP_DIRECT	regulation of blood pressure	12	282	87	19512	4.83e-08	1.78e-06	9.54	0.000195	1.5e-06	4.45e-09	ACVRL1,EDNRA,ACE,EDNRB,NOS3,REN,PPARG,COMT,SOD2,PTGS2,SOD1,PTGS1
GOTERM_BP_DIRECT	lipopolysaccharide-mediated signaling pathway	9	282	38	19512	5.63e-08	2.04e-06	16.39	0.000227	1.72e-06	2.74e-09	NFKBIA,GSK3A,NOS3,PRKCE,MAPK1,AKT1,JAK2,MAPK14,TLR4
GOTERM_BP_DIRECT	negative regulation of extrinsic apoptotic signaling pathway in absence of ligand	9	282	38	19512	5.63e-08	2.04e-06	16.39	0.000227	1.72e-06	2.74e-09	HSPA8,IL1A,TERT,IL1B,BCL2,AKT1,FYN,TNF,HSPA1A
GOTERM_BP_DIRECT	cellular response to heat	10	282	53	19512	5.97e-08	2.12e-06	13.05	0.00024	1.78e-06	3.82e-09	IL1A,CXCL10,VCP,HSP90AA1,HDAC2,HMOX1,MAPT,PRKACA,HDAC6,HSPA1A
GOTERM_BP_DIRECT	response to activity	10	282	53	19512	5.97e-08	2.12e-06	13.05	0.00024	1.78e-06	3.82e-09	IL10,IL6,CREB1,PIK3CA,MMP2,ITGB3,CAT,FOS,SOD2,TNF
GOTERM_BP_DIRECT	response to corticosterone	7	282	16	19512	6e-08	2.12e-06	30.27	0.000242	1.78e-06	1.25e-09	CCND1,CALM3,FOS,COMT,CALM1,CALM2,HDAC6
GOTERM_BP_DIRECT	positive regulation of interleukin-1 beta production	11	282	70	19512	6.06e-08	2.12e-06	10.87	0.000244	1.78e-06	4.81e-09	APP,IL6,CASP8,IFNG,CASP1,CCL3,HSPB1,JAK2,TNF,TLR4,RELA
GOTERM_BP_DIRECT	positive regulation of MAP kinase activity	8	282	26	19512	6.21e-08	2.15e-06	21.29	0.00025	1.81e-06	2.15e-09	PDGFRB,GH1,FLT3,ERBB2,TNF,DRD4,PIK3CG,FGFR1
GOTERM_BP_DIRECT	cellular response to hydrogen peroxide	11	282	71	19512	6.97e-08	2.35e-06	10.72	0.00028	1.98e-06	5.62e-09	ERN1,IL6,HDAC2,CDKN2A,SRC,ABL1,FYN,RELA,HDAC6,MAP3K5,NFE2L2
GOTERM_BP_DIRECT	positive regulation of endothelial cell proliferation	11	282	71	19512	6.97e-08	2.35e-06	10.72	0.00028	1.98e-06	5.62e-09	IL10,ACVRL1,JUN,CCL11,EGF,ITGB3,KDR,AKT1,HIF1A,TGFBR1,VEGFA
GOTERM_BP_DIRECT	positive regulation of calcium-mediated signaling	9	282	39	19512	7e-08	2.35e-06	15.97	0.000282	1.98e-06	3.51e-09	PDGFRB,PDGFRA,APP,ZAP70,SYK,CCL3,HTR2C,PRKACA,ADA
GOTERM_BP_DIRECT	G protein-coupled receptor signaling pathway, coupled to cyclic nucleotide second messenger	10	282	54	19512	7.07e-08	2.35e-06	12.81	0.000285	1.98e-06	4.63e-09	CCR1,MTNR1A,CHRM1,HTR1A,CCL2,HTR2C,DRD1,HTR2A,TSHR,DRD4
GOTERM_BP_DIRECT	vasodilation	10	282	54	19512	7.07e-08	2.35e-06	12.81	0.000285	1.98e-06	4.63e-09	CASR,ACE,EDNRB,SRC,NOS3,PTPN11,DRD1,SOD2,TNF,VEGFA
GOTERM_BP_DIRECT	Notch receptor processing	6	282	9	19512	7.19e-08	2.37e-06	46.13	0.000289	1.99e-06	7e-10	APH1A,PSENEN,NCSTN,APH1B,PSEN2,PSEN1
GOTERM_BP_DIRECT	response to amyloid-beta	7	282	17	19512	9.16e-08	2.95e-06	28.49	0.000369	2.48e-06	2.1e-09	HDAC2,MMP13,CHRNA7,MMP2,MMP3,FYN,MMP9
GOTERM_BP_DIRECT	astrocyte activation	7	282	17	19512	9.16e-08	2.95e-06	28.49	0.000369	2.48e-06	2.1e-09	APP,IFNG,IL1B,C5AR1,MAPT,PSEN1,TNF
GOTERM_BP_DIRECT	amyloid-beta clearance	7	282	17	19512	9.16e-08	2.95e-06	28.49	0.000369	2.48e-06	2.1e-09	C3,SYK,INSR,C5AR1,ITGB2,LDLR,IGF1R
GOTERM_BP_DIRECT	intrinsic apoptotic signaling pathway in response to DNA damage	10	282	56	19512	9.83e-08	3.14e-06	12.36	0.000396	2.64e-06	6.72e-09	CASP9,PRKDC,CHEK2,MYC,BCL2,ABL1,BAX,PIK3R1,SOD2,TNF
GOTERM_BP_DIRECT	lactation	9	282	41	19512	1.06e-07	3.36e-06	15.19	0.000427	2.83e-06	5.66e-09	CREB1,ABCB1,CCND1,VDR,CAV1,PPARA,HIF1A,SLC6A3,VEGFA
GOTERM_BP_DIRECT	negative regulation of transcription by RNA polymerase II	39	282	1034	19512	1.08e-07	3.39e-06	2.61	0.000433	2.85e-06	3.99e-08	RB1,APP,DNMT1,HDAC2,HDAC1,SRC,GSTP1,FASLG,PSEN1,NR3C1,TNF,RELA,EDNRB,CCND1,MYC,CASP1,EP300,SNCA,JUN,TGFB1,PARP1,CDKN2A,STAT1,VDR,CAV1,IGF2,ESR1,ESR2,VEGFA,IL4,NFKBIA,AR,CDK6,IFNG,PPARG,PPARA,TP53,FGFR1,HSPA1A
GOTERM_BP_DIRECT	response to gamma radiation	8	282	28	19512	1.09e-07	3.4e-06	19.77	0.000439	2.86e-06	4.17e-09	CXCL10,PARP1,PRKDC,CHEK2,BCL2,BAX,SOD2,TP53
GOTERM_BP_DIRECT	calcium-mediated signaling	13	282	116	19512	1.14e-07	3.54e-06	7.75	0.000461	2.98e-06	1.33e-08	CCR1,APP,CXCL8,SYK,LRRK2,SELE,TNF,GRIN1,ZAP70,PPP3CA,EDNRB,CCL3,ADA
GOTERM_BP_DIRECT	negative regulation of cytokine production involved in inflammatory response	10	282	57	19512	1.15e-07	3.54e-06	12.14	0.000464	2.98e-06	8.05e-09	NFKBIA,CCR1,IKBKB,CHRNA7,HMOX1,F2,JAK2,PPARA,TLR4,RELA
GOTERM_BP_DIRECT	cellular response to glucose stimulus	11	282	77	19512	1.53e-07	4.68e-06	9.88	0.000617	3.93e-06	1.36e-08	ERN1,COL1A1,CASR,TGFB1,NCF1,PIK3CA,NOX4,IGF1,PRKACA,ICAM1,IGF1R
GOTERM_BP_DIRECT	phospholipase C-activating G protein-coupled receptor signaling pathway	13	282	120	19512	1.67e-07	5.05e-06	7.5	0.000671	4.24e-06	2.01e-08	PRKCG,CASR,CHRM1,C5AR1,HTR2C,SELE,ESR1,IL2,PIK3CG,VEGFA,EDNRA,EDNRB,DRD2
GOTERM_BP_DIRECT	negative regulation of cell growth	13	282	121	19512	1.83e-07	5.49e-06	7.43	0.000735	4.62e-06	2.22e-08	RB1,ACVRL1,HSPA8,CDKN1A,TGFB1,CDKN2A,ESR2,GJA1,HNF4A,BCL2,PPARG,TP53,HSPA1A
GOTERM_BP_DIRECT	cellular response to growth factor stimulus	11	282	79	19512	1.96e-07	5.86e-06	9.63	0.000791	4.93e-06	1.79e-08	NTRK1,ACVRL1,TGFB1,CREB1,INSR,ERBB2,CAT,AKT1,FYN,EGFR,TGFBR1
GOTERM_BP_DIRECT	cellular response to type II interferon	11	282	80	19512	2.22e-07	6.56e-06	9.51	0.000892	5.52e-06	2.05e-08	NOS2,STAT1,CASP1,CCL3,CCL2,FASLG,CALM3,CALM1,TNF,CALM2,TLR4
GOTERM_BP_DIRECT	regulation of heart rate	9	282	45	19512	2.28e-07	6.69e-06	13.84	0.000916	5.62e-06	1.36e-08	EDNRA,EDNRB,PDE4D,CALM3,SCN5A,CALM1,DRD2,PRKACA,CALM2
GOTERM_BP_DIRECT	vascular endothelial growth factor receptor signaling pathway	8	282	31	19512	2.33e-07	6.81e-06	17.86	0.000939	5.72e-06	1.02e-08	SRC,AXL,KDR,HSPB1,FYN,MAPK14,PTK2,VEGFA
GOTERM_BP_DIRECT	response to muscle stretch	7	282	20	19512	2.77e-07	8.02e-06	24.22	0.00111	6.74e-06	8.07e-09	NFKBIA,JUN,PIK3CA,FOS,RAF1,MAPK14,RELA
GOTERM_BP_DIRECT	cellular response to insulin stimulus	12	282	103	19512	2.81e-07	8.02e-06	8.06	0.00113	6.74e-06	3.12e-08	RB1,GSK3A,PIK3CA,PARP1,STAT1,PRKDC,GSTP1,INSR,AKT1,PPARG,PIK3R1,MTOR
GOTERM_BP_DIRECT	positive regulation of interleukin-6 production	12	282	103	19512	2.81e-07	8.02e-06	8.06	0.00113	6.74e-06	3.12e-08	IL1A,APP,IL6,TGFB1,SYK,IFNG,NOS2,IL1B,TLR9,TNF,TLR4,RELA
GOTERM_BP_DIRECT	positive regulation of protein localization to nucleus	9	282	47	19512	3.24e-07	9.18e-06	13.25	0.0013	7.72e-06	2.04e-08	TGFB1,PARP1,CDKN2A,SRC,EP300,AKT1,FYN,F2,JAK1
GOTERM_BP_DIRECT	T cell receptor signaling pathway	13	282	128	19512	3.39e-07	9.54e-06	7.03	0.00136	8.02e-06	4.38e-08	ITK,PDE4D,BRAF,HLA-A,PSEN1,IKBKB,ZAP70,PIK3CA,ABL1,MAPK1,FYN,ADA,HLA-DRB1
GOTERM_BP_DIRECT	positive regulation of macromolecule metabolic process	8	282	33	19512	3.7e-07	1.03e-05	16.77	0.00149	8.69e-06	1.75e-08	IKBKB,APP,ROCK1,FLT3,EGF,KIT,PTEN,FGFR1
GOTERM_BP_DIRECT	regulation of cell cycle	18	282	269	19512	4e-07	1.11e-05	4.63	0.00161	9.34e-06	8.12e-08	RB1,CDKN1A,JUN,TGFB1,CSNK2A1,CDKN2A,PTEN,XIAP,TGFBR1,CDK6,CCND1,CDK5,CDK4,BCL2,ABL1,BAX,PRKACA,TP53
GOTERM_BP_DIRECT	negative regulation of fibrinolysis	6	282	12	19512	4.36e-07	1.19e-05	34.6	0.00175	9.97e-06	7.42e-09	THBD,PLAU,SERPINE1,PLG,PLAT,F2
GOTERM_BP_DIRECT	negative regulation of lipid storage	6	282	12	19512	4.36e-07	1.19e-05	34.6	0.00175	9.97e-06	7.42e-09	NFKBIA,CRP,IL6,ITGB3,PPARG,TNF
GOTERM_BP_DIRECT	amyloid-beta metabolic process	6	282	12	19512	4.36e-07	1.19e-05	34.6	0.00175	9.97e-06	7.42e-09	BACE1,BACE2,NCSTN,ACE,REN,PSEN1
GOTERM_BP_DIRECT	positive regulation of chemokine production	9	282	49	19512	4.53e-07	1.22e-05	12.71	0.00182	1.03e-05	3e-08	APP,IL6,IFNG,IL1B,TLR9,HMOX1,HIF1A,TNF,TLR4
GOTERM_BP_DIRECT	platelet-derived growth factor receptor signaling pathway	8	282	34	19512	4.6e-07	1.23e-05	16.28	0.00185	1.03e-05	2.26e-08	PDGFRB,PDGFRA,SGPL1,ITGB3,ABL1,PTPN11,PLAT,JAK2
GOTERM_BP_DIRECT	regulation of microtubule cytoskeleton organization	8	282	34	19512	4.6e-07	1.23e-05	16.28	0.00185	1.03e-05	2.26e-08	GSK3B,GSK3A,ROCK1,MAPT,RHOA,HDAC6,CDK5R1,SNCA
GOTERM_BP_DIRECT	cellular response to amino acid stimulus	10	282	68	19512	5.5e-07	1.46e-05	10.18	0.00221	1.22e-05	4.71e-08	COL1A1,NTRK2,PDGFRA,GLRA1,DNMT1,MMP2,MMP3,TNF,EGFR,MTOR
GOTERM_BP_DIRECT	response to cAMP	8	282	35	19512	5.68e-07	1.49e-05	15.82	0.00228	1.26e-05	2.89e-08	COL1A1,THBD,STAT1,REN,FOS,TYR,RELA,SLC6A3
GOTERM_BP_DIRECT	glutathione metabolic process	9	282	51	19512	6.24e-07	1.6e-05	12.21	0.00251	1.35e-05	4.33e-08	G6PD,GSTM1,GLO1,GSTP1,IDH1,GSR,SOD2,SOD1,SNCA
GOTERM_BP_DIRECT	platelet activation	10	282	69	19512	6.24e-07	1.6e-05	10.03	0.00251	1.35e-05	5.44e-08	IL6,CD40LG,SYK,PIK3CA,SRC,AXL,ITGB3,CTSG,F2,MAPK14
GOTERM_BP_DIRECT	response to mechanical stimulus	10	282	69	19512	6.24e-07	1.6e-05	10.03	0.00251	1.35e-05	5.44e-08	COL1A1,MAPK8,STAT1,MMP2,IL13,PPARG,FOS,MPO,TNF,RELA
GOTERM_BP_DIRECT	positive regulation of protein phosphorylation	10	282	69	19512	6.24e-07	1.6e-05	10.03	0.00251	1.35e-05	5.44e-08	C3,ABL1,KDR,PIN1,TNF,MMP9,HLA-DRB1,PTK2,EGFR,VEGFA
GOTERM_BP_DIRECT	memory	11	282	90	19512	6.79e-07	1.73e-05	8.46	0.00273	1.45e-05	7.16e-08	CHRNB2,APP,CREB1,CHRNA7,INSR,DRD1,MAPT,HTR2A,PSEN1,COMT,SLC6A4
GOTERM_BP_DIRECT	regulation of multicellular organismal process	8	282	36	19512	6.96e-07	1.76e-05	15.38	0.0028	1.48e-05	3.67e-08	IL4,INSR,LRRK2,TNF,MMP9,PTK2,TGFBR1,JAK1
GOTERM_BP_DIRECT	nitric oxide metabolic process	6	282	13	19512	7e-07	1.76e-05	31.93	0.00282	1.48e-05	1.36e-08	HSP90AA1,NOS3,CAV1,CYP1A1,AKT1,PPARA
GOTERM_BP_DIRECT	ephrin receptor signaling pathway	9	282	52	19512	7.28e-07	1.82e-05	11.98	0.00293	1.53e-05	5.17e-08	NTRK1,SRC,MMP2,ABL1,PTPN11,FYN,MMP9,PTK2,CDK5R1
GOTERM_BP_DIRECT	cellular response to stress	9	282	53	19512	8.47e-07	2.1e-05	11.75	0.0034	1.76e-05	6.15e-08	HSPA8,MAPK8,CHEK2,ABL1,BAX,AKT1,MAPK14,TP53,HSPA1A
GOTERM_BP_DIRECT	negative regulation of apoptotic signaling pathway	8	282	37	19512	8.48e-07	2.1e-05	14.96	0.00341	1.76e-05	4.63e-08	RB1,CSNK2A1,BCL2,HSPB1,BAX,IGF1,PSEN1,TNF
GOTERM_BP_DIRECT	membrane protein ectodomain proteolysis	7	282	24	19512	9.15e-07	2.22e-05	20.18	0.00368	1.87e-05	3.43e-08	APH1A,BACE1,PSENEN,BACE2,NCSTN,PSEN2,PSEN1
GOTERM_BP_DIRECT	nitric oxide biosynthetic process	7	282	24	19512	9.15e-07	2.22e-05	20.18	0.00368	1.87e-05	3.43e-08	NQO1,NOS2,NOS3,CAV1,VDAC2,AKT1,TLR4
GOTERM_BP_DIRECT	response to immobilization stress	7	282	24	19512	9.15e-07	2.22e-05	20.18	0.00368	1.87e-05	3.43e-08	TGFB1,CYP1A1,REN,PPARG,FOS,SOD2,HDAC6
GOTERM_BP_DIRECT	response to glucocorticoid	9	282	54	19512	9.82e-07	2.37e-05	11.53	0.00395	1.99e-05	7.29e-08	IL10,BCHE,IL6,MAP2K1,CCND1,CASP3,BCL2,NR3C1,TNF
GOTERM_BP_DIRECT	positive regulation of D-glucose import	8	282	38	19512	1.03e-06	2.46e-05	14.57	0.00413	2.07e-05	5.79e-08	TERT,INSR,AKT1,PTPN11,IGF1,PIK3R1,MAPK14,NFE2L2
GOTERM_BP_DIRECT	prepulse inhibition	6	282	14	19512	1.08e-06	2.53e-05	29.65	0.00432	2.13e-05	2.35e-08	BACE1,PTEN,DRD1,DRD2,DRD3,SLC6A3
GOTERM_BP_DIRECT	response to morphine	6	282	14	19512	1.08e-06	2.53e-05	29.65	0.00432	2.13e-05	2.35e-08	PRKCG,CREB1,PRKCE,DRD2,DRD3,RELA
GOTERM_BP_DIRECT	negative regulation of macrophage derived foam cell differentiation	6	282	14	19512	1.08e-06	2.53e-05	29.65	0.00432	2.13e-05	2.35e-08	NFKBIA,CRP,CETP,ITGB3,PPARG,PPARA
GOTERM_BP_DIRECT	response to calcium ion	9	282	55	19512	1.13e-06	2.66e-05	11.32	0.00456	2.23e-05	8.61e-08	PPP3CA,CASR,CCND1,TNNT2,CAV1,MTTP,CALM3,CALM1,CALM2
GOTERM_BP_DIRECT	execution phase of apoptosis	7	282	25	19512	1.19e-06	2.77e-05	19.37	0.00478	2.33e-05	4.7e-08	CASP8,CSNK2A1,CASP3,BAX,XIAP,AKT1,CTSD
GOTERM_BP_DIRECT	cellular response to virus	11	282	96	19512	1.24e-06	2.87e-05	7.93	0.00498	2.41e-05	1.41e-07	CXCL10,IL6,HSP90AA1,TGFB1,IFNG,CHUK,BAX,JAK2,MAPK14,HIF1A,JAK1
GOTERM_BP_DIRECT	response to cytokine	9	282	56	19512	1.31e-06	3.01e-05	11.12	0.00525	2.53e-05	1.01e-07	SELP,STAT1,MMP2,AVPR2,BCL2,FOS,COMT,SELE,RELA
GOTERM_BP_DIRECT	long-term synaptic potentiation	10	282	76	19512	1.44e-06	3.29e-05	9.1	0.00577	2.76e-05	1.4e-07	PRKCG,NTRK2,MAPK1,BRAF,CALM3,HMGCR,DRD1,CALM1,CALM2,SNCA
GOTERM_BP_DIRECT	cellular response to platelet-derived growth factor stimulus	7	282	26	19512	1.53e-06	3.48e-05	18.63	0.00614	2.92e-05	6.36e-08	PDGFRB,CREB1,HDAC1,SRC,ITGB3,FYN,TLR4
GOTERM_BP_DIRECT	type II interferon-mediated signaling pathway	6	282	15	19512	1.6e-06	3.55e-05	27.68	0.0064	2.98e-05	3.88e-08	IFNG,STAT1,JAK2,RAF1,TP53,JAK1
GOTERM_BP_DIRECT	response to hyperoxia	6	282	15	19512	1.6e-06	3.55e-05	27.68	0.0064	2.98e-05	3.88e-08	COL1A1,HDAC2,MMP2,CAT,CYP1A1,SOD2
GOTERM_BP_DIRECT	regulation of dopamine secretion	6	282	15	19512	1.6e-06	3.55e-05	27.68	0.0064	2.98e-05	3.88e-08	CHRNB2,CHRNA4,HTR2A,DRD2,DRD3,SNCA
GOTERM_BP_DIRECT	positive regulation of MHC class II biosynthetic process	6	282	15	19512	1.6e-06	3.55e-05	27.68	0.0064	2.98e-05	3.88e-08	IL10,IL4,IFNG,JAK2,TLR4,CDK5R1
GOTERM_BP_DIRECT	protein catabolic process	11	282	99	19512	1.65e-06	3.65e-05	7.69	0.00662	3.07e-05	1.93e-07	NQO1,HSPA8,CSNK2A1,CHEK2,CASP3,MMP2,MMP3,CASP1,AKT1,FYN,RELA
GOTERM_BP_DIRECT	extrinsic apoptotic signaling pathway	9	282	58	19512	1.72e-06	3.79e-05	10.74	0.00691	3.18e-05	1.39e-07	GSK3B,GSK3A,TGFB1,CASP8,IFNG,BAX,FASLG,JAK2,TNF
GOTERM_BP_DIRECT	cellular response to mechanical stimulus	10	282	78	19512	1.79e-06	3.93e-05	8.87	0.0072	3.3e-05	1.8e-07	COL1A1,MAPK8,TGFB1,CASP8,IL1B,ITGB3,IL13,CASP1,PTPN11,TLR4
GOTERM_BP_DIRECT	establishment of localization in cell	13	282	150	19512	1.86e-06	4.05e-05	6	0.00746	3.4e-05	2.86e-07	SYK,NOS3,PRKCE,CAV1,MTTP,CDK5,AXL,BCL2,ABL1,BAX,APOB,LDLR,CFTR
GOTERM_BP_DIRECT	negative regulation of proteolysis	7	282	27	19512	1.94e-06	4.2e-05	17.94	0.00779	3.53e-05	8.48e-08	CDK5,SERPINE1,AKT1,PLAT,F2,TP53,HDAC6
GOTERM_BP_DIRECT	regulation of macroautophagy	9	282	59	19512	1.97e-06	4.21e-05	10.55	0.00789	3.54e-05	1.62e-07	ERN1,MAPK8,CDK5,CASP3,CAPN1,PRKACA,MTOR,HDAC6,CDK5R1
GOTERM_BP_DIRECT	cellular senescence	9	282	59	19512	1.97e-06	4.21e-05	10.55	0.00789	3.54e-05	1.62e-07	CDKN1A,MAP2K1,MAPK8,CDKN2A,ABL1,MIF,MAPK14,TP53,MAP3K5
GOTERM_BP_DIRECT	positive regulation of type II interferon production	10	282	79	19512	2e-06	4.26e-05	8.76	0.00802	3.58e-05	2.03e-07	APP,IL1B,PDE4D,ABL1,TLR9,HLA-A,JAK2,TNF,TLR4,IL2
GOTERM_BP_DIRECT	regulation of developmental process	8	282	42	19512	2.09e-06	4.41e-05	13.18	0.00838	3.7e-05	1.33e-07	ERBB3,ITGB3,LRRK2,ERBB2,KIT,PTEN,TNF,EGFR
GOTERM_BP_DIRECT	positive regulation of protein import into nucleus	8	282	42	19512	2.09e-06	4.41e-05	13.18	0.00838	3.7e-05	1.33e-07	HSP90AA1,TGFB1,IFNG,EP300,PSEN1,PIK3R1,JAK2,MAPK14
GOTERM_BP_DIRECT	positive regulation of cold-induced thermogenesis	11	282	102	19512	2.17e-06	4.55e-05	7.46	0.00871	3.83e-05	2.63e-07	IL4,ACHE,GJA1,SYK,CAV1,IL13,ADRB2,JAK2,TSHR,IGF1R,VEGFA
GOTERM_BP_DIRECT	angiotensin-activated signaling pathway	6	282	16	19512	2.29e-06	4.76e-05	25.95	0.00919	4e-05	6.13e-08	ACE,CA2,SRC,CAV1,PLA2G2A,REN
GOTERM_BP_DIRECT	replicative senescence	6	282	16	19512	2.29e-06	4.76e-05	25.95	0.00919	4e-05	6.13e-08	CDKN1A,TERT,CDKN2A,CHEK2,SERPINE1,TP53
GOTERM_BP_DIRECT	tumor necrosis factor-mediated signaling pathway	9	282	61	19512	2.55e-06	5.26e-05	10.21	0.0102	4.42e-05	2.18e-07	NFKBIA,IKBKB,CHUK,STAT1,JAK2,MAPK14,TNF,TP53,RELA
GOTERM_BP_DIRECT	wound healing	10	282	82	19512	2.74e-06	5.63e-05	8.44	0.011	4.74e-05	2.9e-07	PDGFRA,PPP3CA,CDKN1A,ERBB3,ITGB3,ERBB2,IGF1,RAF1,PPARA,TGFBR1
GOTERM_BP_DIRECT	positive regulation of interleukin-12 production	8	282	44	19512	2.9e-06	5.92e-05	12.58	0.0116	4.98e-05	1.95e-07	CD40LG,SYK,IFNG,TLR9,MAPK14,TLR4,RELA,IDO1
GOTERM_BP_DIRECT	liver regeneration	7	282	29	19512	3.04e-06	6.18e-05	16.7	0.0122	5.2e-05	1.45e-07	IL10,IL6,CPT1A,TGFB1,CCND1,FLT3,TNF
GOTERM_BP_DIRECT	regulation of inflammatory response	11	282	108	19512	3.66e-06	7.4e-05	7.05	0.0146	6.23e-05	4.72e-07	ALOX5,CASP1,TLR9,XIAP,JAK2,PTGS2,SELE,ESR1,TNF,TLR4,RELA
GOTERM_BP_DIRECT	response to steroid hormone	7	282	30	19512	3.76e-06	7.56e-05	16.14	0.015	6.36e-05	1.87e-07	COL1A1,JUN,CCND1,IDH1,BCL2,SPP1,FOS
GOTERM_BP_DIRECT	negative regulation of protein catabolic process	8	282	46	19512	3.95e-06	7.79e-05	12.03	0.0158	6.55e-05	2.79e-07	PRKCG,NQO1,NOS2,PIN1,FYN,HMGCR,RELA,EGFR
GOTERM_BP_DIRECT	extracellular matrix disassembly	8	282	46	19512	3.95e-06	7.79e-05	12.03	0.0158	6.55e-05	2.79e-07	MMP13,MMP1,MMP2,CTSK,MMP3,CTSG,PLG,MMP9
GOTERM_BP_DIRECT	cellular response to reactive oxygen species	8	282	46	19512	3.95e-06	7.79e-05	12.03	0.0158	6.55e-05	2.79e-07	PDGFRA,MAPK8,SRC,MMP2,LRRK2,MMP3,FOS,MAPT
GOTERM_BP_DIRECT	regulation of insulin secretion	8	282	46	19512	3.95e-06	7.79e-05	12.03	0.0158	6.55e-05	2.79e-07	IL6,CPT1A,IFNG,NOS2,ALOX5,IL1B,HNF4A,TNF
GOTERM_BP_DIRECT	transforming growth factor beta receptor signaling pathway	11	282	109	19512	3.98e-06	7.81e-05	6.98	0.0159	6.57e-05	5.18e-07	ACVRL1,JUN,TGFB1,CREB1,PARP1,SRC,IL13,FOS,TP53,PTK2,TGFBR1
GOTERM_BP_DIRECT	neuron projection development	13	282	162	19512	4.15e-06	8.04e-05	5.55	0.0166	6.76e-05	6.94e-07	RB1,NTRK1,GSK3B,APP,ROCK1,ECE1,IL6,EDNRA,CDK5,FYN,MAPT,CDK5R1,FGFR1
GOTERM_BP_DIRECT	cognition	9	282	65	19512	4.15e-06	8.04e-05	9.58	0.0166	6.76e-05	3.81e-07	CHRNB2,APP,CHRM1,CHRNA4,CHRNA7,C5AR1,COMT,TNF,SLC6A3
GOTERM_BP_DIRECT	learning	9	282	65	19512	4.15e-06	8.04e-05	9.58	0.0166	6.76e-05	3.81e-07	CHRNB2,NTRK2,BCHE,APP,INSR,FYN,DRD1,COMT,DRD3
GOTERM_BP_DIRECT	protein import into nucleus	11	282	110	19512	4.32e-06	8.33e-05	6.92	0.0172	7e-05	5.69e-07	NFKBIA,PPP3CA,CDKN1A,TBK1,SYK,TERT,LRRK2,AKT1,DRD1,PIK3R1,TP53
GOTERM_BP_DIRECT	neuron migration	12	282	136	19512	4.51e-06	8.6e-05	6.11	0.018	7.23e-05	6.79e-07	NTRK2,HSP90AA1,CDK5,AXL,BAX,FYN,DRD1,PSEN1,DRD2,RHOA,CDK5R1,FGFR1
GOTERM_BP_DIRECT	animal organ morphogenesis	12	282	136	19512	4.51e-06	8.6e-05	6.11	0.018	7.23e-05	6.79e-07	PDGFRA,SYK,VDR,INSR,BCL2,IGF2,EP300,MAPK1,CCL2,BRAF,TNF,RELA
GOTERM_BP_DIRECT	regulation of ERK1 and ERK2 cascade	7	282	31	19512	4.6e-06	8.7e-05	15.62	0.0184	7.31e-05	2.39e-07	IL1A,MAP2K1,SYK,IL1B,GSTP1,ERBB2,HMGCR
GOTERM_BP_DIRECT	stress-activated MAPK cascade	7	282	31	19512	4.6e-06	8.7e-05	15.62	0.0184	7.31e-05	2.39e-07	IKBKB,GSK3B,MAPK8,MAPK1,MAPK14,TLR4,MAP3K5
GOTERM_BP_DIRECT	response to nutrient	9	282	66	19512	4.67e-06	8.78e-05	9.44	0.0186	7.39e-05	4.36e-07	COL1A1,BCHE,CPT1A,VCAM1,STAT1,VDAC2,PPARG,PPARA,SLC6A4
GOTERM_BP_DIRECT	G1/S transition of mitotic cell cycle	10	282	88	19512	4.96e-06	9.26e-05	7.86	0.0198	7.78e-05	5.67e-07	RB1,GSK3B,PPP3CA,CDKN1A,CDK6,CCND1,CDK4,MYC,BCL2,CDC25A
GOTERM_BP_DIRECT	ERBB2-ERBB3 signaling pathway	5	282	9	19512	5.01e-06	9.26e-05	38.44	0.02	7.78e-05	7.31e-08	MAP2K1,ERBB3,ERBB2,MAPK1,RAF1
GOTERM_BP_DIRECT	regulation of dopamine metabolic process	5	282	9	19512	5.01e-06	9.26e-05	38.44	0.02	7.78e-05	7.31e-08	CHRNB2,HTR1A,DRD1,SLC6A3,DRD4
GOTERM_BP_DIRECT	regulation of cell communication by electrical coupling involved in cardiac conduction	5	282	9	19512	5.01e-06	9.26e-05	38.44	0.02	7.78e-05	7.31e-08	PDE4D,CAV1,CALM3,CALM1,CALM2
GOTERM_BP_DIRECT	response to endoplasmic reticulum stress	11	282	112	19512	5.08e-06	9.35e-05	6.8	0.0203	7.86e-05	6.82e-07	ERN1,GSK3B,JUN,CXCL8,HSPA5,ABL1,P4HB,PIK3R1,CFTR,MAP3K5,NFE2L2
GOTERM_BP_DIRECT	substantia nigra development	8	282	48	19512	5.3e-06	9.7e-05	11.53	0.0211	8.15e-05	3.94e-07	LDHA,G6PD,MAOB,HSPA5,CALM3,CALM1,CALM2,RHOA
GOTERM_BP_DIRECT	lipid metabolic process	31	282	847	19512	5.49e-06	0.0001	2.53	0.0219	8.41e-05	2.09e-06	CETP,GSTP1,MTTP,PTEN,HMGCR,CYP2C19,COMT,PTGS2,CYP19A1,PIK3CG,PTGS1,CYP17A1,C3,HSD11B1,SGPL1,HNF4A,ALOX5,APOB,LDLR,CPT1A,G6PD,GSTM1,PLA2G2A,PTPN11,CYP2C9,PIK3CA,SOAT1,TBXAS1,CYP1A1,PPARG,PPARA
GOTERM_BP_DIRECT	positive regulation of release of sequestered calcium ion into cytosol	7	282	32	19512	5.59e-06	0.000101	15.14	0.0223	8.49e-05	3.02e-07	CXCL10,IL13,ABL1,BAX,DRD1,F2,SNCA
GOTERM_BP_DIRECT	positive regulation of immunoglobulin production	7	282	32	19512	5.59e-06	0.000101	15.14	0.0223	8.49e-05	3.02e-07	IL10,IL6,IL5,IL13,TLR9,TNF,IL2
GOTERM_BP_DIRECT	cell surface receptor signaling pathway	20	282	399	19512	5.8e-06	0.000104	3.47	0.0231	8.77e-05	1.59e-06	CCR1,SYK,FLT3,LRRK2,ADRB2,MIF,F2,MAPK14,EGFR,TSHR,CXCL10,EDNRB,CD40LG,IFNG,ERBB2,CCL2,MAPK1,FYN,JAK3,MET
GOTERM_BP_DIRECT	ectopic germ cell programmed cell death	6	282	19	19512	5.89e-06	0.000105	21.85	0.0234	8.83e-05	2e-07	IL1A,PRKDC,IL1B,KIT,BAX,SOD1
GOTERM_BP_DIRECT	negative regulation of anoikis	6	282	19	19512	5.89e-06	0.000105	21.85	0.0234	8.83e-05	2e-07	NTRK2,PIK3CA,SRC,CAV1,BCL2,PTK2
GOTERM_BP_DIRECT	regulation of circadian rhythm	9	282	69	19512	6.55e-06	0.000116	9.02	0.026	9.76e-05	6.43e-07	PRKCG,GSK3B,MAPK8,PRKDC,HNF4A,PPARG,PPARA,DRD4,MTOR
GOTERM_BP_DIRECT	face morphogenesis	7	282	33	19512	6.76e-06	0.000119	14.68	0.0268	9.99e-05	3.79e-07	COL1A1,PDGFRA,SGPL1,TGFB1,MMP2,EP300,PTPN11
GOTERM_BP_DIRECT	cellular response to vascular endothelial growth factor stimulus	7	282	33	19512	6.76e-06	0.000119	14.68	0.0268	9.99e-05	3.79e-07	ERN1,VCAM1,KDR,HSPB1,AKT1,MAPK14,VEGFA
GOTERM_BP_DIRECT	positive regulation of autophagy	10	282	92	19512	7.17e-06	0.000126	7.52	0.0285	0.000106	8.61e-07	GSK3B,GSK3A,MAP2K1,TBK1,SYK,IFNG,ROCK1,LRRK2,TLR9,MTOR
GOTERM_BP_DIRECT	striated muscle cell differentiation	6	282	20	19512	7.76e-06	0.000135	20.76	0.0308	0.000114	2.83e-07	RB1,CHUK,CASP3,IGF2,AKT1,MAPK14
GOTERM_BP_DIRECT	response to estrogen	8	282	51	19512	8.03e-06	0.000139	10.85	0.0318	0.000117	6.41e-07	F7,HSP90AA1,CCND1,MMP2,CAV1,EP300,PPARG,ESR1
GOTERM_BP_DIRECT	cellular response to retinoic acid	9	282	73	19512	1e-05	0.000173	8.53	0.0395	0.000146	1.05e-06	RET,COL1A1,GSK3B,HDAC2,CREB1,PPARG,DRD2,TNF,SLC6A4
GOTERM_BP_DIRECT	Schwann cell development	6	282	21	19512	1.01e-05	0.000173	19.77	0.0397	0.000146	3.91e-07	MAP2K1,ERBB3,CDK5,ERBB2,MAPK1,RAF1
GOTERM_BP_DIRECT	chemical synaptic transmission	15	282	242	19512	1.18e-05	0.000202	4.29	0.0464	0.00017	2.59e-06	PRKCG,CHRNB2,CHRM1,CHRNA4,CHRNA7,HTR1A,HTR2C,HTR2A,PDYN,GRIN1,GLRA1,CDK5,MAPK1,DRD4,SNCA
GOTERM_BP_DIRECT	T cell differentiation	8	282	54	19512	1.18e-05	0.000202	10.25	0.0466	0.00017	1.01e-06	ZAP70,TGFB1,KIT,BCL2,PIK3R1,ADA,IL2,RUNX2
GOTERM_BP_DIRECT	innate immune response	25	282	621	19512	1.22e-05	0.000208	2.79	0.0481	0.000175	4.17e-06	CRP,APP,NCF1,PRKDC,TNF,RELA,PIK3CG,C3,IKBKB,TBK1,JAK2,JAK3,MAP3K5,NQO1,SYK,PARP1,CHUK,ARG1,MMP3,HLA-A,MIF,AXL,TLR9,PPARG,TLR4
GOTERM_BP_DIRECT	xenobiotic metabolic process	11	282	124	19512	1.26e-05	0.000213	6.14	0.0495	0.000179	1.89e-06	NQO1,CYP2C9,BCHE,ABCB1,HNF4A,GSTP1,CYP1A1,VDAC2,AHR,CYP2C19,ADA
GOTERM_BP_DIRECT	cell activation	5	282	11	19512	1.28e-05	0.000216	31.45	0.0504	0.000182	2.62e-07	PDGFRA,TGFB1,SYK,CCL3,IGF1
GOTERM_BP_DIRECT	regulation of synaptic vesicle endocytosis	6	282	22	19512	1.29e-05	0.000216	18.87	0.0505	0.000182	5.31e-07	ROCK1,LRRK2,CALM3,CALM1,CALM2,MYLK
GOTERM_BP_DIRECT	hemostasis	8	282	55	19512	1.34e-05	0.000223	10.06	0.0525	0.000187	1.17e-06	THBD,F7,F10,PLAU,AVPR2,F13A1,PLG,F2
GOTERM_BP_DIRECT	ERK1 and ERK2 cascade	8	282	55	19512	1.34e-05	0.000223	10.06	0.0525	0.000187	1.17e-06	MAP2K1,CCL11,EGF,MYC,ABL1,MAPK1,BRAF,TLR4
GOTERM_BP_DIRECT	neutrophil chemotaxis	8	282	56	19512	1.51e-05	0.000251	9.88	0.0591	0.000211	1.34e-06	CXCL10,CXCL8,SYK,IL1B,C5AR1,ITGB2,CCL3,PIK3CG
GOTERM_BP_DIRECT	presynaptic modulation of chemical synaptic transmission	7	282	38	19512	1.59e-05	0.000262	12.75	0.0618	0.00022	1.05e-06	BACE1,PRKCG,GSK3B,CHRNA4,DRD1,HTR2A,DRD2
GOTERM_BP_DIRECT	positive regulation of amyloid-beta formation	6	282	23	19512	1.63e-05	0.000266	18.05	0.0634	0.000224	7.09e-07	GSK3A,IFNG,CHRNA7,CASP3,TNF,RELA
GOTERM_BP_DIRECT	positive regulation of T cell migration	6	282	23	19512	1.63e-05	0.000266	18.05	0.0634	0.000224	7.09e-07	CXCL10,APP,ITGB3,ABL1,P4HB,RHOA
GOTERM_BP_DIRECT	locomotory behavior	10	282	102	19512	1.67e-05	0.000272	6.78	0.065	0.000229	2.24e-06	CHRNB2,APP,PTEN,HTR2C,DRD1,DRD2,SOD2,DRD3,SLC6A3,SOD1
GOTERM_BP_DIRECT	response to virus	11	282	129	19512	1.78e-05	0.000289	5.9	0.0693	0.000243	2.78e-06	IKBKB,CCL11,TBK1,CDK6,IFNG,CHUK,TLR9,HSPB1,APOB,TNF,MTOR
GOTERM_BP_DIRECT	positive regulation of epithelial cell migration	7	282	39	19512	1.85e-05	0.000299	12.42	0.0718	0.000252	1.27e-06	JUN,IFNG,SRC,PRKCE,HIF1A,PTK2,HDAC6
GOTERM_BP_DIRECT	amyloid precursor protein metabolic process	5	282	12	19512	1.9e-05	0.000303	28.83	0.0738	0.000255	4.44e-07	APH1A,PSENEN,ACHE,NCSTN,PSEN1
GOTERM_BP_DIRECT	hydrogen peroxide biosynthetic process	5	282	12	19512	1.9e-05	0.000303	28.83	0.0738	0.000255	4.44e-07	MAOB,NCF1,CYP1A1,SOD2,SOD1
GOTERM_BP_DIRECT	membrane protein intracellular domain proteolysis	5	282	12	19512	1.9e-05	0.000303	28.83	0.0738	0.000255	4.44e-07	APH1A,PSENEN,NCSTN,TGFB1,APH1B
GOTERM_BP_DIRECT	interleukin-2-mediated signaling pathway	5	282	12	19512	1.9e-05	0.000303	28.83	0.0738	0.000255	4.44e-07	IFNG,PRKACA,JAK3,IL2,JAK1
GOTERM_BP_DIRECT	smooth muscle contraction	6	282	24	19512	2.03e-05	0.000321	17.3	0.0785	0.00027	9.35e-07	CHRNB2,EDNRA,ROCK1,ADRB2,ADA,MYLK
GOTERM_BP_DIRECT	cellular response to low-density lipoprotein particle stimulus	6	282	24	19512	2.03e-05	0.000321	17.3	0.0785	0.00027	9.35e-07	CASR,TGFB1,SYK,ITGB2,PPARG,LDLR
GOTERM_BP_DIRECT	negative regulation of protein ubiquitination	8	282	59	19512	2.14e-05	0.000337	9.38	0.0827	0.000284	2.02e-06	PRKCG,HSPA8,CDK5,CAV1,PRKCE,AKT1,FYN,HSPA1A
GOTERM_BP_DIRECT	positive regulation of epithelial to mesenchymal transition	8	282	60	19512	2.4e-05	0.000376	9.23	0.0921	0.000316	2.3e-06	COL1A1,IL6,HDAC2,TGFB1,IL1B,PTK2,TGFBR1,MTOR
GOTERM_BP_DIRECT	toll-like receptor 4 signaling pathway	7	282	41	19512	2.49e-05	0.000387	11.81	0.0954	0.000326	1.81e-06	NFKBIA,TBK1,CHUK,CAV1,AKT1,TLR4,RELA
GOTERM_BP_DIRECT	collagen catabolic process	7	282	41	19512	2.49e-05	0.000387	11.81	0.0954	0.000326	1.81e-06	MMP13,MMP1,MMP2,CTSK,MMP3,MMP9,CTSB
GOTERM_BP_DIRECT	peptidyl-threonine phosphorylation	6	282	25	19512	2.51e-05	0.000388	16.61	0.0961	0.000327	1.21e-06	MAPK8,TBK1,PRKDC,MAPK1,AKT1,CDK5R1
GOTERM_BP_DIRECT	glucose homeostasis	11	282	135	19512	2.65e-05	0.000408	5.64	0.101	0.000343	4.34e-06	BACE2,IL6,CDKN2A,ALOX5,HNF4A,INSR,AKT1,PTPN11,PPARG,PYGL,HIF1A
GOTERM_BP_DIRECT	response to stress	8	282	61	19512	2.68e-05	0.000411	9.07	0.102	0.000346	2.61e-06	ALK,HSPA8,IL1A,F7,TBK1,ALOX5,COMT,HDAC6
GOTERM_BP_DIRECT	G protein-coupled dopamine receptor signaling pathway	5	282	13	19512	2.72e-05	0.000415	26.61	0.104	0.000349	7.12e-07	GSK3B,GSK3A,NCSTN,DRD1,DRD2
GOTERM_BP_DIRECT	positive regulation of DNA biosynthetic process	5	282	13	19512	2.72e-05	0.000415	26.61	0.104	0.000349	7.12e-07	PDGFRB,NOX4,HTR2A,TNF,VEGFA
GOTERM_BP_DIRECT	post-embryonic development	9	282	84	19512	2.83e-05	0.000431	7.41	0.108	0.000362	3.46e-06	SGPL1,BCL2,ABL1,BAX,PSEN1,APOB,SOD2,TGFBR1,MTOR
GOTERM_BP_DIRECT	extrinsic apoptotic signaling pathway via death domain receptors	7	282	42	19512	2.87e-05	0.000431	11.53	0.109	0.000363	2.14e-06	CASP8,BCL2,BAX,FASLG,PIK3R1,RAF1,TNF
GOTERM_BP_DIRECT	blood vessel remodeling	7	282	42	19512	2.87e-05	0.000431	11.53	0.109	0.000363	2.14e-06	ACVRL1,EDNRA,ACE,AXL,NOS3,BAX,IGF1
GOTERM_BP_DIRECT	response to heat	7	282	42	19512	2.87e-05	0.000431	11.53	0.109	0.000363	2.14e-06	HSP90AA1,NOS3,HSPB1,AKT1,IGF1,MTOR,SOD1
GOTERM_BP_DIRECT	beta-arrestin-dependent dopamine receptor signaling pathway	4	282	5	19512	2.89e-05	0.000433	55.35	0.11	0.000364	2.11e-07	GSK3B,GSK3A,AKT1,DRD2
GOTERM_BP_DIRECT	positive regulation of protein metabolic process	6	282	26	19512	3.07e-05	0.000456	15.97	0.116	0.000383	1.56e-06	APP,MAPK8,TGFB1,CHRNA7,LRRK2,AKT1
GOTERM_BP_DIRECT	postsynaptic modulation of chemical synaptic transmission	6	282	26	19512	3.07e-05	0.000456	15.97	0.116	0.000383	1.56e-06	PPP3CA,CHRM1,BRAF,IGF1,DRD2,PRKACA
GOTERM_BP_DIRECT	osteoblast differentiation	11	282	138	19512	3.2e-05	0.000474	5.52	0.121	0.000398	5.37e-06	COL1A1,IGFBP3,CAT,PTEN,SPP1,IGF2,CCL3,AKT1,IGF1,MAPK14,RUNX2
GOTERM_BP_DIRECT	blood coagulation	10	282	111	19512	3.29e-05	0.000484	6.23	0.124	0.000407	4.84e-06	THBD,F7,F10,PLAU,HNF4A,ITGB3,F13A1,PLG,PLAT,F2
GOTERM_BP_DIRECT	positive regulation of interleukin-10 production	7	282	43	19512	3.3e-05	0.000484	11.26	0.124	0.000407	2.52e-06	IL4,IL6,CD40LG,SYK,IL13,TLR9,TLR4
GOTERM_BP_DIRECT	JNK cascade	8	282	63	19512	3.31e-05	0.000485	8.79	0.125	0.000408	3.35e-06	JUN,CASR,MAPK8,IL1B,LRRK2,TNF,TLR4,MAP3K5
GOTERM_BP_DIRECT	positive regulation of cytosolic calcium ion concentration	11	282	139	19512	3.4e-05	0.000497	5.48	0.128	0.000418	5.76e-06	CCR1,EDNRA,EDNRB,C5AR1,ABL1,CACNA1C,HTR2A,JAK2,ESR1,IL2,PIK3CG
GOTERM_BP_DIRECT	symbiont entry into host cell	10	282	112	19512	3.53e-05	0.000513	6.18	0.133	0.000432	5.25e-06	SRC,AXL,ITGB3,INSR,HTR2A,LDLR,EGFR,CTSB,HSPA1A,ICAM1
GOTERM_BP_DIRECT	positive regulation of receptor internalization	6	282	27	19512	3.72e-05	0.000535	15.38	0.139	0.00045	1.98e-06	SYK,EGF,INSR,DRD2,SELE,VEGFA
GOTERM_BP_DIRECT	positive regulation of fibroblast migration	5	282	14	19512	3.76e-05	0.000535	24.71	0.141	0.00045	1.1e-06	TGFB1,ITGB3,PRKCE,AKT1,PTK2
GOTERM_BP_DIRECT	positive regulation of endothelial cell chemotaxis	5	282	14	19512	3.76e-05	0.000535	24.71	0.141	0.00045	1.1e-06	KDR,HSPB1,MET,FGFR1,VEGFA
GOTERM_BP_DIRECT	positive regulation of intracellular estrogen receptor signaling pathway	5	282	14	19512	3.76e-05	0.000535	24.71	0.141	0.00045	1.1e-06	AR,HDAC2,PARP1,HDAC1,HDAC6
GOTERM_BP_DIRECT	positive regulation of leukocyte adhesion to vascular endothelial cell	5	282	14	19512	3.76e-05	0.000535	24.71	0.141	0.00045	1.1e-06	IL6,ITGB2,TNF,RELA,RHOA
GOTERM_BP_DIRECT	detection of mechanical stimulus involved in sensory perception of pain	5	282	14	19512	3.76e-05	0.000535	24.71	0.141	0.00045	1.1e-06	NTRK1,BACE1,FYN,HTR2A,TNF
GOTERM_BP_DIRECT	response to ischemia	8	282	65	19512	4.07e-05	0.000577	8.52	0.151	0.000485	4.26e-06	CASP9,CASR,CAV1,BCL2,TP53,RELA,MAP3K5,NFE2L2
GOTERM_BP_DIRECT	T cell costimulation	7	282	45	19512	4.3e-05	0.000607	10.76	0.159	0.000511	3.47e-06	CD40LG,SRC,CAV1,AKT1,PTPN11,FYN,MTOR
GOTERM_BP_DIRECT	defense response to Gram-positive bacterium	11	282	143	19512	4.34e-05	0.000609	5.32	0.16	0.000512	7.56e-06	CRP,APP,IL6,TBK1,NCF1,IL1B,PLA2G2A,C5AR1,CTSG,HLA-A,TNF
GOTERM_BP_DIRECT	response to bacterium	11	282	143	19512	4.34e-05	0.000609	5.32	0.16	0.000512	7.56e-06	C3,CXCL10,NCF1,NOS2,CAV1,SERPINE1,CCL2,PYGL,TNF,TLR4,RELA
GOTERM_BP_DIRECT	positive regulation of vasoconstriction	6	282	28	19512	4.48e-05	0.000624	14.83	0.165	0.000525	2.49e-06	CASR,CAV1,TBXAS1,AVPR2,ABL1,HTR2A
GOTERM_BP_DIRECT	cell surface receptor signaling pathway via STAT	6	282	28	19512	4.48e-05	0.000624	14.83	0.165	0.000525	2.49e-06	GH1,IL6,IFNG,STAT1,IGF1,IL2
GOTERM_BP_DIRECT	G protein-coupled receptor signaling pathway	33	282	1041	19512	4.55e-05	0.000632	2.19	0.167	0.000531	1.99e-05	APP,CHRM1,CXCL8,C5AR1,HTR2C,ECE1,ADRB2,HTR2A,PIK3CG,C3,EDNRA,EDNRB,CCL2,AKT1,DRD1,DRD2,DRD3,DRD4,CCR1,PDGFRB,CASR,INSR,AVPR2,HTR1A,F2,TSHR,IL2,CXCL10,MTNR1A,PPARG,CALM3,CALM1,CALM2
GOTERM_BP_DIRECT	positive regulation of cell growth	9	282	90	19512	4.68e-05	0.000647	6.92	0.172	0.000544	6.15e-06	CSNK2A1,ERBB2,BCL2,AKT1,F2,EGFR,TGFBR1,IL2,MTOR
GOTERM_BP_DIRECT	negative regulation of macroautophagy	5	282	15	19512	5.07e-05	0.000695	23.06	0.185	0.000584	1.62e-06	PIK3CA,LRRK2,HMOX1,AKT1,MTOR
GOTERM_BP_DIRECT	retina vasculature development in camera-type eye	5	282	15	19512	5.07e-05	0.000695	23.06	0.185	0.000584	1.62e-06	PDGFRB,ACVRL1,PDGFRA,TGFB1,HIF1A
GOTERM_BP_DIRECT	motor neuron apoptotic process	5	282	15	19512	5.07e-05	0.000695	23.06	0.185	0.000584	1.62e-06	ERBB3,ROCK1,BCL2,BAX,RHOA
GOTERM_BP_DIRECT	male gonad development	10	282	118	19512	5.33e-05	0.000725	5.86	0.193	0.00061	8.37e-06	AR,ACE,INSR,KIT,BCL2,TLR9,BAX,REN,ESR1,TGFBR1
GOTERM_BP_DIRECT	negative regulation of mitotic cell cycle	6	282	29	19512	5.35e-05	0.000725	14.32	0.194	0.00061	3.1e-06	IL10,RB1,BCL2,ABL1,TNF,TP53
GOTERM_BP_DIRECT	positive regulation of ubiquitin-dependent protein catabolic process	6	282	29	19512	5.35e-05	0.000725	14.32	0.194	0.00061	3.1e-06	VCP,EGF,PTEN,PTK2,MTOR,NFE2L2
GOTERM_BP_DIRECT	liver development	9	282	92	19512	5.48e-05	0.000738	6.77	0.198	0.00062	7.38e-06	JUN,CCND1,PIK3CA,HNF4A,CYP1A1,SOD2,MET,RELA,ADA
GOTERM_BP_DIRECT	hemopoiesis	9	282	92	19512	5.48e-05	0.000738	6.77	0.198	0.00062	7.38e-06	IL10,SGPL1,CDK6,FLT3,KIT,BCL2,KDR,SOD2,RUNX2
GOTERM_BP_DIRECT	ovarian follicle development	7	282	47	19512	5.53e-05	0.00074	10.31	0.2	0.000622	4.69e-06	MMP2,KIT,BCL2,KDR,BAX,SOD1,VEGFA
GOTERM_BP_DIRECT	endothelial cell migration	7	282	47	19512	5.53e-05	0.00074	10.31	0.2	0.000622	4.69e-06	PIK3CA,NOS3,ITGB2,ABL1,RHOA,TGFBR1,VEGFA
GOTERM_BP_DIRECT	vascular endothelial growth factor production	4	282	6	19512	5.72e-05	0.000763	46.13	0.206	0.000642	6.26e-07	IL6,IL1B,HIF1A,TNF
GOTERM_BP_DIRECT	Notch signaling pathway	10	282	120	19512	6.08e-05	0.000808	5.77	0.217	0.000679	9.72e-06	APH1A,NFKBIA,PSENEN,APP,NCSTN,TGFB1,APH1B,CDK6,PSEN2,PSEN1
GOTERM_BP_DIRECT	kidney development	11	282	149	19512	6.15e-05	0.000815	5.11	0.219	0.000685	1.12e-05	CASP9,SGPL1,ACE,CAT,BCL2,BAX,REN,COMT,RHOA,TGFBR1,VEGFA
GOTERM_BP_DIRECT	embryo implantation	7	282	48	19512	6.25e-05	0.000822	10.09	0.222	0.000691	5.42e-06	IL1B,MMP2,ITGB3,SPP1,PTGS2,MMP9,SOD1
GOTERM_BP_DIRECT	substrate adhesion-dependent cell spreading	7	282	48	19512	6.25e-05	0.000822	10.09	0.222	0.000691	5.42e-06	SRC,AXL,ITGB3,ABL1,BRAF,PIK3R1,RHOA
GOTERM_BP_DIRECT	negative regulation of extrinsic apoptotic signaling pathway via death domain receptors	6	282	30	19512	6.34e-05	0.000829	13.84	0.225	0.000697	3.83e-06	GSK3B,NOS3,SERPINE1,HMOX1,RAF1,ICAM1
GOTERM_BP_DIRECT	prostaglandin metabolic process	6	282	30	19512	6.34e-05	0.000829	13.84	0.225	0.000697	3.83e-06	GSTM1,GSTP1,TBXAS1,COMT,PTGS2,PTGS1
GOTERM_BP_DIRECT	positive regulation of NF-kappaB transcription factor activity	9	282	94	19512	6.39e-05	0.000833	6.62	0.227	0.0007	8.81e-06	NTRK1,ALK,IKBKB,CD40LG,CHUK,TNF,TLR4,RELA,HSPA1A
GOTERM_BP_DIRECT	growth hormone receptor signaling pathway	5	282	16	19512	6.69e-05	0.000863	21.62	0.236	0.000726	2.33e-06	GH1,IGF1,PIK3R1,JAK2,PTK2
GOTERM_BP_DIRECT	removal of superoxide radicals	5	282	16	19512	6.69e-05	0.000863	21.62	0.236	0.000726	2.33e-06	NQO1,NOS3,SOD2,MPO,SOD1
GOTERM_BP_DIRECT	positive regulation of neuroinflammatory response	5	282	16	19512	6.69e-05	0.000863	21.62	0.236	0.000726	2.33e-06	CCR1,IL6,IL1B,MAPK1,TNF
GOTERM_BP_DIRECT	cellular response to epidermal growth factor stimulus	7	282	49	19512	7.03e-05	0.000902	9.88	0.247	0.000758	6.25e-06	COL1A1,GSTP1,ERBB2,AKT1,PTPN11,FOS,EGFR
GOTERM_BP_DIRECT	osteoclast differentiation	7	282	49	19512	7.03e-05	0.000902	9.88	0.247	0.000758	6.25e-06	TGFB1,CREB1,GLO1,FOS,PIK3R1,MAPK14,TNF
GOTERM_BP_DIRECT	positive regulation of smooth muscle cell migration	5	282	17	19512	8.64e-05	0.0011	20.35	0.294	0.000923	3.27e-06	PDGFRB,ITGB3,BCL2,IGF1,TLR4
GOTERM_BP_DIRECT	mammary gland alveolus development	5	282	17	19512	8.64e-05	0.0011	20.35	0.294	0.000923	3.27e-06	AR,CCND1,EGF,ESR1,VEGFA
GOTERM_BP_DIRECT	enzyme-linked receptor protein signaling pathway	5	282	17	19512	8.64e-05	0.0011	20.35	0.294	0.000923	3.27e-06	SYK,AXL,ERBB2,JAK2,JAK3
GOTERM_BP_DIRECT	positive regulation of osteoclast differentiation	6	282	32	19512	8.75e-05	0.00111	12.97	0.297	0.000932	5.71e-06	CCR1,PPP3CA,CREB1,IFNG,FOS,TNF
GOTERM_BP_DIRECT	negative regulation of T cell proliferation	7	282	51	19512	8.84e-05	0.00112	9.5	0.3	0.000938	8.22e-06	IL10,TGFB1,ARG1,PLA2G2A,PTPN11,HLA-DRB1,IDO1
GOTERM_BP_DIRECT	negative regulation of inflammatory response	11	282	156	19512	9.04e-05	0.00114	4.88	0.305	0.000957	1.73e-05	IL10,RB1,IL4,ALOX5,IL13,PPARG,AHR,PPARA,ADA,IL2,SOD1
GOTERM_BP_DIRECT	regulation of autophagy	8	282	74	19512	9.42e-05	0.00118	7.48	0.316	0.000993	1.14e-05	LRRK2,BCL2,ABL1,EP300,HSPB1,MAPT,MTOR,HDAC6
GOTERM_BP_DIRECT	positive chemotaxis	7	282	52	19512	9.87e-05	0.00123	9.31	0.328	0.00104	9.38e-06	CXCL10,APP,CCL3,CCL2,MIF,MET,VEGFA
GOTERM_BP_DIRECT	calcium ion transport	11	282	158	19512	0.000101	0.00125	4.82	0.333	0.00105	1.95e-05	CHRNB2,CCR1,PPP3CA,CHRNA4,VDR,NOS3,CHRNA7,CAV1,CCL3,FYN,CACNA1C
GOTERM_BP_DIRECT	protein stabilization	14	282	259	19512	0.000104	0.00129	3.74	0.341	0.00108	2.62e-05	HSPA8,HSP90AA1,CSNK2A1,CDKN2A,PTEN,PIK3R1,IGF1,MTOR,CREB1,CHEK2,EP300,PIN1,TP53,HSPA1A
GOTERM_BP_DIRECT	low-density lipoprotein particle remodeling	5	282	18	19512	0.00011	0.00135	19.22	0.358	0.00114	4.47e-06	CETP,MTTP,PLA2G2A,APOB,MPO
GOTERM_BP_DIRECT	vasoconstriction	5	282	18	19512	0.00011	0.00135	19.22	0.358	0.00114	4.47e-06	CRP,EDNRA,EDNRB,CAV1,SLC6A4
GOTERM_BP_DIRECT	response to iron ion	5	282	18	19512	0.00011	0.00135	19.22	0.358	0.00114	4.47e-06	CCND1,BCL2,DRD2,HIF1A,SLC6A3
GOTERM_BP_DIRECT	regulation of protein stability	11	282	160	19512	0.000112	0.00137	4.76	0.362	0.00115	2.19e-05	HSPA8,TERT,CDKN2A,CASP3,LRRK2,PTEN,BCL2,PIN1,MAPK1,HDAC6,HSPA1A
GOTERM_BP_DIRECT	cell differentiation	33	282	1094	19512	0.000113	0.00139	2.09	0.366	0.00117	5.26e-05	ACVRL1,RB1,GSK3B,GSK3A,SRC,LRRK2,HIF1A,CASP8,HNF4A,KDR,SPP1,AKT1,FYN,JAK2,JAK3,JAK1,NTRK1,NTRK2,VDR,CAV1,BRAF,RHOA,TGFBR1,RUNX2,PTK2,VEGFA,IL6,CREB1,CDK6,AXL,PPARG,RAF1,PPARA
GOTERM_BP_DIRECT	positive regulation of reactive oxygen species metabolic process	6	282	34	19512	0.000118	0.00144	12.21	0.379	0.00121	8.27e-06	PDGFRB,CDKN1A,F2,MAPK14,TP53,NFE2L2
GOTERM_BP_DIRECT	cellular response to cytokine stimulus	7	282	54	19512	0.000122	0.00149	8.97	0.389	0.00125	1.21e-05	NFKBIA,CCR1,FLT3,STAT1,MMP2,IL13,RHOA
GOTERM_BP_DIRECT	response to UV	7	282	55	19512	0.000136	0.00164	8.81	0.421	0.00138	1.37e-05	CASP9,CDKN1A,MAPK8,CASP3,CAT,TYR,TP53
GOTERM_BP_DIRECT	positive regulation of leukocyte migration	5	282	19	19512	0.000138	0.00165	18.21	0.425	0.00139	5.99e-06	SELP,ITGB3,PIK3R1,SELE,VEGFA
GOTERM_BP_DIRECT	fibrinolysis	5	282	19	19512	0.000138	0.00165	18.21	0.425	0.00139	5.99e-06	PLAU,SERPINE1,PLG,PLAT,F2
GOTERM_BP_DIRECT	negative regulation of developmental process	5	282	19	19512	0.000138	0.00165	18.21	0.425	0.00139	5.99e-06	GSK3B,STAT1,KIT,PTEN,SOD1
GOTERM_BP_DIRECT	negative regulation of oxidative stress-induced intrinsic apoptotic signaling pathway	5	282	19	19512	0.000138	0.00165	18.21	0.425	0.00139	5.99e-06	HSPB1,AKT1,FYN,SOD2,NFE2L2
GOTERM_BP_DIRECT	regulation of actin cytoskeleton organization	9	282	105	19512	0.00014	0.00167	5.93	0.43	0.0014	2.17e-05	PDGFRB,PDGFRA,TGFB1,ROCK1,ITGB3,ABL1,RHOA,MTOR,CDK5R1
GOTERM_BP_DIRECT	negative regulation of signal transduction	8	282	79	19512	0.000143	0.0017	7.01	0.437	0.00143	1.85e-05	HSPA8,GSK3B,GSK3A,ERBB3,CAV1,LRRK2,IGFBP3,HSPA1A
GOTERM_BP_DIRECT	transcription by RNA polymerase II	14	282	268	19512	0.000146	0.00173	3.61	0.444	0.00146	3.82e-05	RB1,PARP1,PIK3R1,FOS,ADRB2,MAPK14,ESR1,IL2,AR,CREB1,MYC,HNF4A,EP300,JAK2
GOTERM_BP_DIRECT	cellular response to UV	7	282	56	19512	0.00015	0.00177	8.65	0.454	0.00149	1.55e-05	CASP9,PARP1,MYC,EP300,BAX,PIK3R1,TP53
GOTERM_BP_DIRECT	odontogenesis of dentin-containing tooth	7	282	56	19512	0.00015	0.00177	8.65	0.454	0.00149	1.55e-05	PDGFRA,HDAC2,TGFB1,HDAC1,BAX,SCN5A,RUNX2
GOTERM_BP_DIRECT	receptor internalization	7	282	56	19512	0.00015	0.00177	8.65	0.454	0.00149	1.55e-05	ACHE,CXCL8,SYK,CAV1,INSR,ITGB2,SNCA
GOTERM_BP_DIRECT	response to interleukin-1	6	282	36	19512	0.000156	0.00182	11.53	0.467	0.00153	1.17e-05	APP,SRC,IL1B,SELE,RELA,SNCA
GOTERM_BP_DIRECT	cellular response to nerve growth factor stimulus	6	282	36	19512	0.000156	0.00182	11.53	0.467	0.00153	1.17e-05	NTRK1,APP,CREB1,PARP1,AKT1,MAPT
GOTERM_BP_DIRECT	cellular response to estradiol stimulus	6	282	36	19512	0.000156	0.00182	11.53	0.467	0.00153	1.17e-05	IL10,ABCB1,MMP2,ESR1,ESR2,EGFR
GOTERM_BP_DIRECT	regulation of locomotion	4	282	8	19512	0.000157	0.00182	34.6	0.468	0.00153	2.86e-06	CHRM1,LRRK2,PIK3CG,SNCA
GOTERM_BP_DIRECT	phospholipase C-activating dopamine receptor signaling pathway	4	282	8	19512	0.000157	0.00182	34.6	0.468	0.00153	2.86e-06	DRD1,DRD2,DRD3,DRD4
GOTERM_BP_DIRECT	regulation of cell shape	10	282	136	19512	0.000159	0.00184	5.09	0.474	0.00155	2.91e-05	CCL11,KIT,ITGB2,CCL3,KDR,CCL2,FYN,F2,PTK2,VEGFA
GOTERM_BP_DIRECT	T cell activation	8	282	81	19512	0.000167	0.00192	6.83	0.49	0.00162	2.23e-05	IL4,ITK,PPP3CA,ZAP70,TGFB1,CASP8,ADA,PIK3CG
GOTERM_BP_DIRECT	cell-cell signaling	13	282	236	19512	0.000169	0.00192	3.81	0.494	0.00162	4.19e-05	CCR1,ITGB2,FASLG,IL2,ESR2,TSHR,CXCL10,AR,GJA1,IL1B,CCL3,MAPT,FGFR3
GOTERM_BP_DIRECT	positive regulation of peptidyl-serine phosphorylation	5	282	20	19512	0.00017	0.00192	17.3	0.496	0.00162	7.9e-06	IL6,AKT1,BRAF,RAF1,EGFR
GOTERM_BP_DIRECT	vascular endothelial growth factor signaling pathway	5	282	20	19512	0.00017	0.00192	17.3	0.496	0.00162	7.9e-06	PIK3CA,FLT3,KDR,RELA,VEGFA
GOTERM_BP_DIRECT	response to radiation	5	282	20	19512	0.00017	0.00192	17.3	0.496	0.00162	7.9e-06	CCL11,MYC,KIT,BCL2,CDC25A
GOTERM_BP_DIRECT	epithelial cell apoptotic process	5	282	20	19512	0.00017	0.00192	17.3	0.496	0.00162	7.9e-06	CASP9,CASP3,BCL2,BAX,HMOX1
GOTERM_BP_DIRECT	leukocyte tethering or rolling	5	282	20	19512	0.00017	0.00192	17.3	0.496	0.00162	7.9e-06	SELP,VCAM1,ROCK1,SELE,TNF
GOTERM_BP_DIRECT	response to reactive oxygen species	5	282	20	19512	0.00017	0.00192	17.3	0.496	0.00162	7.9e-06	GSTP1,CAT,SOD2,HIF1A,SOD1
GOTERM_BP_DIRECT	steroid metabolic process	10	282	138	19512	0.000178	0.00199	5.01	0.512	0.00168	3.3e-05	HSD11B1,CYP2C9,CETP,SOAT1,CYP1A1,HMGCR,APOB,CYP2C19,LDLR,CYP17A1
GOTERM_BP_DIRECT	positive regulation of multicellular organism growth	6	282	37	19512	0.000179	0.00199	11.22	0.513	0.00168	1.38e-05	GH1,CREB1,BCL2,IGF2,DRD2,SLC6A3
GOTERM_BP_DIRECT	macrophage differentiation	6	282	37	19512	0.000179	0.00199	11.22	0.513	0.00168	1.38e-05	CASP8,IFNG,PARP1,MMP9,HLA-DRB1,VEGFA
GOTERM_BP_DIRECT	negative regulation of fibroblast proliferation	6	282	37	19512	0.000179	0.00199	11.22	0.513	0.00168	1.38e-05	MYC,GSTP1,CAV1,BAX,SOD2,TP53
GOTERM_BP_DIRECT	negative regulation of protein-containing complex assembly	6	282	37	19512	0.000179	0.00199	11.22	0.513	0.00168	1.38e-05	GSK3B,HSPA5,SRC,EP300,RAF1,HDAC6
GOTERM_BP_DIRECT	response to wounding	8	282	82	19512	0.00018	0.002	6.75	0.516	0.00169	2.44e-05	CCR1,EDNRA,TGFB1,CASP3,BAX,COMT,F2,NR3C1
GOTERM_BP_DIRECT	cholesterol metabolic process	9	282	109	19512	0.000181	0.002	5.71	0.518	0.00169	2.92e-05	IL4,CYP2C9,CETP,SOAT1,PON1,CAT,HMGCR,APOB,LDLR
GOTERM_BP_DIRECT	lung development	9	282	109	19512	0.000181	0.002	5.71	0.518	0.00169	2.92e-05	HSD11B1,PDGFRA,NOS3,KDR,EP300,IGF1,ADA,FGFR1,VEGFA
GOTERM_BP_DIRECT	protein maturation	10	282	139	19512	0.000188	0.00207	4.98	0.531	0.00174	3.51e-05	CASP9,C3,IKBKB,CASP8,CASP3,CASP1,AKT1,CTSG,PSEN1,MAPK14
GOTERM_BP_DIRECT	negative regulation of DNA-templated transcription	23	282	648	19512	0.000188	0.00207	2.46	0.531	0.00174	7.34e-05	RB1,HSPA8,JUN,DNMT1,HDAC2,TGFB1,PARP1,CDKN2A,HDAC1,VDR,AHR,NR3C1,TNF,RELA,RUNX2,HDAC6,IL4,IFNG,CDK5,HNF4A,PPARG,TP53,CDK5R1
GOTERM_BP_DIRECT	nervous system development	23	282	649	19512	0.000192	0.00211	2.45	0.539	0.00177	7.53e-05	ALK,NTRK1,RET,ACHE,NTRK2,GSK3B,GSK3A,CHRM1,SIGMAR1,PTEN,DYRK1A,FOS,IGF1,TGFBR1,VEGFA,EDNRB,CDK5,AXL,ERBB2,BAX,AKT1,EP300,APOB
GOTERM_BP_DIRECT	B cell proliferation	6	282	38	19512	0.000203	0.0022	10.92	0.559	0.00185	1.62e-05	IL10,CD40LG,BCL2,ABL1,TLR4,ADA
GOTERM_BP_DIRECT	positive regulation of erythrocyte differentiation	6	282	38	19512	0.000203	0.0022	10.92	0.559	0.00185	1.62e-05	HSPA8,STAT1,PRKDC,MAPK14,HIF1A,HSPA1A
GOTERM_BP_DIRECT	negative regulation of endothelial cell proliferation	6	282	38	19512	0.000203	0.0022	10.92	0.559	0.00185	1.62e-05	ACVRL1,STAT1,ALOX5,CAV1,TNF,TGFBR1
GOTERM_BP_DIRECT	cell maturation	6	282	38	19512	0.000203	0.0022	10.92	0.559	0.00185	1.62e-05	AXL,REN,PPARG,RUNX2,FGFR1,VEGFA
GOTERM_BP_DIRECT	response to axon injury	6	282	38	19512	0.000203	0.0022	10.92	0.559	0.00185	1.62e-05	NTRK1,MAP2K1,BAX,DRD2,SOD2,SOD1
GOTERM_BP_DIRECT	response to vitamin D	5	282	21	19512	0.000208	0.00223	16.47	0.567	0.00188	1.02e-05	CXCL10,TGFB1,ABCB1,SPP1,TYR
GOTERM_BP_DIRECT	signal transduction in response to DNA damage	5	282	21	19512	0.000208	0.00223	16.47	0.567	0.00188	1.02e-05	CASP9,CDKN1A,CHEK2,ABL1,MAPK14
GOTERM_BP_DIRECT	dopamine metabolic process	5	282	21	19512	0.000208	0.00223	16.47	0.567	0.00188	1.02e-05	DRD1,COMT,DRD2,DRD3,SNCA
GOTERM_BP_DIRECT	response to insulin	8	282	84	19512	0.00021	0.00225	6.59	0.57	0.00189	2.91e-05	IL10,COL1A1,CAT,FOS,MAPK14,PPARA,RELA,MTOR
GOTERM_BP_DIRECT	negative regulation of canonical NF-kappaB signal transduction	9	282	112	19512	0.000219	0.00233	5.56	0.585	0.00196	3.63e-05	NFKBIA,IKBKB,CASP8,STAT1,HDAC1,CHRNA7,GSTP1,XIAP,ESR1
GOTERM_BP_DIRECT	protein destabilization	7	282	60	19512	0.000221	0.00234	8.07	0.589	0.00197	2.45e-05	CDKN2A,PRKDC,SRC,EP300,MTOR,HDAC6,SNCA
GOTERM_BP_DIRECT	epithelial to mesenchymal transition	7	282	60	19512	0.000221	0.00234	8.07	0.589	0.00197	2.45e-05	GSK3B,TGFB1,ROCK1,IGF1,HIF1A,TGFBR1,FGFR1
GOTERM_BP_DIRECT	intracellular receptor signaling pathway	6	282	39	19512	0.000231	0.00241	10.64	0.605	0.00203	1.89e-05	AR,VDR,HNF4A,PPARG,AHR,PPARA
GOTERM_BP_DIRECT	pigmentation	6	282	39	19512	0.000231	0.00241	10.64	0.605	0.00203	1.89e-05	EDNRB,MYC,KIT,BCL2,TYR,DRD2
GOTERM_BP_DIRECT	behavioral fear response	6	282	39	19512	0.000231	0.00241	10.64	0.605	0.00203	1.89e-05	BCL2,HTR1A,HTR2C,DRD1,COMT,DRD4
GOTERM_BP_DIRECT	positive regulation of extrinsic apoptotic signaling pathway	6	282	39	19512	0.000231	0.00241	10.64	0.605	0.00203	1.89e-05	APP,CD40LG,CAV1,FASLG,TNF,TLR4
GOTERM_BP_DIRECT	response to salt stress	4	282	9	19512	0.000233	0.00241	30.75	0.608	0.00203	5.08e-06	HSP90AA1,BAX,TNF,TP53
GOTERM_BP_DIRECT	negative regulation of platelet activation	4	282	9	19512	0.000233	0.00241	30.75	0.608	0.00203	5.08e-06	THBD,PDGFRA,NOS3,F2
GOTERM_BP_DIRECT	smooth muscle cell migration	4	282	9	19512	0.000233	0.00241	30.75	0.608	0.00203	5.08e-06	PLAU,ITGB3,BCL2,PLAT
GOTERM_BP_DIRECT	regulation of establishment of endothelial barrier	4	282	9	19512	0.000233	0.00241	30.75	0.608	0.00203	5.08e-06	IKBKB,ROCK1,IL1B,TNF
GOTERM_BP_DIRECT	response to nematode	4	282	9	19512	0.000233	0.00241	30.75	0.608	0.00203	5.08e-06	ARG1,IL13,CYP1A1,PTGS2
GOTERM_BP_DIRECT	negative regulation of cellular component organization	4	282	9	19512	0.000233	0.00241	30.75	0.608	0.00203	5.08e-06	HSPA8,PTEN,HDAC6,HSPA1A
GOTERM_BP_DIRECT	superoxide metabolic process	5	282	22	19512	0.000251	0.00259	15.73	0.636	0.00218	1.31e-05	NCF1,NOS2,NOX4,SOD2,SOD1
GOTERM_BP_DIRECT	associative learning	6	282	40	19512	0.00026	0.00268	10.38	0.65	0.00225	2.19e-05	CHRNB2,APP,CDK5,ABL1,DRD1,DRD2
GOTERM_BP_DIRECT	humoral immune response	7	282	63	19512	0.000289	0.00297	7.69	0.687	0.00249	3.39e-05	IL6,IFNG,ALOX5,BCL2,CCL2,TNF,HLA-DRB1
GOTERM_BP_DIRECT	T cell differentiation in thymus	6	282	41	19512	0.000293	0.00299	10.13	0.693	0.00251	2.54e-05	CDK6,PRKDC,BCL2,BRAF,TP53,ADA
GOTERM_BP_DIRECT	negative regulation of extrinsic apoptotic signaling pathway	6	282	41	19512	0.000293	0.00299	10.13	0.693	0.00251	2.54e-05	AR,SRC,GSTP1,IGF1,RELA,TGFBR1
GOTERM_BP_DIRECT	glycogen metabolic process	6	282	41	19512	0.000293	0.00299	10.13	0.693	0.00251	2.54e-05	GSK3B,GSK3A,AKT1,PYGM,PYGL,COMT
GOTERM_BP_DIRECT	stimulatory C-type lectin receptor signaling pathway	5	282	23	19512	0.0003	0.00302	15.04	0.702	0.00254	1.65e-05	IKBKB,SYK,SRC,EP300,FYN
GOTERM_BP_DIRECT	response to amino acid	5	282	23	19512	0.0003	0.00302	15.04	0.702	0.00254	1.65e-05	CHUK,CASP3,GSTP1,RELA,MTOR
GOTERM_BP_DIRECT	face development	5	282	23	19512	0.0003	0.00302	15.04	0.702	0.00254	1.65e-05	MAP2K1,EDNRA,MAPK1,BRAF,RAF1
GOTERM_BP_DIRECT	response to cadmium ion	5	282	23	19512	0.0003	0.00302	15.04	0.702	0.00254	1.65e-05	ABCB1,TERT,KIT,CAT,SOD2
GOTERM_BP_DIRECT	positive regulation of tyrosine phosphorylation of STAT protein	5	282	23	19512	0.0003	0.00302	15.04	0.702	0.00254	1.65e-05	IFNG,FLT3,KIT,JAK2,FGFR3
GOTERM_BP_DIRECT	vasculogenesis	7	282	64	19512	0.000315	0.00315	7.57	0.719	0.00265	3.76e-05	NTRK2,SGPL1,TGFB1,CAV1,KDR,TNNI3,VEGFA
GOTERM_BP_DIRECT	regulation of cell adhesion	7	282	64	19512	0.000315	0.00315	7.57	0.719	0.00265	3.76e-05	RET,CXCL8,ROCK1,PLAU,ABL1,PTK2,JAK1
GOTERM_BP_DIRECT	DNA damage response	21	282	584	19512	0.000329	0.0032	2.49	0.734	0.00269	0.000126	CDKN1A,VCP,PARP1,CSNK2A1,PRKDC,XIAP,PSEN1,MAPK14,MTOR,CASP9,CDK6,CCND1,CHEK2,MYC,CASP3,BCL2,ABL1,BAX,MAPK1,MAPT,TP53
GOTERM_BP_DIRECT	positive regulation of stem cell proliferation	6	282	42	19512	0.000329	0.0032	9.88	0.734	0.00269	2.93e-05	GJA1,TGFB1,TERT,KDR,RUNX2,FGFR1
GOTERM_BP_DIRECT	hormone-mediated signaling pathway	6	282	42	19512	0.000329	0.0032	9.88	0.734	0.00269	2.93e-05	REN,PTPN11,PPARG,JAK2,PPARA,TSHR
GOTERM_BP_DIRECT	calcium ion homeostasis	6	282	42	19512	0.000329	0.0032	9.88	0.734	0.00269	2.93e-05	CAV1,PSEN2,KDR,PSEN1,FGFR1,GRIN1
GOTERM_BP_DIRECT	triglyceride metabolic process	6	282	42	19512	0.000329	0.0032	9.88	0.734	0.00269	2.93e-05	CETP,CPT1A,CAV1,MTTP,CAT,PTPN11
GOTERM_BP_DIRECT	positive regulation of alpha-beta T cell differentiation	4	282	10	19512	0.000329	0.0032	27.68	0.734	0.00269	8.38e-06	ZAP70,SYK,RHOA,ADA
GOTERM_BP_DIRECT	response to cholesterol	4	282	10	19512	0.000329	0.0032	27.68	0.734	0.00269	8.38e-06	F7,TGFB1,CCL3,TGFBR1
GOTERM_BP_DIRECT	calcineurin-mediated signaling	4	282	10	19512	0.000329	0.0032	27.68	0.734	0.00269	8.38e-06	PPP3CA,CALM3,CALM1,CALM2
GOTERM_BP_DIRECT	positive regulation of podosome assembly	4	282	10	19512	0.000329	0.0032	27.68	0.734	0.00269	8.38e-06	IL5,SRC,TNF,RHOA
GOTERM_BP_DIRECT	mitochondrion-endoplasmic reticulum membrane tethering	4	282	10	19512	0.000329	0.0032	27.68	0.734	0.00269	8.38e-06	PSEN2,CALM3,CALM1,CALM2
GOTERM_BP_DIRECT	peptidyl-tyrosine autophosphorylation	4	282	10	19512	0.000329	0.0032	27.68	0.734	0.00269	8.38e-06	NTRK1,ALK,ABL1,IGF1R
GOTERM_BP_DIRECT	regulation of neuroinflammatory response	4	282	10	19512	0.000329	0.0032	27.68	0.734	0.00269	8.38e-06	IL6,MMP3,PTGS2,MMP9
GOTERM_BP_DIRECT	chondrocyte differentiation	7	282	65	19512	0.000343	0.00333	7.45	0.748	0.0028	4.16e-05	RB1,TGFB1,MAPK14,HIF1A,FGFR3,RUNX2,FGFR1
GOTERM_BP_DIRECT	positive regulation of canonical Wnt signaling pathway	9	282	120	19512	0.00035	0.00339	5.19	0.756	0.00285	6.25e-05	COL1A1,VCP,TGFB1,SRC,EGF,LRRK2,PIN1,XIAP,EGFR
GOTERM_BP_DIRECT	regulation of heart rate by cardiac conduction	6	282	43	19512	0.000368	0.00355	9.65	0.773	0.00299	3.36e-05	KCNH2,ACE,SRC,CAV1,CACNA1C,SCN5A
GOTERM_BP_DIRECT	defense response to bacterium	12	282	222	19512	0.000392	0.00377	3.74	0.794	0.00317	9.87e-05	IL10,SYK,NCF1,NOS2,PLA2G2A,CASP1,TLR9,XIAP,CTSG,MPO,TNF,TLR4
GOTERM_BP_DIRECT	TORC1 signaling	7	282	67	19512	0.000404	0.00388	7.23	0.804	0.00326	5.07e-05	TBK1,SYK,SRC,EP300,AKT1,PRKACA,MTOR
GOTERM_BP_DIRECT	positive regulation of T cell proliferation	7	282	67	19512	0.000404	0.00388	7.23	0.804	0.00326	5.07e-05	IL4,IL6,VCAM1,CD40LG,IL1B,JAK2,IL2
GOTERM_BP_DIRECT	cardiac muscle contraction	6	282	44	19512	0.00041	0.00391	9.44	0.808	0.00329	3.85e-05	KCNH2,PIK3CA,TNNT2,TNNI3,SCN5A,MTOR
GOTERM_BP_DIRECT	regulation of neuron projection development	6	282	44	19512	0.00041	0.00391	9.44	0.808	0.00329	3.85e-05	GSK3B,GSK3A,PTEN,AKT1,PSEN1,RHOA
GOTERM_BP_DIRECT	regulation of cardiac muscle contraction	5	282	25	19512	0.00042	0.00397	13.84	0.815	0.00333	2.55e-05	CALM3,SCN5A,CALM1,PRKACA,CALM2
GOTERM_BP_DIRECT	decidualization	5	282	25	19512	0.00042	0.00397	13.84	0.815	0.00333	2.55e-05	PARP1,VDR,SPP1,PTGS2,CTSB
GOTERM_BP_DIRECT	monocyte chemotaxis	5	282	25	19512	0.00042	0.00397	13.84	0.815	0.00333	2.55e-05	CCR1,IL6,CCL3,CCL2,CTSG
GOTERM_BP_DIRECT	negative regulation of intrinsic apoptotic signaling pathway	5	282	25	19512	0.00042	0.00397	13.84	0.815	0.00333	2.55e-05	HDAC1,SRC,BCL2,AKT1,MMP9
GOTERM_BP_DIRECT	positive regulation of endothelial cell migration	7	282	68	19512	0.000438	0.00412	7.12	0.829	0.00347	5.58e-05	EGF,ITGB3,ABL1,KDR,AKT1,PIK3CG,VEGFA
GOTERM_BP_DIRECT	cellular response to amino acid starvation	7	282	68	19512	0.000438	0.00412	7.12	0.829	0.00347	5.58e-05	GSK3B,CDKN1A,MAPK8,MAPK1,AKT1,MTOR,MAP3K5
GOTERM_BP_DIRECT	in utero embryonic development	13	282	262	19512	0.00044	0.00413	3.43	0.83	0.00347	0.000121	ACVRL1,PDGFRA,CDKN1A,NOS3,IGF2,TGFBR1,VEGFA,AR,EDNRA,APOB,TP53,ADA,FGFR1
GOTERM_BP_DIRECT	Bergmann glial cell differentiation	4	282	11	19512	0.000448	0.00415	25.16	0.835	0.00349	1.3e-05	MAP2K1,ABL1,MAPK1,PTPN11
GOTERM_BP_DIRECT	Leydig cell differentiation	4	282	11	19512	0.000448	0.00415	25.16	0.835	0.00349	1.3e-05	PDGFRA,AR,SGPL1,CCND1
GOTERM_BP_DIRECT	cellular response to UV-A	4	282	11	19512	0.000448	0.00415	25.16	0.835	0.00349	1.3e-05	MMP1,MMP2,MMP3,MMP9
GOTERM_BP_DIRECT	thymocyte apoptotic process	4	282	11	19512	0.000448	0.00415	25.16	0.835	0.00349	1.3e-05	CHEK2,BAX,TP53,ADA
GOTERM_BP_DIRECT	negative regulation of motor neuron apoptotic process	4	282	11	19512	0.000448	0.00415	25.16	0.835	0.00349	1.3e-05	ERBB3,ROCK1,BCL2,RHOA
GOTERM_BP_DIRECT	negative regulation of vascular associated smooth muscle cell proliferation	6	282	45	19512	0.000456	0.00421	9.23	0.841	0.00354	4.38e-05	IL10,CDKN1A,GSTP1,PTEN,PPARG,SOD2
GOTERM_BP_DIRECT	B cell activation	6	282	45	19512	0.000456	0.00421	9.23	0.841	0.00354	4.38e-05	CHRNB2,IL4,C3,ZAP70,CASP8,CHRNA4
GOTERM_BP_DIRECT	negative regulation of cellular senescence	5	282	26	19512	0.00049	0.00447	13.31	0.861	0.00376	3.12e-05	CDK6,TERT,PTEN,ABL1,MIF
GOTERM_BP_DIRECT	arachidonate secretion	5	282	26	19512	0.00049	0.00447	13.31	0.861	0.00376	3.12e-05	ACE,PLA2G2A,DRD2,DRD3,DRD4
GOTERM_BP_DIRECT	regulation of neuron apoptotic process	5	282	26	19512	0.00049	0.00447	13.31	0.861	0.00376	3.12e-05	G6PD,SIGMAR1,BAX,NAE1,TP53
GOTERM_BP_DIRECT	muscle cell cellular homeostasis	5	282	26	19512	0.00049	0.00447	13.31	0.861	0.00376	3.12e-05	TGFB1,CAV1,PLG,HIF1A,SOD1
GOTERM_BP_DIRECT	negative regulation of inflammatory response to antigenic stimulus	5	282	26	19512	0.00049	0.00447	13.31	0.861	0.00376	3.12e-05	SYK,SRC,FYN,MAPK14,HLA-DRB1
GOTERM_BP_DIRECT	cellular response to copper ion	5	282	26	19512	0.00049	0.00447	13.31	0.861	0.00376	3.12e-05	BACE1,APP,CYP1A1,NFE2L2,SNCA
GOTERM_BP_DIRECT	negative regulation of cell migration	11	282	193	19512	0.000505	0.00458	3.94	0.869	0.00385	0.00012	ACVRL1,GSK3B,HDAC2,HDAC1,SERPINE1,PTEN,BCL2,AKT1,MIF,DRD2,TGFBR1
GOTERM_BP_DIRECT	positive regulation of DNA-binding transcription factor activity	6	282	46	19512	0.000506	0.00458	9.02	0.87	0.00385	4.98e-05	IL10,IL6,KIT,EP300,ESR1,ESR2
GOTERM_BP_DIRECT	reactive oxygen species metabolic process	6	282	46	19512	0.000506	0.00458	9.02	0.87	0.00385	4.98e-05	NCF1,BCL2,NOX4,TP53,SOD1,NFE2L2
GOTERM_BP_DIRECT	glucose metabolic process	7	282	70	19512	0.000512	0.00463	6.92	0.873	0.00389	6.73e-05	G6PD,CPT1A,PIK3CA,IGF2,AKT1,MAPK14,TNF
GOTERM_BP_DIRECT	positive regulation of cell adhesion	7	282	71	19512	0.000553	0.00498	6.82	0.892	0.00419	7.38e-05	PPP3CA,IFNG,ERBB2,ABL1,P4HB,TNF,VEGFA
GOTERM_BP_DIRECT	lipoprotein metabolic process	5	282	27	19512	0.000569	0.0051	12.81	0.899	0.00429	3.79e-05	APP,MTTP,APOB,PPARA,LDLR
GOTERM_BP_DIRECT	regulation of cardiac muscle contraction by regulation of the release of sequestered calcium ion	5	282	27	19512	0.000569	0.0051	12.81	0.899	0.00429	3.79e-05	CALM3,CACNA1C,CALM1,PRKACA,CALM2
GOTERM_BP_DIRECT	alpha-beta T cell differentiation	4	282	12	19512	0.00059	0.00523	23.06	0.907	0.00439	1.93e-05	ZAP70,ABL1,BRAF,ADA
GOTERM_BP_DIRECT	positive regulation of chemokine (C-X-C motif) ligand 2 production	4	282	12	19512	0.00059	0.00523	23.06	0.907	0.00439	1.93e-05	TGFB1,MIF,TNF,TLR4
GOTERM_BP_DIRECT	positive regulation of positive chemotaxis	4	282	12	19512	0.00059	0.00523	23.06	0.907	0.00439	1.93e-05	F7,CASR,KDR,VEGFA
GOTERM_BP_DIRECT	cellular response to insulin-like growth factor stimulus	4	282	12	19512	0.00059	0.00523	23.06	0.907	0.00439	1.93e-05	TGFB1,CREB1,ITGB3,IGF1
GOTERM_BP_DIRECT	enteric nervous system development	4	282	12	19512	0.00059	0.00523	23.06	0.907	0.00439	1.93e-05	RET,EDNRA,EDNRB,SLC6A4
GOTERM_BP_DIRECT	endothelial cell apoptotic process	4	282	12	19512	0.00059	0.00523	23.06	0.907	0.00439	1.93e-05	IL10,BRAF,TNF,MAP3K5
GOTERM_BP_DIRECT	negative regulation of autophagy	7	282	72	19512	0.000596	0.00526	6.73	0.909	0.00443	8.08e-05	IL10,SYK,BCL2,EP300,AKT1,MET,MTOR
GOTERM_BP_DIRECT	negative regulation of high voltage-gated calcium channel activity	3	282	3	19512	0.000614	0.00532	69.19	0.916	0.00447	2.99e-06	CALM3,CALM1,CALM2
GOTERM_BP_DIRECT	beta selection	3	282	3	19512	0.000614	0.00532	69.19	0.916	0.00447	2.99e-06	ZAP70,SYK,RHOA
GOTERM_BP_DIRECT	glial cell apoptotic process	3	282	3	19512	0.000614	0.00532	69.19	0.916	0.00447	2.99e-06	RB1,CASP9,CASP3
GOTERM_BP_DIRECT	negative regulation of ryanodine-sensitive calcium-release channel activity	3	282	3	19512	0.000614	0.00532	69.19	0.916	0.00447	2.99e-06	CALM3,CALM1,CALM2
GOTERM_BP_DIRECT	positive regulation of cell proliferation by VEGF-activated platelet derived growth factor receptor signaling pathway	3	282	3	19512	0.000614	0.00532	69.19	0.916	0.00447	2.99e-06	PDGFRB,PDGFRA,VEGFA
GOTERM_BP_DIRECT	trans-synaptic signaling by BDNF, modulating synaptic transmission	3	282	3	19512	0.000614	0.00532	69.19	0.916	0.00447	2.99e-06	NTRK2,PLG,PLAT
GOTERM_BP_DIRECT	cerebellar cortex formation	3	282	3	19512	0.000614	0.00532	69.19	0.916	0.00447	2.99e-06	MAP2K1,CDK5,PTPN11
GOTERM_BP_DIRECT	apoptotic process involved in mammary gland involution	3	282	3	19512	0.000614	0.00532	69.19	0.916	0.00447	2.99e-06	CDKN2A,VDR,BAX
GOTERM_BP_DIRECT	response to inactivity	3	282	3	19512	0.000614	0.00532	69.19	0.916	0.00447	2.99e-06	IL10,CAT,DRD2
GOTERM_BP_DIRECT	placenta development	6	282	48	19512	0.000617	0.00533	8.65	0.917	0.00448	6.37e-05	ABCB1,PPARG,MAPK14,PTK2,ADA,SOD1
GOTERM_BP_DIRECT	interleukin-1-mediated signaling pathway	5	282	28	19512	0.000656	0.00566	12.36	0.929	0.00476	4.55e-05	NFKBIA,IKBKB,IL1B,CASP1,RELA
GOTERM_BP_DIRECT	positive regulation of cell division	6	282	49	19512	0.000679	0.00584	8.47	0.935	0.00491	7.17e-05	IL1A,TGFB1,IL1B,CAT,IGF2,VEGFA
GOTERM_BP_DIRECT	cellular response to dexamethasone stimulus	5	282	29	19512	0.000753	0.00638	11.93	0.952	0.00537	5.44e-05	CASP9,TGFB1,ABCB1,JAK2,NR3C1
GOTERM_BP_DIRECT	protein refolding	5	282	29	19512	0.000753	0.00638	11.93	0.952	0.00537	5.44e-05	HSPA8,HSP90AA1,HSPA5,HSPB1,HSPA1A
GOTERM_BP_DIRECT	positive regulation of interferon-alpha production	5	282	29	19512	0.000753	0.00638	11.93	0.952	0.00537	5.44e-05	TBK1,CHUK,STAT1,TLR9,TLR4
GOTERM_BP_DIRECT	positive regulation of synaptic transmission, glutamatergic	5	282	29	19512	0.000753	0.00638	11.93	0.952	0.00537	5.44e-05	NTRK1,CCL2,DRD1,HDAC6,GRIN1
GOTERM_BP_DIRECT	negative regulation of blood pressure	5	282	29	19512	0.000753	0.00638	11.93	0.952	0.00537	5.44e-05	NOS2,NOS3,DRD2,PPARA,DRD3
GOTERM_BP_DIRECT	animal organ regeneration	5	282	29	19512	0.000753	0.00638	11.93	0.952	0.00537	5.44e-05	F7,TGFB1,CCND1,GSTP1,PPARG
GOTERM_BP_DIRECT	cholesterol transport	5	282	29	19512	0.000753	0.00638	11.93	0.952	0.00537	5.44e-05	CETP,CAV1,APOB,LDLR,CFTR
GOTERM_BP_DIRECT	regulation of cell adhesion mediated by integrin	4	282	13	19512	0.000759	0.00638	21.29	0.953	0.00537	2.76e-05	PLAU,PTPN11,PTK2,PIK3CG
GOTERM_BP_DIRECT	positive regulation of insulin-like growth factor receptor signaling pathway	4	282	13	19512	0.000759	0.00638	21.29	0.953	0.00537	2.76e-05	GH1,AR,IGFBP3,IGF1
GOTERM_BP_DIRECT	positive regulation of platelet aggregation	4	282	13	19512	0.000759	0.00638	21.29	0.953	0.00537	2.76e-05	IL6,CTSG,HTR2A,JAK2
GOTERM_BP_DIRECT	cellular response to fluid shear stress	4	282	13	19512	0.000759	0.00638	21.29	0.953	0.00537	2.76e-05	SRC,MMP2,PTGS2,NFE2L2
GOTERM_BP_DIRECT	positive regulation of JNK cascade	8	282	104	19512	0.000771	0.00647	5.32	0.955	0.00544	0.000134	ERN1,APP,IL1B,TLR9,XIAP,TNF,TLR4,MAP3K5
GOTERM_BP_DIRECT	hippocampus development	7	282	76	19512	0.000795	0.00666	6.37	0.959	0.0056	0.000114	ALK,GSK3B,CDK5,HDAC1,CASP3,DRD1,CDK5R1
GOTERM_BP_DIRECT	cell adhesion	22	282	677	19512	0.000845	0.00706	2.25	0.967	0.00593	0.000361	CCR1,RET,ACHE,APP,CCL11,VCAM1,SRC,ITGB3,PRKCE,ITGB2,PSEN1,SELE,RHOA,IL2,ICAM1,SELP,COL1A1,SPP1,ABL1,CCL2,JAK2,ADA
GOTERM_BP_DIRECT	nuclear receptor-mediated steroid hormone signaling pathway	5	282	30	19512	0.000859	0.00709	11.53	0.969	0.00596	6.45e-05	AR,VDR,PPARA,NR3C1,ESR1
GOTERM_BP_DIRECT	positive regulation of macrophage chemotaxis	5	282	30	19512	0.000859	0.00709	11.53	0.969	0.00596	6.45e-05	GSK3B,C5AR1,MAPK1,CCL2,PTK2
GOTERM_BP_DIRECT	negative regulation of smooth muscle cell proliferation	5	282	30	19512	0.000859	0.00709	11.53	0.969	0.00596	6.45e-05	IFNG,NOS3,IGFBP3,HMOX1,PPARG
GOTERM_BP_DIRECT	branching morphogenesis of an epithelial tube	5	282	30	19512	0.000859	0.00709	11.53	0.969	0.00596	6.45e-05	CASR,EGF,KDR,IGF1,MET
GOTERM_BP_DIRECT	xenobiotic catabolic process	5	282	30	19512	0.000859	0.00709	11.53	0.969	0.00596	6.45e-05	CYP2C9,GSTM1,PRKCE,CYP1A1,CYP2C19
GOTERM_BP_DIRECT	positive regulation of protein targeting to membrane	5	282	30	19512	0.000859	0.00709	11.53	0.969	0.00596	6.45e-05	CDK5,ERBB2,ITGB2,FYN,CDK5R1
GOTERM_BP_DIRECT	defense response to Gram-negative bacterium	8	282	106	19512	0.000863	0.00711	5.22	0.969	0.00598	0.000153	SELP,APP,IL6,NOS2,SERPINE1,TLR9,CTSG,TLR4
GOTERM_BP_DIRECT	eyelid development in camera-type eye	4	282	14	19512	0.000956	0.00776	19.77	0.979	0.00653	3.81e-05	HDAC2,JUN,HDAC1,EGFR
GOTERM_BP_DIRECT	leukocyte migration involved in inflammatory response	4	282	14	19512	0.000956	0.00776	19.77	0.979	0.00653	3.81e-05	ALOX5,ITGB2,SELE,TNF
GOTERM_BP_DIRECT	nucleotide-binding oligomerization domain containing 2 signaling pathway	4	282	14	19512	0.000956	0.00776	19.77	0.979	0.00653	3.81e-05	NFKBIA,XIAP,TLR4,RELA
GOTERM_BP_DIRECT	developmental pigmentation	4	282	14	19512	0.000956	0.00776	19.77	0.979	0.00653	3.81e-05	EDNRA,EDNRB,KIT,BCL2
GOTERM_BP_DIRECT	multicellular organismal response to stress	4	282	14	19512	0.000956	0.00776	19.77	0.979	0.00653	3.81e-05	PPP3CA,PTEN,COMT,IDO1
GOTERM_BP_DIRECT	dopamine catabolic process	4	282	14	19512	0.000956	0.00776	19.77	0.979	0.00653	3.81e-05	MAOB,MAOA,COMT,SLC6A3
GOTERM_BP_DIRECT	interleukin-18-mediated signaling pathway	4	282	14	19512	0.000956	0.00776	19.77	0.979	0.00653	3.81e-05	CASP3,CASP1,AKT1,PIK3R1
GOTERM_BP_DIRECT	response to progesterone	5	282	31	19512	0.000975	0.0079	11.16	0.98	0.00664	7.6e-05	TGFB1,ABCB1,CAV1,FOS,RELA
GOTERM_BP_DIRECT	positive regulation of proteasomal ubiquitin-dependent protein catabolic process	7	282	80	19512	0.00104	0.00842	6.05	0.985	0.00708	0.000158	GSK3B,GSK3A,VCP,LRRK2,AKT1,PSEN1,HSPA1A
GOTERM_BP_DIRECT	G2/M transition of mitotic cell cycle	6	282	54	19512	0.00106	0.00857	7.69	0.986	0.00721	0.000125	ABCB1,CHEK2,CALM3,CALM1,CALM2,CDC25A
GOTERM_BP_DIRECT	amyloid fibril formation	5	282	32	19512	0.0011	0.00881	10.81	0.988	0.0074	8.9e-05	BACE1,APP,CDKN2A,MAPT,SNCA
GOTERM_BP_DIRECT	positive regulation of macroautophagy	5	282	32	19512	0.0011	0.00881	10.81	0.988	0.0074	8.9e-05	IL4,TBK1,KDR,HMOX1,HIF1A
GOTERM_BP_DIRECT	thyroid gland development	5	282	32	19512	0.0011	0.00881	10.81	0.988	0.0074	8.9e-05	MAP2K1,EDNRA,MAPK1,BRAF,RAF1
GOTERM_BP_DIRECT	acetylcholine receptor signaling pathway	5	282	32	19512	0.0011	0.00881	10.81	0.988	0.0074	8.9e-05	CHRNB2,ACHE,CHRM1,CHRNA4,CHRNA7
GOTERM_BP_DIRECT	membrane depolarization	5	282	32	19512	0.0011	0.00881	10.81	0.988	0.0074	8.9e-05	CHRNB2,CHRNA4,CAV1,SCN5A,SLC6A4
GOTERM_BP_DIRECT	fatty acid metabolic process	11	282	214	19512	0.00112	0.00892	3.56	0.989	0.0075	0.000296	C3,CPT1A,SGPL1,TBXAS1,CYP1A1,PPARG,CYP2C19,PPARA,PTGS2,PTGS1,SNCA
GOTERM_BP_DIRECT	stem cell proliferation	6	282	55	19512	0.00115	0.00917	7.55	0.99	0.00771	0.000138	TGFB1,ABCB1,KDR,TP53,RUNX2,FGFR1
GOTERM_BP_DIRECT	regulation of cell differentiation	6	282	55	19512	0.00115	0.00917	7.55	0.99	0.00771	0.000138	PTEN,ABL1,RAF1,PTK2,RUNX2,FGFR1
GOTERM_BP_DIRECT	protein poly-ADP-ribosylation	4	282	15	19512	0.00118	0.00919	18.45	0.991	0.00773	5.14e-05	MAPK8,PARP1,CASP3,CASP1
GOTERM_BP_DIRECT	response to alcohol	4	282	15	19512	0.00118	0.00919	18.45	0.991	0.00773	5.14e-05	GLRA1,HDAC2,ABCB1,TGFBR1
GOTERM_BP_DIRECT	regulation of cellular response to heat	4	282	15	19512	0.00118	0.00919	18.45	0.991	0.00773	5.14e-05	GSK3B,EP300,MAPT,MTOR
GOTERM_BP_DIRECT	positive regulation of ATP biosynthetic process	4	282	15	19512	0.00118	0.00919	18.45	0.991	0.00773	5.14e-05	IL4,MAP2K1,VCP,PPARA
GOTERM_BP_DIRECT	cellular response to hepatocyte growth factor stimulus	4	282	15	19512	0.00118	0.00919	18.45	0.991	0.00773	5.14e-05	IL10,CASR,CREB1,RELA
GOTERM_BP_DIRECT	regulation of calcium-mediated signaling	4	282	15	19512	0.00118	0.00919	18.45	0.991	0.00773	5.14e-05	CALM3,MAPT,CALM1,CALM2
GOTERM_BP_DIRECT	positive regulation of RNA splicing	4	282	15	19512	0.00118	0.00919	18.45	0.991	0.00773	5.14e-05	ERN1,DYRK1A,PIK3R1,HSPA1A
GOTERM_BP_DIRECT	TORC2 signaling	4	282	15	19512	0.00118	0.00919	18.45	0.991	0.00773	5.14e-05	GSK3B,TBK1,EP300,MTOR
GOTERM_BP_DIRECT	growth hormone receptor signaling pathway via JAK-STAT	4	282	15	19512	0.00118	0.00919	18.45	0.991	0.00773	5.14e-05	GH1,JAK2,JAK3,JAK1
GOTERM_BP_DIRECT	detection of calcium ion	4	282	15	19512	0.00118	0.00919	18.45	0.991	0.00773	5.14e-05	CASR,CALM3,CALM1,CALM2
GOTERM_BP_DIRECT	neurotrophin TRK receptor signaling pathway	4	282	15	19512	0.00118	0.00919	18.45	0.991	0.00773	5.14e-05	NTRK1,CASP3,PTPN11,RAF1
GOTERM_BP_DIRECT	female pregnancy	7	282	82	19512	0.00119	0.0092	5.91	0.992	0.00773	0.000184	THBD,TGFB1,ABCB1,MMP2,BCL2,FOS,IDO1
GOTERM_BP_DIRECT	renal albumin absorption	3	282	4	19512	0.00122	0.00926	51.89	0.993	0.00779	1.18e-05	EDNRA,EDNRB,COMT
GOTERM_BP_DIRECT	positive regulation of fever generation	3	282	4	19512	0.00122	0.00926	51.89	0.993	0.00779	1.18e-05	IL1B,PTGS2,TNF
GOTERM_BP_DIRECT	positive regulation of B cell apoptotic process	3	282	4	19512	0.00122	0.00926	51.89	0.993	0.00779	1.18e-05	IL10,MYC,BAX
GOTERM_BP_DIRECT	positive regulation of apoptotic process involved in mammary gland involution	3	282	4	19512	0.00122	0.00926	51.89	0.993	0.00779	1.18e-05	CDKN2A,VDR,BAX
GOTERM_BP_DIRECT	retinal cell programmed cell death	3	282	4	19512	0.00122	0.00926	51.89	0.993	0.00779	1.18e-05	BCL2,BAX,FASLG
GOTERM_BP_DIRECT	response to histamine	3	282	4	19512	0.00122	0.00926	51.89	0.993	0.00779	1.18e-05	DRD2,DRD3,DRD4
GOTERM_BP_DIRECT	positive regulation of protein-containing complex disassembly	3	282	4	19512	0.00122	0.00926	51.89	0.993	0.00779	1.18e-05	INSR,TNF,IGF1R
GOTERM_BP_DIRECT	respiratory burst involved in defense response	3	282	4	19512	0.00122	0.00926	51.89	0.993	0.00779	1.18e-05	NCF1,MPO,PIK3CG
GOTERM_BP_DIRECT	regulation of secretion by cell	3	282	4	19512	0.00122	0.00926	51.89	0.993	0.00779	1.18e-05	IL1B,DRD2,DRD3
GOTERM_BP_DIRECT	establishment of protein localization to mitochondrial membrane	3	282	4	19512	0.00122	0.00926	51.89	0.993	0.00779	1.18e-05	CALM3,CALM1,CALM2
GOTERM_BP_DIRECT	negative regulation of amyloid-beta formation	5	282	33	19512	0.00124	0.00942	10.48	0.993	0.00792	0.000104	NTRK2,ROCK1,CHRNA7,PIN1,IGF1
GOTERM_BP_DIRECT	cellular response to interleukin-1	6	282	56	19512	0.00125	0.00949	7.41	0.994	0.00798	0.000153	CXCL8,MMP2,CCL3,CCL2,HIF1A,RELA
GOTERM_BP_DIRECT	cerebellum development	6	282	56	19512	0.00125	0.00949	7.41	0.994	0.00798	0.000153	NCSTN,CDK5,SCN5A,PSEN1,TP53,CDK5R1
GOTERM_BP_DIRECT	ossification	8	282	113	19512	0.00126	0.00949	4.9	0.994	0.00798	0.000238	COL1A1,CASR,BCL2,SPP1,IGF2,FGFR3,EGFR,RUNX2
GOTERM_BP_DIRECT	cellular response to nutrient levels	7	282	83	19512	0.00126	0.0095	5.84	0.994	0.00799	0.000199	TBK1,SYK,SRC,EP300,AKT1,PRKACA,MTOR
GOTERM_BP_DIRECT	negative regulation of tumor necrosis factor production	7	282	83	19512	0.00126	0.0095	5.84	0.994	0.00799	0.000199	IL10,IL4,AXL,CHRNA7,GSTP1,IGF1,TLR4
GOTERM_BP_DIRECT	integrin-mediated signaling pathway	8	282	114	19512	0.00132	0.00994	4.86	0.995	0.00835	0.000253	CD40LG,SYK,SRC,ITGB3,ITGB2,ABL1,PTPN11,PTK2
GOTERM_BP_DIRECT	blood vessel morphogenesis	5	282	34	19512	0.00139	0.0104	10.18	0.996	0.00873	0.00012	ACVRL1,SYK,HIF1A,FGFR1,VEGFA
GOTERM_BP_DIRECT	response to food	5	282	34	19512	0.00139	0.0104	10.18	0.996	0.00873	0.00012	G6PD,CYP1A1,AKT1,COMT,MPO
GOTERM_BP_DIRECT	non-canonical NF-kappaB signal transduction	5	282	34	19512	0.00139	0.0104	10.18	0.996	0.00873	0.00012	NFKBIA,IKBKB,CHUK,TNF,RELA
GOTERM_BP_DIRECT	cellular response to ethanol	4	282	16	19512	0.00144	0.0107	17.3	0.997	0.00898	6.78e-05	GLRA1,PRKCE,DRD2,SOD2
GOTERM_BP_DIRECT	positive regulation of blood coagulation	4	282	16	19512	0.00144	0.0107	17.3	0.997	0.00898	6.78e-05	F7,SERPINE1,F2,NFE2L2
GOTERM_BP_DIRECT	interleukin-6-mediated signaling pathway	4	282	16	19512	0.00144	0.0107	17.3	0.997	0.00898	6.78e-05	IL6,SRC,JAK2,JAK1
GOTERM_BP_DIRECT	regulation of early endosome to late endosome transport	4	282	16	19512	0.00144	0.0107	17.3	0.997	0.00898	6.78e-05	GSK3B,MAP2K1,SRC,MAPK1
GOTERM_BP_DIRECT	response to hormone	6	282	58	19512	0.00147	0.0109	7.16	0.997	0.00914	0.000186	F7,NOS2,NOS3,VDAC2,AKT1,TSHR
GOTERM_BP_DIRECT	positive regulation of cell differentiation	7	282	86	19512	0.00152	0.0112	5.63	0.998	0.00943	0.000248	ACVRL1,GSK3B,AR,TGFB1,JAK2,MTOR,FGFR1
GOTERM_BP_DIRECT	endothelial cell proliferation	5	282	35	19512	0.00155	0.0114	9.88	0.998	0.00958	0.000139	ERN1,CAV1,HMOX1,TGFBR1,VEGFA
GOTERM_BP_DIRECT	cellular response to fibroblast growth factor stimulus	5	282	35	19512	0.00155	0.0114	9.88	0.998	0.00958	0.000139	COL1A1,CXCL8,CCL2,FGFR1,SNCA
GOTERM_BP_DIRECT	feeding behavior	5	282	35	19512	0.00155	0.0114	9.88	0.998	0.00958	0.000139	NTRK2,HTR2C,FYN,DRD1,DRD2
GOTERM_BP_DIRECT	negative regulation of cell cycle	6	282	59	19512	0.00159	0.0116	7.04	0.998	0.00977	0.000205	RB1,TGFB1,CDK6,CDK5,CDKN2A,CASP3
GOTERM_BP_DIRECT	endoplasmic reticulum unfolded protein response	6	282	59	19512	0.00159	0.0116	7.04	0.998	0.00977	0.000205	ERN1,VCP,CCND1,HSPA5,HSPA1A,NFE2L2
GOTERM_BP_DIRECT	B cell receptor signaling pathway	6	282	60	19512	0.00171	0.0124	6.92	0.999	0.0104	0.000225	NFKBIA,ITK,SYK,BCL2,ABL1,MAPK1
GOTERM_BP_DIRECT	positive regulation of protein localization to plasma membrane	6	282	60	19512	0.00171	0.0124	6.92	0.999	0.0104	0.000225	IFNG,PRKCE,AKT1,PIK3R1,TNF,EGFR
GOTERM_BP_DIRECT	macrophage activation involved in immune response	4	282	17	19512	0.00173	0.0124	16.28	0.999	0.0104	8.76e-05	SYK,IFNG,PRKCE,TNF
GOTERM_BP_DIRECT	response to lead ion	4	282	17	19512	0.00173	0.0124	16.28	0.999	0.0104	8.76e-05	BACE1,APP,CAT,MAPT
GOTERM_BP_DIRECT	negative regulation of cell-cell adhesion	4	282	17	19512	0.00173	0.0124	16.28	0.999	0.0104	8.76e-05	ABL1,JAK2,PTK2,VEGFA
GOTERM_BP_DIRECT	positive regulation of programmed cell death	4	282	17	19512	0.00173	0.0124	16.28	0.999	0.0104	8.76e-05	NTRK1,CDKN1A,LRRK2,TNF
GOTERM_BP_DIRECT	positive regulation of calcium ion import	4	282	17	19512	0.00173	0.0124	16.28	0.999	0.0104	8.76e-05	PDGFRB,CASR,CCL3,CCL2
GOTERM_BP_DIRECT	response to vitamin A	4	282	17	19512	0.00173	0.0124	16.28	0.999	0.0104	8.76e-05	ABCB1,CAT,CYP1A1,PPARG
GOTERM_BP_DIRECT	positive regulation of glycogen biosynthetic process	4	282	17	19512	0.00173	0.0124	16.28	0.999	0.0104	8.76e-05	INSR,IGF2,AKT1,IGF1
GOTERM_BP_DIRECT	regulation of stress-activated MAPK cascade	4	282	17	19512	0.00173	0.0124	16.28	0.999	0.0104	8.76e-05	GSK3B,MAP2K1,GSTP1,MAPK1
GOTERM_BP_DIRECT	mitotic G1 DNA damage checkpoint signaling	4	282	17	19512	0.00173	0.0124	16.28	0.999	0.0104	8.76e-05	CDKN1A,CCND1,PRKDC,TP53
GOTERM_BP_DIRECT	cellular response to steroid hormone stimulus	4	282	17	19512	0.00173	0.0124	16.28	0.999	0.0104	8.76e-05	HSPA8,AR,NR3C1,HSPA1A
GOTERM_BP_DIRECT	regulation of membrane potential	7	282	89	19512	0.00181	0.0129	5.44	0.999	0.0109	0.000307	KCNH2,GLRA1,CHRNA4,CHRNA7,LRRK2,CACNA1C,GRIN1
GOTERM_BP_DIRECT	adult behavior	5	282	37	19512	0.00191	0.0136	9.35	1	0.0114	0.000182	ALK,NCSTN,PTEN,DRD2,DRD4
GOTERM_BP_DIRECT	positive regulation of cell migration involved in sprouting angiogenesis	5	282	37	19512	0.00191	0.0136	9.35	1	0.0114	0.000182	ABL1,KDR,HMOX1,PTGS2,VEGFA
GOTERM_BP_DIRECT	endodermal cell differentiation	5	282	37	19512	0.00191	0.0136	9.35	1	0.0114	0.000182	MAP2K1,MMP2,ITGB2,EP300,MMP9
GOTERM_BP_DIRECT	mammary gland development	5	282	37	19512	0.00191	0.0136	9.35	1	0.0114	0.000182	TGFB1,CREB1,CAV1,IGF1,CYP19A1
GOTERM_BP_DIRECT	double-strand break repair	7	282	90	19512	0.00192	0.0136	5.38	1	0.0114	0.000328	VCP,MAPK8,CSNK2A1,PARP1,PRKDC,CHEK2,TP53
GOTERM_BP_DIRECT	organelle localization by membrane tethering	3	282	5	19512	0.00201	0.014	41.51	1	0.0118	2.92e-05	CALM3,CALM1,CALM2
GOTERM_BP_DIRECT	connective tissue replacement involved in inflammatory response wound healing	3	282	5	19512	0.00201	0.014	41.51	1	0.0118	2.92e-05	IL1A,TGFB1,HIF1A
GOTERM_BP_DIRECT	regulation of dopamine uptake involved in synaptic transmission	3	282	5	19512	0.00201	0.014	41.51	1	0.0118	2.92e-05	DRD1,DRD2,DRD3
GOTERM_BP_DIRECT	negative regulation of calcium ion export across plasma membrane	3	282	5	19512	0.00201	0.014	41.51	1	0.0118	2.92e-05	CALM3,CALM1,CALM2
GOTERM_BP_DIRECT	adenylate cyclase-inhibiting dopamine receptor signaling pathway	3	282	5	19512	0.00201	0.014	41.51	1	0.0118	2.92e-05	DRD2,DRD3,DRD4
GOTERM_BP_DIRECT	response to UV-A	3	282	5	19512	0.00201	0.014	41.51	1	0.0118	2.92e-05	CCND1,AKT1,EGFR
GOTERM_BP_DIRECT	response to 2,3,7,8-tetrachlorodibenzodioxine	3	282	5	19512	0.00201	0.014	41.51	1	0.0118	2.92e-05	F7,CYP1A1,SPP1
GOTERM_BP_DIRECT	response to L-ascorbic acid	3	282	5	19512	0.00201	0.014	41.51	1	0.0118	2.92e-05	GSTP1,CAT,SOD2
GOTERM_BP_DIRECT	B cell lineage commitment	3	282	5	19512	0.00201	0.014	41.51	1	0.0118	2.92e-05	PRKDC,BCL2,TP53
GOTERM_BP_DIRECT	presynaptic endocytosis	3	282	5	19512	0.00201	0.014	41.51	1	0.0118	2.92e-05	CALM3,CALM1,CALM2
GOTERM_BP_DIRECT	modulation of chemical synaptic transmission	8	282	123	19512	0.00205	0.0142	4.5	1	0.0119	0.000423	BACE1,PPP3CA,LRRK2,FYN,JAK2,DRD2,PRKACA,TNF
GOTERM_BP_DIRECT	macrophage chemotaxis	4	282	18	19512	0.00205	0.0142	15.38	1	0.0119	0.000111	EDNRB,MMP2,CCL3,CCL2
GOTERM_BP_DIRECT	positive regulation of membrane protein ectodomain proteolysis	4	282	18	19512	0.00205	0.0142	15.38	1	0.0119	0.000111	APP,IFNG,IL1B,TNF
GOTERM_BP_DIRECT	low-density lipoprotein particle clearance	4	282	18	19512	0.00205	0.0142	15.38	1	0.0119	0.000111	SOAT1,HMOX1,APOB,LDLR
GOTERM_BP_DIRECT	type B pancreatic cell proliferation	4	282	18	19512	0.00205	0.0142	15.38	1	0.0119	0.000111	MAP2K1,IGFBP3,IGF1,RAF1
GOTERM_BP_DIRECT	positive regulation of multicellular organismal process	5	282	38	19512	0.00211	0.0146	9.1	1	0.0122	0.000207	ACVRL1,IL6,TGFB1,DRD2,MTOR
GOTERM_BP_DIRECT	positive regulation of cytokine production involved in inflammatory response	5	282	38	19512	0.00211	0.0146	9.1	1	0.0122	0.000207	IL6,TBK1,HIF1A,TNF,TLR4
GOTERM_BP_DIRECT	chemokine-mediated signaling pathway	6	282	64	19512	0.00228	0.0157	6.49	1	0.0132	0.000321	CCR1,CXCL10,CCL11,CCL3,MAPK1,CCL2
GOTERM_BP_DIRECT	intrinsic apoptotic signaling pathway in response to endoplasmic reticulum stress	5	282	39	19512	0.00233	0.0159	8.87	1	0.0134	0.000234	ERN1,BCL2,BAX,TP53,MAP3K5
GOTERM_BP_DIRECT	homeostasis of number of cells within a tissue	5	282	39	19512	0.00233	0.0159	8.87	1	0.0134	0.000234	NOS3,BCL2,BAX,PTPN11,VEGFA
GOTERM_BP_DIRECT	activation of innate immune response	5	282	39	19512	0.00233	0.0159	8.87	1	0.0134	0.000234	HSP90AA1,TBK1,PRKDC,TLR9,TLR4
GOTERM_BP_DIRECT	positive regulation of protein serine/threonine kinase activity	4	282	19	19512	0.00241	0.0163	14.57	1	0.0137	0.000139	MAP2K1,IFNG,SRC,RHOA
GOTERM_BP_DIRECT	intrinsic apoptotic signaling pathway in response to oxidative stress	4	282	19	19512	0.00241	0.0163	14.57	1	0.0137	0.000139	BCL2,JAK2,SOD2,MAP3K5
GOTERM_BP_DIRECT	response to X-ray	4	282	19	19512	0.00241	0.0163	14.57	1	0.0137	0.000139	THBD,CCND1,CASP3,TP53
GOTERM_BP_DIRECT	response to dexamethasone	4	282	19	19512	0.00241	0.0163	14.57	1	0.0137	0.000139	ABCB1,PIK3CA,VDAC2,HDAC6
GOTERM_BP_DIRECT	positive regulation of tumor necrosis factor-mediated signaling pathway	4	282	19	19512	0.00241	0.0163	14.57	1	0.0137	0.000139	HSPA8,CASP1,CDK5R1,HSPA1A
GOTERM_BP_DIRECT	regulation of sodium ion transport	4	282	19	19512	0.00241	0.0163	14.57	1	0.0137	0.000139	TGFB1,NOS3,ADRB2,DRD2
GOTERM_BP_DIRECT	cellular response to peptide hormone stimulus	4	282	19	19512	0.00241	0.0163	14.57	1	0.0137	0.000139	SRC,CAV1,VDAC2,FYN
GOTERM_BP_DIRECT	negative regulation of transforming growth factor beta receptor signaling pathway	8	282	129	19512	0.00268	0.0181	4.29	1	0.0152	0.000581	HDAC2,HSPA5,HDAC1,PIN1,PPARG,PPARA,TP53,HSPA1A
GOTERM_BP_DIRECT	positive regulation of non-canonical NF-kappaB signal transduction	6	282	67	19512	0.00279	0.0188	6.2	1	0.0158	0.000412	APP,VCP,IL1B,TNF,RELA,RHOA
GOTERM_BP_DIRECT	regulation of synaptic vesicle exocytosis	5	282	41	19512	0.0028	0.0188	8.44	1	0.0158	0.000298	PRKCG,LRRK2,CALM3,CALM1,CALM2
GOTERM_BP_DIRECT	ureteric bud development	5	282	41	19512	0.0028	0.0188	8.44	1	0.0158	0.000298	RET,TGFB1,CAT,BCL2,FGFR1
GOTERM_BP_DIRECT	positive regulation of lipid biosynthetic process	4	282	20	19512	0.00281	0.0188	13.84	1	0.0158	0.000172	CREB1,AKT1,PPARA,MTOR
GOTERM_BP_DIRECT	regulation of cell-cell adhesion	4	282	20	19512	0.00281	0.0188	13.84	1	0.0158	0.000172	SRC,JAK2,JAK3,JAK1
GOTERM_BP_DIRECT	apoptotic mitochondrial changes	4	282	20	19512	0.00281	0.0188	13.84	1	0.0158	0.000172	BCL2,BAX,AKT1,SOD2
GOTERM_BP_DIRECT	immune system process	26	282	953	19512	0.0029	0.0193	1.89	1	0.0162	0.00147	ITK,PRKDC,SRC,PIK3CG,C3,TBK1,FYN,JAK2,JAK3,MAP3K5,SYK,PARP1,ARG1,PRKCE,MMP3,HLA-A,MIF,IL2,VEGFA,NFKBIA,ZAP70,AXL,TLR9,TLR4,HLA-DRB1,IDO1
GOTERM_BP_DIRECT	autophagosome assembly	7	282	98	19512	0.00294	0.0195	4.94	1	0.0164	0.000552	CASP8,SYK,CHEK2,EP300,PSEN1,CTSD,MTOR
GOTERM_BP_DIRECT	circadian regulation of gene expression	6	282	68	19512	0.00297	0.0195	6.11	1	0.0164	0.000446	HDAC2,HDAC1,AHR,DRD2,PPARA,DRD3
GOTERM_BP_DIRECT	L-arginine catabolic process	3	282	6	19512	0.00298	0.0195	34.6	1	0.0164	5.78e-05	NOS2,NOS3,ARG1
GOTERM_BP_DIRECT	T cell lineage commitment	3	282	6	19512	0.00298	0.0195	34.6	1	0.0164	5.78e-05	PRKDC,BCL2,TP53
GOTERM_BP_DIRECT	nucleotide-binding oligomerization domain containing 1 signaling pathway	3	282	6	19512	0.00298	0.0195	34.6	1	0.0164	5.78e-05	NFKBIA,XIAP,TLR4
GOTERM_BP_DIRECT	dopamine uptake involved in synaptic transmission	3	282	6	19512	0.00298	0.0195	34.6	1	0.0164	5.78e-05	DRD2,SLC6A3,SNCA
GOTERM_BP_DIRECT	ERBB signaling pathway	3	282	6	19512	0.00298	0.0195	34.6	1	0.0164	5.78e-05	MAPK1,PTPN11,EGFR
GOTERM_BP_DIRECT	regulation of systemic arterial blood pressure by endothelin	3	282	6	19512	0.00298	0.0195	34.6	1	0.0164	5.78e-05	NOS3,ECE1,RHOA
GOTERM_BP_DIRECT	negative regulation of thrombin-activated receptor signaling pathway	3	282	6	19512	0.00298	0.0195	34.6	1	0.0164	5.78e-05	SERPINE1,MET,SNCA
GOTERM_BP_DIRECT	membrane to membrane docking	3	282	6	19512	0.00298	0.0195	34.6	1	0.0164	5.78e-05	VCAM1,ROCK1,ICAM1
GOTERM_BP_DIRECT	response to anesthetic	3	282	6	19512	0.00298	0.0195	34.6	1	0.0164	5.78e-05	CASP9,CASP8,CASP3
GOTERM_BP_DIRECT	mitochondrion organization	8	282	133	19512	0.00318	0.0208	4.16	1	0.0175	0.000711	GSK3B,EDNRA,TERT,PARP1,NOS3,LRRK2,BAX,SOD2
GOTERM_BP_DIRECT	hematopoietic stem cell differentiation	4	282	21	19512	0.00324	0.0211	13.18	1	0.0177	0.000211	ACE,CDK6,BCL2,TP53
GOTERM_BP_DIRECT	response to antibiotic	4	282	21	19512	0.00324	0.0211	13.18	1	0.0177	0.000211	HSP90AA1,JAK2,TP53,JAK1
GOTERM_BP_DIRECT	positive regulation of calcineurin-NFAT signaling cascade	4	282	21	19512	0.00324	0.0211	13.18	1	0.0177	0.000211	PPP3CA,ERBB3,IGF1,TNF
GOTERM_BP_DIRECT	positive regulation of execution phase of apoptosis	4	282	21	19512	0.00324	0.0211	13.18	1	0.0177	0.000211	CASP9,CASP8,HTR2A,TP53
GOTERM_BP_DIRECT	negative regulation of angiogenesis	8	282	134	19512	0.00331	0.0215	4.13	1	0.0181	0.000747	CXCL10,ROCK1,STAT1,ALOX5,FASLG,FYN,PPARG,RELA
GOTERM_BP_DIRECT	cellular response to ionizing radiation	5	282	43	19512	0.00334	0.0216	8.05	1	0.0182	0.000374	CDKN1A,TGFB1,MAPK14,TNF,TP53
GOTERM_BP_DIRECT	positive regulation of SMAD protein signal transduction	5	282	43	19512	0.00334	0.0216	8.05	1	0.0182	0.000374	ACVRL1,TGFB1,PARP1,JAK2,TGFBR1
GOTERM_BP_DIRECT	positive regulation of TORC1 signaling	6	282	71	19512	0.00359	0.0232	5.85	1	0.0195	0.000563	TBK1,SYK,SRC,EP300,AKT1,MTOR
GOTERM_BP_DIRECT	positive regulation of intracellular signal transduction	5	282	44	19512	0.00363	0.0234	7.86	1	0.0197	0.000417	ERBB2,AVPR2,PTEN,PTPN11,JAK2
GOTERM_BP_DIRECT	cell redox homeostasis	5	282	44	19512	0.00363	0.0234	7.86	1	0.0197	0.000417	NQO1,NOS2,NOS3,GSR,NFE2L2
GOTERM_BP_DIRECT	negative regulation of protein secretion	4	282	22	19512	0.00372	0.0238	12.58	1	0.02	0.000254	HMGCR,DRD2,DRD3,DRD4
GOTERM_BP_DIRECT	positive regulation of macrophage derived foam cell differentiation	4	282	22	19512	0.00372	0.0238	12.58	1	0.02	0.000254	IL1B,PLA2G2A,APOB,TNF
GOTERM_BP_DIRECT	establishment of endothelial barrier	4	282	22	19512	0.00372	0.0238	12.58	1	0.02	0.000254	EDNRA,EDNRB,PDE4D,ICAM1
GOTERM_BP_DIRECT	negative regulation of TORC1 signaling	6	282	72	19512	0.00381	0.0244	5.77	1	0.0205	0.000607	TBK1,SYK,SRC,AKT1,PRKACA,MTOR
GOTERM_BP_DIRECT	positive regulation of substrate adhesion-dependent cell spreading	5	282	45	19512	0.00394	0.0251	7.69	1	0.0211	0.000463	GSK3A,ITGB3,ABL1,BRAF,P4HB
GOTERM_BP_DIRECT	oligodendrocyte differentiation	5	282	45	19512	0.00394	0.0251	7.69	1	0.0211	0.000463	NTRK2,CDK5,HDAC1,ERBB2,MTOR
GOTERM_BP_DIRECT	positive regulation of interferon-beta production	5	282	45	19512	0.00394	0.0251	7.69	1	0.0211	0.000463	HSP90AA1,TBK1,TLR9,PTPN11,TLR4
GOTERM_BP_DIRECT	regulation of primary metabolic process	6	282	73	19512	0.00404	0.0256	5.69	1	0.0216	0.000654	IL4,ALK,EGF,DRD4,MTOR,FGFR1
GOTERM_BP_DIRECT	myelination	6	282	73	19512	0.00404	0.0256	5.69	1	0.0216	0.000654	MAP2K1,TGFB1,ERBB3,ERBB2,MAPK1,RAF1
GOTERM_BP_DIRECT	adenylate cyclase-activating G protein-coupled receptor signaling pathway	9	282	176	19512	0.00406	0.0257	3.54	1	0.0216	0.00108	CXCL10,APP,CASR,AVPR2,HTR1A,DRD1,ADRB2,PRKACA,TSHR
GOTERM_BP_DIRECT	response to cobalt ion	3	282	7	19512	0.00414	0.0257	29.65	1	0.0216	0.0001	CASP9,CASP8,CASP3
GOTERM_BP_DIRECT	lipoprotein catabolic process	3	282	7	19512	0.00414	0.0257	29.65	1	0.0216	0.0001	APOB,CTSD,LDLR
GOTERM_BP_DIRECT	negative regulation of bicellular tight junction assembly	3	282	7	19512	0.00414	0.0257	29.65	1	0.0216	0.0001	IKBKB,ROCK1,TNF
GOTERM_BP_DIRECT	mating behavior	3	282	7	19512	0.00414	0.0257	29.65	1	0.0216	0.0001	APP,MTNR1A,DRD1
GOTERM_BP_DIRECT	cellular response to manganese ion	3	282	7	19512	0.00414	0.0257	29.65	1	0.0216	0.0001	BACE1,APP,LRRK2
GOTERM_BP_DIRECT	negative regulation of plasminogen activation	3	282	7	19512	0.00414	0.0257	29.65	1	0.0216	0.0001	PLAU,SERPINE1,PLAT
GOTERM_BP_DIRECT	cellular response to interleukin-3	3	282	7	19512	0.00414	0.0257	29.65	1	0.0216	0.0001	GSK3B,GSK3A,JAK2
GOTERM_BP_DIRECT	regulation of toll-like receptor 4 signaling pathway	3	282	7	19512	0.00414	0.0257	29.65	1	0.0216	0.0001	CAV1,PIK3R1,TLR4
GOTERM_BP_DIRECT	positive regulation of signaling	3	282	7	19512	0.00414	0.0257	29.65	1	0.0216	0.0001	FGFR3,EGFR,FGFR1
GOTERM_BP_DIRECT	interleukin-4-mediated signaling pathway	3	282	7	19512	0.00414	0.0257	29.65	1	0.0216	0.0001	IL4,JAK3,JAK1
GOTERM_BP_DIRECT	G protein-coupled serotonin receptor signaling pathway	3	282	7	19512	0.00414	0.0257	29.65	1	0.0216	0.0001	HTR2C,HTR2A,DRD4
GOTERM_BP_DIRECT	positive regulation of nucleotide-binding oligomerization domain containing 2 signaling pathway	3	282	7	19512	0.00414	0.0257	29.65	1	0.0216	0.0001	HSPA8,TLR4,HSPA1A
GOTERM_BP_DIRECT	regulation of cardiac muscle cell action potential	3	282	7	19512	0.00414	0.0257	29.65	1	0.0216	0.0001	CALM3,CALM1,CALM2
GOTERM_BP_DIRECT	positive regulation of monocyte chemotaxis	4	282	23	19512	0.00423	0.0262	12.03	1	0.022	0.000305	CCR1,CXCL10,APP,SERPINE1
GOTERM_BP_DIRECT	prostaglandin biosynthetic process	4	282	23	19512	0.00423	0.0262	12.03	1	0.022	0.000305	TBXAS1,MIF,PTGS2,PTGS1
GOTERM_BP_DIRECT	adenylate cyclase-inhibiting G protein-coupled receptor signaling pathway	6	282	74	19512	0.00429	0.0265	5.61	1	0.0223	0.000703	APP,EDNRA,CASR,MTNR1A,C5AR1,PRKACA
GOTERM_BP_DIRECT	canonical Wnt signaling pathway	7	282	106	19512	0.00434	0.0268	4.57	1	0.0225	0.000881	GSK3B,EDNRA,TGFB1,EDNRB,CAV1,LRRK2,EP300
GOTERM_BP_DIRECT	intrinsic apoptotic signaling pathway	5	282	47	19512	0.00462	0.0284	7.36	1	0.0239	0.000568	CASP9,CDKN1A,CASP3,BAX,TP53
GOTERM_BP_DIRECT	positive regulation of peptidyl-tyrosine phosphorylation	4	282	24	19512	0.00478	0.0293	11.53	1	0.0247	0.000361	IL6,TGFB1,ABL1,VEGFA
GOTERM_BP_DIRECT	platelet formation	4	282	24	19512	0.00478	0.0293	11.53	1	0.0247	0.000361	CASP9,CASP3,EP300,PTPN11
GOTERM_BP_DIRECT	hematopoietic progenitor cell differentiation	6	282	76	19512	0.0048	0.0294	5.46	1	0.0247	0.00081	PDGFRA,TGFB1,CDK6,KIT,PSEN1,TP53
GOTERM_BP_DIRECT	synapse organization	6	282	76	19512	0.0048	0.0294	5.46	1	0.0247	0.00081	APP,CHRNA7,PIN1,MAPT,PSEN1,SNCA
GOTERM_BP_DIRECT	platelet aggregation	5	282	48	19512	0.00498	0.0304	7.21	1	0.0256	0.000627	PDGFRA,ITGB3,HSPB1,PIK3CG,SLC6A4
GOTERM_BP_DIRECT	cell development	5	282	48	19512	0.00498	0.0304	7.21	1	0.0256	0.000627	ERBB3,ERBB2,IGF1,MET,EGFR
GOTERM_BP_DIRECT	regulation of biological quality	5	282	49	19512	0.00536	0.0323	7.06	1	0.0271	0.00069	ITGB3,PTEN,TNF,CFTR,HDAC6
GOTERM_BP_DIRECT	positive regulation of protein secretion	5	282	49	19512	0.00536	0.0323	7.06	1	0.0271	0.00069	IL1A,ACHE,TGFB1,IL13,IGF1
GOTERM_BP_DIRECT	synapse assembly	6	282	78	19512	0.00536	0.0323	5.32	1	0.0271	0.000929	ACHE,CDK5,PTEN,DRD1,MAPT,DRD2
GOTERM_BP_DIRECT	macroautophagy	6	282	78	19512	0.00536	0.0323	5.32	1	0.0271	0.000929	VCP,TBK1,SRC,HMOX1,MTOR,HDAC6
GOTERM_BP_DIRECT	positive regulation of long-term synaptic potentiation	4	282	25	19512	0.00538	0.0323	11.07	1	0.0271	0.000425	APP,CREB1,CHRNA7,DRD2
GOTERM_BP_DIRECT	synaptic transmission, cholinergic	4	282	25	19512	0.00538	0.0323	11.07	1	0.0271	0.000425	CHRNB2,NQO1,CHRNA4,CHRNA7
GOTERM_BP_DIRECT	cellular response to glucocorticoid stimulus	4	282	25	19512	0.00538	0.0323	11.07	1	0.0271	0.000425	GSK3A,FLT3,GSTP1,NR3C1
GOTERM_BP_DIRECT	regulation of protein-containing complex assembly	4	282	25	19512	0.00538	0.0323	11.07	1	0.0271	0.000425	HSPA8,HSP90AA1,PTPN11,HSPA1A
GOTERM_BP_DIRECT	release of cytochrome c from mitochondria	4	282	25	19512	0.00538	0.0323	11.07	1	0.0271	0.000425	BCL2,BAX,SOD2,TP53
GOTERM_BP_DIRECT	myeloid progenitor cell differentiation	3	282	8	19512	0.00546	0.0323	25.95	1	0.0271	0.000159	FLT3,KIT,BRAF
GOTERM_BP_DIRECT	positive regulation of D-glucose transmembrane transport	3	282	8	19512	0.00546	0.0323	25.95	1	0.0271	0.000159	C3,GH1,BRAF
GOTERM_BP_DIRECT	prostate gland growth	3	282	8	19512	0.00546	0.0323	25.95	1	0.0271	0.000159	AR,IGF1,CYP19A1
GOTERM_BP_DIRECT	interleukin-7-mediated signaling pathway	3	282	8	19512	0.00546	0.0323	25.95	1	0.0271	0.000159	STAT1,JAK3,JAK1
GOTERM_BP_DIRECT	ERBB2-EGFR signaling pathway	3	282	8	19512	0.00546	0.0323	25.95	1	0.0271	0.000159	EGF,ERBB2,EGFR
GOTERM_BP_DIRECT	interleukin-9-mediated signaling pathway	3	282	8	19512	0.00546	0.0323	25.95	1	0.0271	0.000159	STAT1,JAK3,JAK1
GOTERM_BP_DIRECT	regulation of ryanodine-sensitive calcium-release channel activity	3	282	8	19512	0.00546	0.0323	25.95	1	0.0271	0.000159	CALM3,CALM1,CALM2
GOTERM_BP_DIRECT	cellular response to nicotine	3	282	8	19512	0.00546	0.0323	25.95	1	0.0271	0.000159	NTRK1,TNF,RELA
GOTERM_BP_DIRECT	negative regulation of vascular wound healing	3	282	8	19512	0.00546	0.0323	25.95	1	0.0271	0.000159	ALOX5,SERPINE1,TNF
GOTERM_BP_DIRECT	positive regulation of cell communication	3	282	8	19512	0.00546	0.0323	25.95	1	0.0271	0.000159	FGFR3,EGFR,FGFR1
GOTERM_BP_DIRECT	bone trabecula formation	3	282	8	19512	0.00546	0.0323	25.95	1	0.0271	0.000159	COL1A1,MMP2,VEGFA
GOTERM_BP_DIRECT	positive regulation of lymphocyte differentiation	3	282	8	19512	0.00546	0.0323	25.95	1	0.0271	0.000159	SYK,PRKDC,IL2
GOTERM_BP_DIRECT	cellular response to dopamine	3	282	8	19512	0.00546	0.0323	25.95	1	0.0271	0.000159	HDAC2,LRRK2,ABL1
GOTERM_BP_DIRECT	extracellular matrix organization	8	282	147	19512	0.00549	0.0324	3.77	1	0.0272	0.00136	PDGFRA,APP,MMP13,MMP1,MMP2,MMP3,TNF,MMP9
GOTERM_BP_DIRECT	positive regulation of protein ubiquitination	6	282	79	19512	0.00566	0.0333	5.26	1	0.028	0.000993	GSK3B,GSK3A,HSPA5,CAV1,LRRK2,XIAP
GOTERM_BP_DIRECT	proteasome-mediated ubiquitin-dependent protein catabolic process	13	282	356	19512	0.00569	0.0335	2.53	1	0.0281	0.00213	GSK3B,GSK3A,VCP,TGFB1,SRC,GH1,PPP3CA,MYC,AKT1,FYN,JAK2,PRKACA,NFE2L2
GOTERM_BP_DIRECT	regulation of multicellular organism growth	4	282	26	19512	0.00601	0.0352	10.64	1	0.0296	0.000497	APP,SGPL1,PIK3CA,SOD1
GOTERM_BP_DIRECT	negative regulation of ubiquitin-dependent protein catabolic process	4	282	26	19512	0.00601	0.0352	10.64	1	0.0296	0.000497	GSK3B,CDKN2A,PSEN1,MTOR
GOTERM_BP_DIRECT	T cell proliferation	5	282	51	19512	0.00619	0.0362	6.78	1	0.0304	0.00083	NCSTN,TGFB1,IL2,PIK3CG,IDO1
GOTERM_BP_DIRECT	cellular response to calcium ion	6	282	82	19512	0.00662	0.0387	5.06	1	0.0325	0.00121	NCSTN,JUN,AKT1,BRAF,FOS,SCN5A
GOTERM_BP_DIRECT	positive regulation of interleukin-17 production	4	282	27	19512	0.00669	0.0388	10.25	1	0.0326	0.000577	IL6,TGFB1,JAK2,IL2
GOTERM_BP_DIRECT	positive regulation of mesenchymal cell proliferation	4	282	27	19512	0.00669	0.0388	10.25	1	0.0326	0.000577	STAT1,MYC,KDR,FGFR1
GOTERM_BP_DIRECT	positive regulation of cardiac muscle hypertrophy	4	282	27	19512	0.00669	0.0388	10.25	1	0.0326	0.000577	PPP3CA,ROCK1,PARP1,IGF1
GOTERM_BP_DIRECT	female gonad development	4	282	27	19512	0.00669	0.0388	10.25	1	0.0326	0.000577	PDGFRA,SGPL1,IDH1,CYP19A1
GOTERM_BP_DIRECT	artery morphogenesis	4	282	27	19512	0.00669	0.0388	10.25	1	0.0326	0.000577	APOB,LDLR,TGFBR1,VEGFA
GOTERM_BP_DIRECT	positive regulation of oligodendrocyte differentiation	4	282	27	19512	0.00669	0.0388	10.25	1	0.0326	0.000577	HDAC2,HDAC1,PPARG,MTOR
GOTERM_BP_DIRECT	cholesterol homeostasis	7	282	116	19512	0.00671	0.0388	4.18	1	0.0326	0.00149	CETP,SOAT1,HNF4A,CAV1,MTTP,APOB,LDLR
GOTERM_BP_DIRECT	leukocyte homeostasis	3	282	9	19512	0.00696	0.0396	23.06	1	0.0333	0.000235	FLT3,BCL2,BAX
GOTERM_BP_DIRECT	positive regulation of TORC2 signaling	3	282	9	19512	0.00696	0.0396	23.06	1	0.0333	0.000235	TBK1,EP300,AKT1
GOTERM_BP_DIRECT	luteinization	3	282	9	19512	0.00696	0.0396	23.06	1	0.0333	0.000235	PDGFRA,SGPL1,MMP2
GOTERM_BP_DIRECT	vascular endothelial cell response to laminar fluid shear stress	3	282	9	19512	0.00696	0.0396	23.06	1	0.0333	0.000235	AKT1,PRKACA,MTOR
GOTERM_BP_DIRECT	behavioral response to nicotine	3	282	9	19512	0.00696	0.0396	23.06	1	0.0333	0.000235	CHRNB2,CHRNA4,PPARA
GOTERM_BP_DIRECT	response to sodium phosphate	3	282	9	19512	0.00696	0.0396	23.06	1	0.0333	0.000235	EDNRB,RUNX2,FGFR1
GOTERM_BP_DIRECT	activated T cell proliferation	3	282	9	19512	0.00696	0.0396	23.06	1	0.0333	0.000235	ABL1,FYN,IL2
GOTERM_BP_DIRECT	autophagosome membrane docking	3	282	9	19512	0.00696	0.0396	23.06	1	0.0333	0.000235	CALM3,CALM1,CALM2
GOTERM_BP_DIRECT	germ cell migration	3	282	9	19512	0.00696	0.0396	23.06	1	0.0333	0.000235	TGFB1,KIT,TGFBR1
GOTERM_BP_DIRECT	response to acetylcholine	3	282	9	19512	0.00696	0.0396	23.06	1	0.0333	0.000235	CHRNB2,EDNRA,CHRNA7
GOTERM_BP_DIRECT	cellular response to testosterone stimulus	3	282	9	19512	0.00696	0.0396	23.06	1	0.0333	0.000235	AR,NCF1,SPP1
GOTERM_BP_DIRECT	epidermis development	7	282	117	19512	0.00698	0.0397	4.14	1	0.0334	0.00157	PPP3CA,CDKN1A,CDKN2A,INSR,PPARA,HLA-DRB1,EGFR
GOTERM_BP_DIRECT	skeletal system development	8	282	154	19512	0.00704	0.04	3.59	1	0.0336	0.00183	COL1A1,VDR,IGF1,FGFR3,MMP9,TGFBR1,RUNX2,FGFR1
GOTERM_BP_DIRECT	positive regulation of G1/S transition of mitotic cell cycle	5	282	53	19512	0.00709	0.0402	6.53	1	0.0338	0.000991	CCND1,TERT,CYP1A1,AKT1,EGFR
GOTERM_BP_DIRECT	positive regulation of protein catabolic process	6	282	84	19512	0.00732	0.0415	4.94	1	0.0349	0.00137	GSK3B,GSK3A,VCP,HSP90AA1,CSNK2A1,TNF
GOTERM_BP_DIRECT	regulation of release of sequestered calcium ion into cytosol by sarcoplasmic reticulum	4	282	28	19512	0.00742	0.0417	9.88	1	0.0351	0.000665	PDE4D,CALM3,CALM1,CALM2
GOTERM_BP_DIRECT	membraneless organelle assembly	4	282	28	19512	0.00742	0.0417	9.88	1	0.0351	0.000665	GSK3B,AR,CSNK2A1,HDAC6
GOTERM_BP_DIRECT	bone resorption	4	282	28	19512	0.00742	0.0417	9.88	1	0.0351	0.000665	SRC,CTSK,NOX4,ADRB2
GOTERM_BP_DIRECT	superoxide anion generation	4	282	28	19512	0.00742	0.0417	9.88	1	0.0351	0.000665	NCF1,NOX4,SOD2,SOD1
GOTERM_BP_DIRECT	hormone metabolic process	4	282	28	19512	0.00742	0.0417	9.88	1	0.0351	0.000665	ACE,CYP1A1,PTPN11,CYP17A1
GOTERM_BP_DIRECT	phagocytosis	6	282	85	19512	0.00769	0.0432	4.88	1	0.0363	0.00145	PIK3CA,AXL,ITGB2,ABL1,TLR4,LDLR
GOTERM_BP_DIRECT	negative regulation of ERK1 and ERK2 cascade	6	282	86	19512	0.00807	0.0452	4.83	1	0.038	0.00154	GSTP1,ABL1,TLR9,PIN1,IGF1,TLR4
GOTERM_BP_DIRECT	positive regulation of stress fiber assembly	5	282	55	19512	0.00807	0.0452	6.29	1	0.038	0.00117	ABL1,BRAF,RHOA,TGFBR1,MTOR
GOTERM_BP_DIRECT	cell morphogenesis	7	282	121	19512	0.00819	0.0455	4	1	0.0383	0.0019	TGFB1,VDR,BCL2,NOX4,MAPK14,RHOA,EGFR
GOTERM_BP_DIRECT	response to tumor necrosis factor	4	282	29	19512	0.00819	0.0455	9.54	1	0.0383	0.000763	CASP8,CASP3,JAK2,SELE
GOTERM_BP_DIRECT	protein tetramerization	4	282	29	19512	0.00819	0.0455	9.54	1	0.0383	0.000763	APP,TP53,HLA-DRB1,SNCA
GOTERM_BP_DIRECT	positive regulation of activated T cell proliferation	4	282	29	19512	0.00819	0.0455	9.54	1	0.0383	0.000763	PPP3CA,IGF2,IGF1,IL2
GOTERM_BP_DIRECT	positive regulation of endothelial cell apoptotic process	4	282	29	19512	0.00819	0.0455	9.54	1	0.0383	0.000763	TGFB1,CD40LG,CCL2,FASLG
GOTERM_BP_DIRECT	cell chemotaxis	6	282	87	19512	0.00846	0.0469	4.77	1	0.0394	0.00164	PDGFRB,CCR1,PDGFRA,VCAM1,KIT,CCL3
GOTERM_BP_DIRECT	positive regulation of neuron projection development	7	282	122	19512	0.00851	0.0469	3.97	1	0.0394	0.00199	NTRK1,RET,NTRK2,EP300,FYN,FGFR1,NFE2L2
GOTERM_BP_DIRECT	multicellular organism growth	7	282	122	19512	0.00851	0.0469	3.97	1	0.0394	0.00199	AR,EP300,PTPN11,IGF1,COMT,TP53,MTOR
GOTERM_BP_DIRECT	inhibitory postsynaptic potential	3	282	10	19512	0.00862	0.0469	20.76	1	0.0394	0.000332	GLRA1,CHRNA4,DRD4
GOTERM_BP_DIRECT	negative regulation of cell size	3	282	10	19512	0.00862	0.0469	20.76	1	0.0394	0.000332	PTEN,RHOA,MTOR
GOTERM_BP_DIRECT	vagina development	3	282	10	19512	0.00862	0.0469	20.76	1	0.0394	0.000332	AXL,BAX,ESR1
GOTERM_BP_DIRECT	salivary gland morphogenesis	3	282	10	19512	0.00862	0.0469	20.76	1	0.0394	0.000332	TGFB1,EGFR,FGFR1
GOTERM_BP_DIRECT	exocrine pancreas development	3	282	10	19512	0.00862	0.0469	20.76	1	0.0394	0.000332	INSR,IGF2,IGF1
GOTERM_BP_DIRECT	positive regulation of mitochondrial outer membrane permeabilization involved in apoptotic signaling pathway	3	282	10	19512	0.00862	0.0469	20.76	1	0.0394	0.000332	GSK3B,GSK3A,LRRK2
GOTERM_BP_DIRECT	axonogenesis involved in innervation	3	282	10	19512	0.00862	0.0469	20.76	1	0.0394	0.000332	NTRK1,EDNRA,ECE1
GOTERM_BP_DIRECT	behavioral response to ethanol	3	282	10	19512	0.00862	0.0469	20.76	1	0.0394	0.000332	HDAC2,DRD2,DRD4
GOTERM_BP_DIRECT	negative regulation of thymocyte apoptotic process	3	282	10	19512	0.00862	0.0469	20.76	1	0.0394	0.000332	HIF1A,JAK3,ADA
GOTERM_BP_DIRECT	negative regulation of synaptic transmission, glutamatergic	3	282	10	19512	0.00862	0.0469	20.76	1	0.0394	0.000332	HTR2A,DRD2,DRD3
GOTERM_BP_DIRECT	negative regulation of biomineral tissue development	3	282	10	19512	0.00862	0.0469	20.76	1	0.0394	0.000332	TGFB1,ROCK1,NOS3
GOTERM_BP_DIRECT	regulation of protein export from nucleus	3	282	10	19512	0.00862	0.0469	20.76	1	0.0394	0.000332	GSK3B,CDKN2A,PTPN11
GOTERM_BP_DIRECT	prostate gland epithelium morphogenesis	3	282	10	19512	0.00862	0.0469	20.76	1	0.0394	0.000332	AR,MMP2,IGF1
GOTERM_BP_DIRECT	regulation of cell migration	7	282	123	19512	0.00884	0.048	3.94	1	0.0404	0.00209	TGFB1,CDK5,ROCK1,MMP3,AKT1,RHOA,TGFBR1
GOTERM_BP_DIRECT	regulation of metabolic process	4	282	30	19512	0.009	0.0487	9.23	1	0.041	0.00087	NTRK2,TBK1,IFNG,TNF
GOTERM_BP_DIRECT	positive regulation of lamellipodium assembly	4	282	30	19512	0.009	0.0487	9.23	1	0.041	0.00087	HSP90AA1,PIK3CA,PIK3R1,MTOR
GOTERM_BP_DIRECT	negative regulation of neurogenesis	4	282	30	19512	0.009	0.0487	9.23	1	0.041	0.00087	IL6,CCL11,IL1B,TNF
GOTERM_BP_DIRECT	positive regulation of type I interferon production	5	282	57	19512	0.00915	0.0494	6.07	1	0.0415	0.00138	TBK1,SYK,TLR9,XIAP,PTPN11
GOTERM_BP_DIRECT	positive regulation of fat cell differentiation	5	282	57	19512	0.00915	0.0494	6.07	1	0.0415	0.00138	CREB1,HTR2C,AKT1,PPARG,HTR2A
GOTERM_BP_DIRECT	negative regulation of G1/S transition of mitotic cell cycle	5	282	58	19512	0.00971	0.0524	5.96	1	0.044	0.00149	RB1,CDKN1A,PTEN,BCL2,CCL2
GOTERM_BP_DIRECT	regulation of transport	4	282	31	19512	0.00986	0.0529	8.93	1	0.0445	0.000988	EGF,ITGB3,PPARG,DRD4
GOTERM_BP_DIRECT	positive regulation of focal adhesion assembly	4	282	31	19512	0.00986	0.0529	8.93	1	0.0445	0.000988	ROCK1,ABL1,KDR,VEGFA
GOTERM_BP_DIRECT	cellular response to interferon-beta	4	282	31	19512	0.00986	0.0529	8.93	1	0.0445	0.000988	STAT1,CALM3,CALM1,CALM2
GOTERM_BP_DIRECT	positive regulation of translation	6	282	91	19512	0.0102	0.0545	4.56	1	0.0458	0.00206	GSK3B,IL6,PRKDC,MYC,ERBB2,MTOR
GOTERM_BP_DIRECT	cerebral cortex development	6	282	91	19512	0.0102	0.0545	4.56	1	0.0458	0.00206	NTRK2,CDK5,BAX,FOS,PSEN1,HIF1A
GOTERM_BP_DIRECT	adenylate cyclase-modulating G protein-coupled receptor signaling pathway	5	282	59	19512	0.0103	0.0545	5.86	1	0.0458	0.00161	AVPR2,ADRB2,DRD2,DRD3,DRD4
GOTERM_BP_DIRECT	positive regulation of epithelial cell apoptotic process	3	282	11	19512	0.0104	0.0545	18.87	1	0.0458	0.000452	BAX,HMOX1,JAK2
GOTERM_BP_DIRECT	regulation of hematopoietic stem cell differentiation	3	282	11	19512	0.0104	0.0545	18.87	1	0.0458	0.000452	CDK6,PRKDC,ABL1
GOTERM_BP_DIRECT	negative regulation of synaptic transmission	3	282	11	19512	0.0104	0.0545	18.87	1	0.0458	0.000452	BCHE,IL1B,DRD2
GOTERM_BP_DIRECT	fibroblast apoptotic process	3	282	11	19512	0.0104	0.0545	18.87	1	0.0458	0.000452	CASP9,MYC,CASP3
GOTERM_BP_DIRECT	negative regulation of protein metabolic process	3	282	11	19512	0.0104	0.0545	18.87	1	0.0458	0.000452	EDNRB,MIF,LDLR
GOTERM_BP_DIRECT	response to alkaloid	3	282	11	19512	0.0104	0.0545	18.87	1	0.0458	0.000452	BCHE,CPT1A,MYC
GOTERM_BP_DIRECT	cerebral cortex cell migration	3	282	11	19512	0.0104	0.0545	18.87	1	0.0458	0.000452	PSEN1,RHOA,EGFR
GOTERM_BP_DIRECT	PERK-mediated unfolded protein response	3	282	11	19512	0.0104	0.0545	18.87	1	0.0458	0.000452	HSPA5,AKT1,NFE2L2
GOTERM_BP_DIRECT	cellular response to lipoteichoic acid	3	282	11	19512	0.0104	0.0545	18.87	1	0.0458	0.000452	MAPK14,TLR4,RELA
GOTERM_BP_DIRECT	negative regulation of cell-cell adhesion mediated by cadherin	3	282	11	19512	0.0104	0.0545	18.87	1	0.0458	0.000452	TGFB1,PLG,VEGFA
GOTERM_BP_DIRECT	dendritic spine maintenance	3	282	11	19512	0.0104	0.0545	18.87	1	0.0458	0.000452	INSR,FYN,IGF1R
GOTERM_BP_DIRECT	serotonin receptor signaling pathway	3	282	11	19512	0.0104	0.0545	18.87	1	0.0458	0.000452	HTR1A,HTR2C,HTR2A
GOTERM_BP_DIRECT	heart process	3	282	11	19512	0.0104	0.0545	18.87	1	0.0458	0.000452	EDNRA,NOX4,FYN
GOTERM_BP_DIRECT	myeloid cell homeostasis	3	282	11	19512	0.0104	0.0545	18.87	1	0.0458	0.000452	NCSTN,BAX,SOD1
GOTERM_BP_DIRECT	B cell apoptotic process	3	282	11	19512	0.0104	0.0545	18.87	1	0.0458	0.000452	MYC,BCL2,BAX
GOTERM_BP_DIRECT	response to caloric restriction	3	282	11	19512	0.0104	0.0545	18.87	1	0.0458	0.000452	NQO1,LDLR,NFE2L2
GOTERM_BP_DIRECT	regulation of cytokine production involved in inflammatory response	3	282	11	19512	0.0104	0.0545	18.87	1	0.0458	0.000452	NOS2,ALOX5,MAPK14
GOTERM_BP_DIRECT	cAMP/PKA signal transduction	3	282	11	19512	0.0104	0.0545	18.87	1	0.0458	0.000452	EDNRA,CREB1,PRKACA
GOTERM_BP_DIRECT	regulation of protein localization	6	282	92	19512	0.0106	0.0554	4.51	1	0.0466	0.00218	HSP90AA1,MAPK8,PARP1,ITGB3,BCL2,AKT1
GOTERM_BP_DIRECT	cellular response to starvation	6	282	92	19512	0.0106	0.0554	4.51	1	0.0466	0.00218	HSPA8,CAV1,LRRK2,AKT1,PPARA,MTOR
GOTERM_BP_DIRECT	long-chain fatty acid metabolic process	4	282	32	19512	0.0108	0.0557	8.65	1	0.0469	0.00112	CPT1A,ALOX5,CYP1A1,CYP2C19
GOTERM_BP_DIRECT	protein localization to chromatin	4	282	32	19512	0.0108	0.0557	8.65	1	0.0469	0.00112	PARP1,PRKDC,EP300,ESR1
GOTERM_BP_DIRECT	skeletal muscle contraction	4	282	32	19512	0.0108	0.0557	8.65	1	0.0469	0.00112	HSP90AA1,CHUK,TNNI3,TNF
GOTERM_BP_DIRECT	endochondral ossification	4	282	32	19512	0.0108	0.0557	8.65	1	0.0469	0.00112	COL1A1,MMP13,FGFR3,RUNX2
GOTERM_BP_DIRECT	positive regulation of epidermal growth factor receptor signaling pathway	4	282	32	19512	0.0108	0.0557	8.65	1	0.0469	0.00112	TGFB1,PLAU,FASLG,MMP9
GOTERM_BP_DIRECT	negative regulation of fat cell differentiation	5	282	60	19512	0.0109	0.0564	5.77	1	0.0474	0.00174	IL6,TGFB1,SOD2,TNF,VEGFA
GOTERM_BP_DIRECT	cellular response to cAMP	5	282	60	19512	0.0109	0.0564	5.77	1	0.0474	0.00174	APP,PDE4D,AHR,CFTR,PIK3CG
GOTERM_BP_DIRECT	positive regulation of insulin secretion	5	282	61	19512	0.0116	0.0596	5.67	1	0.0501	0.00187	CASR,PRKCE,F2,JAK2,PRKACA
GOTERM_BP_DIRECT	estrogen metabolic process	4	282	33	19512	0.0117	0.0601	8.39	1	0.0506	0.00126	PDGFRA,CYP2C9,SGPL1,CYP1A1
GOTERM_BP_DIRECT	regulation of synaptic transmission, glutamatergic	4	282	33	19512	0.0117	0.0601	8.39	1	0.0506	0.00126	CDK5,LRRK2,PSEN1,TNF
GOTERM_BP_DIRECT	negative regulation of osteoclast differentiation	4	282	33	19512	0.0117	0.0601	8.39	1	0.0506	0.00126	IL4,CCL3,PIK3R1,TLR4
GOTERM_BP_DIRECT	vasculature development	4	282	33	19512	0.0117	0.0601	8.39	1	0.0506	0.00126	PIK3CA,KDR,HIF1A,VEGFA
GOTERM_BP_DIRECT	negative regulation of epithelial cell proliferation	5	282	62	19512	0.0122	0.0623	5.58	1	0.0524	0.00201	RB1,AR,TGFB1,CDK6,DRD2
GOTERM_BP_DIRECT	negative regulation of amyloid-beta clearance	3	282	12	19512	0.0124	0.0623	17.3	1	0.0524	0.000597	IFNG,HMGCR,TNF
GOTERM_BP_DIRECT	myoblast proliferation	3	282	12	19512	0.0124	0.0623	17.3	1	0.0524	0.000597	ABL1,FOS,IGF1
GOTERM_BP_DIRECT	axonal transport of mitochondrion	3	282	12	19512	0.0124	0.0623	17.3	1	0.0524	0.000597	MAPT,HIF1A,HDAC6
GOTERM_BP_DIRECT	response to selenium ion	3	282	12	19512	0.0124	0.0623	17.3	1	0.0524	0.000597	IL13,SOD2,PTGS2
GOTERM_BP_DIRECT	response to L-glutamate	3	282	12	19512	0.0124	0.0623	17.3	1	0.0524	0.000597	CREB1,ABCB1,TNF
GOTERM_BP_DIRECT	mammary gland epithelial cell proliferation	3	282	12	19512	0.0124	0.0623	17.3	1	0.0524	0.000597	CCND1,CDKN2A,MAPK1
GOTERM_BP_DIRECT	regulation of toll-like receptor signaling pathway	3	282	12	19512	0.0124	0.0623	17.3	1	0.0524	0.000597	IKBKB,APP,ESR1
GOTERM_BP_DIRECT	cellular response to misfolded protein	3	282	12	19512	0.0124	0.0623	17.3	1	0.0524	0.000597	VCP,CAV1,HDAC6
GOTERM_BP_DIRECT	ER overload response	3	282	12	19512	0.0124	0.0623	17.3	1	0.0524	0.000597	GSK3B,HSPA5,TP53
GOTERM_BP_DIRECT	omega-hydroxylase P450 pathway	3	282	12	19512	0.0124	0.0623	17.3	1	0.0524	0.000597	CYP2C9,CYP1A1,CYP2C19
GOTERM_BP_DIRECT	cellular response to parathyroid hormone stimulus	3	282	12	19512	0.0124	0.0623	17.3	1	0.0524	0.000597	FOS,PRKACA,HDAC6
GOTERM_BP_DIRECT	neuroinflammatory response	3	282	12	19512	0.0124	0.0623	17.3	1	0.0524	0.000597	IL4,IFNG,NR3C1
GOTERM_BP_DIRECT	regulation of Golgi inheritance	3	282	12	19512	0.0124	0.0623	17.3	1	0.0524	0.000597	GSK3B,MAP2K1,MAPK1
GOTERM_BP_DIRECT	anoikis	3	282	12	19512	0.0124	0.0623	17.3	1	0.0524	0.000597	PIK3CA,AKT1,MTOR
GOTERM_BP_DIRECT	T follicular helper cell differentiation	3	282	12	19512	0.0124	0.0623	17.3	1	0.0524	0.000597	IL6,TBK1,PIK3R1
GOTERM_BP_DIRECT	intrinsic apoptotic signaling pathway in response to DNA damage by p53 class mediator	4	282	34	19512	0.0127	0.0636	8.14	1	0.0534	0.00141	CDKN1A,CHEK2,EP300,TP53
GOTERM_BP_DIRECT	long-chain fatty acid biosynthetic process	4	282	34	19512	0.0127	0.0636	8.14	1	0.0534	0.00141	CYP2C9,ALOX5,CYP1A1,PTGS2
GOTERM_BP_DIRECT	positive regulation of excitatory postsynaptic potential	4	282	34	19512	0.0127	0.0636	8.14	1	0.0534	0.00141	APP,CHRNA7,PTEN,GRIN1
GOTERM_BP_DIRECT	neuronal action potential	4	282	34	19512	0.0127	0.0636	8.14	1	0.0534	0.00141	GLRA1,DRD1,MTOR,SOD1
GOTERM_BP_DIRECT	cell surface receptor protein serine/threonine kinase signaling pathway	4	282	34	19512	0.0127	0.0636	8.14	1	0.0534	0.00141	ACVRL1,MAPK14,TGFBR1,RUNX2
GOTERM_BP_DIRECT	defense response	8	282	173	19512	0.0128	0.0639	3.2	1	0.0538	0.00375	CXCL10,CXCL8,STAT1,NOX4,MPO,TNF,TLR4,RELA
GOTERM_BP_DIRECT	antimicrobial humoral immune response mediated by antimicrobial peptide	7	282	135	19512	0.0136	0.0676	3.59	1	0.0569	0.00352	CXCL10,APP,CCL11,CXCL8,CCL3,CCL2,F2
GOTERM_BP_DIRECT	stem cell differentiation	5	282	64	19512	0.0136	0.0677	5.41	1	0.057	0.00231	KIT,MAPK14,ESR1,RUNX2,FGFR1
GOTERM_BP_DIRECT	digestive tract development	4	282	35	19512	0.0138	0.0684	7.91	1	0.0575	0.00157	RB1,TGFB1,KIT,CYP1A1
GOTERM_BP_DIRECT	negative regulation of MAPK cascade	5	282	65	19512	0.0143	0.0708	5.32	1	0.0595	0.00248	IL1B,GSTP1,CAV1,PPARG,IGF1R
GOTERM_BP_DIRECT	response to muramyl dipeptide	3	282	13	19512	0.0145	0.0708	15.97	1	0.0595	0.000767	NFKBIA,MAPK14,RELA
GOTERM_BP_DIRECT	negative regulation of excitatory postsynaptic potential	3	282	13	19512	0.0145	0.0708	15.97	1	0.0595	0.000767	CHRNA7,LRRK2,PTEN
GOTERM_BP_DIRECT	T-helper 17 cell lineage commitment	3	282	13	19512	0.0145	0.0708	15.97	1	0.0595	0.000767	IL6,EP300,JAK1
GOTERM_BP_DIRECT	glomerulus development	3	282	13	19512	0.0145	0.0708	15.97	1	0.0595	0.000767	EDNRA,BCL2,COMT
GOTERM_BP_DIRECT	positive regulation of interleukin-18 production	3	282	13	19512	0.0145	0.0708	15.97	1	0.0595	0.000767	CASP1,TLR9,TNF
GOTERM_BP_DIRECT	host-mediated suppression of viral transcription	3	282	13	19512	0.0145	0.0708	15.97	1	0.0595	0.000767	JUN,HDAC1,CCL3
GOTERM_BP_DIRECT	positive regulation of platelet activation	3	282	13	19512	0.0145	0.0708	15.97	1	0.0595	0.000767	SELP,JAK2,TLR4
GOTERM_BP_DIRECT	lymphocyte proliferation	3	282	13	19512	0.0145	0.0708	15.97	1	0.0595	0.000767	FLT3,TLR4,IL2
GOTERM_BP_DIRECT	caveolin-mediated endocytosis	3	282	13	19512	0.0145	0.0708	15.97	1	0.0595	0.000767	GSK3B,CAV1,MAPK1
GOTERM_BP_DIRECT	angiotensin maturation	3	282	13	19512	0.0145	0.0708	15.97	1	0.0595	0.000767	ACE,REN,CTSG
GOTERM_BP_DIRECT	cellular response to epinephrine stimulus	3	282	13	19512	0.0145	0.0708	15.97	1	0.0595	0.000767	PDE4D,PRKACA,SNCA
GOTERM_BP_DIRECT	response to angiotensin	3	282	13	19512	0.0145	0.0708	15.97	1	0.0595	0.000767	PRKCG,ROCK1,COMT
GOTERM_BP_DIRECT	cell communication by electrical coupling involved in cardiac conduction	3	282	13	19512	0.0145	0.0708	15.97	1	0.0595	0.000767	GJA1,CACNA1C,PRKACA
GOTERM_BP_DIRECT	very-low-density lipoprotein particle assembly	3	282	13	19512	0.0145	0.0708	15.97	1	0.0595	0.000767	SOAT1,MTTP,APOB
GOTERM_BP_DIRECT	neutrophil activation involved in immune response	3	282	13	19512	0.0145	0.0708	15.97	1	0.0595	0.000767	SYK,SRC,PTPN11
GOTERM_BP_DIRECT	negative regulation of smoothened signaling pathway	4	282	36	19512	0.0149	0.0723	7.69	1	0.0608	0.00175	RB1,VCP,PRKACA,RUNX2
GOTERM_BP_DIRECT	regulation of mitochondrial membrane potential	4	282	36	19512	0.0149	0.0723	7.69	1	0.0608	0.00175	BCL2,BAX,SOD2,SOD1
GOTERM_BP_DIRECT	autophagy	9	282	223	19512	0.0158	0.0765	2.79	1	0.0644	0.00529	HSPA8,VCP,LRRK2,BCL2,ABL1,PSEN1,DRD2,TP53,HDAC6
GOTERM_BP_DIRECT	positive regulation of interleukin-2 production	4	282	37	19512	0.016	0.0773	7.48	1	0.065	0.00194	IL1A,IL1B,PDE4D,ABL1
GOTERM_BP_DIRECT	blood vessel diameter maintenance	4	282	37	19512	0.016	0.0773	7.48	1	0.065	0.00194	ACE,ROCK1,NOS3,ADRB2
GOTERM_BP_DIRECT	aortic valve morphogenesis	4	282	37	19512	0.016	0.0773	7.48	1	0.065	0.00194	RB1,TGFB1,ROCK1,NOS3
GOTERM_BP_DIRECT	positive regulation of apoptotic signaling pathway	4	282	37	19512	0.016	0.0773	7.48	1	0.065	0.00194	MYC,PPARG,JAK2,TGFBR1
GOTERM_BP_DIRECT	negative regulation of protein binding	4	282	37	19512	0.016	0.0773	7.48	1	0.065	0.00194	MAPK8,ROCK1,PIN1,BAX
GOTERM_BP_DIRECT	cell-cell adhesion	9	282	225	19512	0.0165	0.0797	2.77	1	0.067	0.00561	SELP,VCAM1,ITGB2,BCL2,ABL1,PSEN1,EGFR,ICAM1,VEGFA
GOTERM_BP_DIRECT	positive regulation of macrophage proliferation	3	282	14	19512	0.0168	0.0801	14.83	1	0.0673	0.000966	GSK3B,MAPK1,PTK2
GOTERM_BP_DIRECT	positive regulation of leukocyte chemotaxis	3	282	14	19512	0.0168	0.0801	14.83	1	0.0673	0.000966	CXCL10,F7,IL6
GOTERM_BP_DIRECT	regulation of microtubule-based process	3	282	14	19512	0.0168	0.0801	14.83	1	0.0673	0.000966	GSK3B,ERBB2,HDAC6
GOTERM_BP_DIRECT	calcium ion transport into cytosol	3	282	14	19512	0.0168	0.0801	14.83	1	0.0673	0.000966	BCL2,BAX,CACNA1C
GOTERM_BP_DIRECT	positive regulation of heterotypic cell-cell adhesion	3	282	14	19512	0.0168	0.0801	14.83	1	0.0673	0.000966	IL10,IL1B,TNF
GOTERM_BP_DIRECT	leukocyte activation	3	282	14	19512	0.0168	0.0801	14.83	1	0.0673	0.000966	IL4,KIT,TLR4
GOTERM_BP_DIRECT	response to growth factor	3	282	14	19512	0.0168	0.0801	14.83	1	0.0673	0.000966	MYC,AKT1,FASLG
GOTERM_BP_DIRECT	negative regulation of ferroptosis	3	282	14	19512	0.0168	0.0801	14.83	1	0.0673	0.000966	NQO1,HMOX1,NFE2L2
GOTERM_BP_DIRECT	negative regulation of cell growth involved in cardiac muscle cell development	3	282	14	19512	0.0168	0.0801	14.83	1	0.0673	0.000966	GSK3A,G6PD,PPARA
GOTERM_BP_DIRECT	positive regulation of TOR signaling	4	282	38	19512	0.0172	0.0819	7.28	1	0.0689	0.00214	F7,TBK1,PIK3CA,F10
GOTERM_BP_DIRECT	skeletal muscle tissue development	5	282	69	19512	0.0175	0.0834	5.01	1	0.0701	0.00322	CDK5,CAV1,EP300,MAPK14,RHOA
GOTERM_BP_DIRECT	keratinocyte differentiation	5	282	70	19512	0.0184	0.0874	4.94	1	0.0735	0.00343	PPP3CA,CDKN1A,MAP2K1,CDKN2A,CASP3
GOTERM_BP_DIRECT	T cell homeostasis	4	282	39	19512	0.0184	0.0874	7.1	1	0.0735	0.00236	TGFB1,CASP3,BCL2,JAK3
GOTERM_BP_DIRECT	defense response to fungus	4	282	39	19512	0.0184	0.0874	7.1	1	0.0735	0.00236	TGFB1,NCF1,CTSG,MPO
GOTERM_BP_DIRECT	positive regulation of calcium ion transport into cytosol	3	282	15	19512	0.0192	0.0897	13.84	1	0.0754	0.00119	CAV1,BAX,GRIN1
GOTERM_BP_DIRECT	tissue remodeling	3	282	15	19512	0.0192	0.0897	13.84	1	0.0754	0.00119	MMP2,CYP1A1,PLG
GOTERM_BP_DIRECT	maternal behavior	3	282	15	19512	0.0192	0.0897	13.84	1	0.0754	0.00119	PTEN,DRD1,NR3C1
GOTERM_BP_DIRECT	receptor catabolic process	3	282	15	19512	0.0192	0.0897	13.84	1	0.0754	0.00119	TGFB1,CDK5,CAPN1
GOTERM_BP_DIRECT	ear development	3	282	15	19512	0.0192	0.0897	13.84	1	0.0754	0.00119	BCL2,ECE1,FGFR1
GOTERM_BP_DIRECT	neuron remodeling	3	282	15	19512	0.0192	0.0897	13.84	1	0.0754	0.00119	C3,APP,EDNRA
GOTERM_BP_DIRECT	positive regulation of JUN kinase activity	3	282	15	19512	0.0192	0.0897	13.84	1	0.0754	0.00119	ERN1,TNF,MAP3K5
GOTERM_BP_DIRECT	positive regulation of DNA binding	3	282	15	19512	0.0192	0.0897	13.84	1	0.0754	0.00119	EGF,IGF1,MMP9
GOTERM_BP_DIRECT	necroptotic process	3	282	15	19512	0.0192	0.0897	13.84	1	0.0754	0.00119	FASLG,PYGL,TP53
GOTERM_BP_DIRECT	positive regulation of granulocyte macrophage colony-stimulating factor production	3	282	15	19512	0.0192	0.0897	13.84	1	0.0754	0.00119	SYK,IL1B,TLR9
GOTERM_BP_DIRECT	positive regulation of receptor recycling	3	282	15	19512	0.0192	0.0897	13.84	1	0.0754	0.00119	ECE1,PSEN1,SNCA
GOTERM_BP_DIRECT	response to yeast	3	282	15	19512	0.0192	0.0897	13.84	1	0.0754	0.00119	APP,NCF1,MPO
GOTERM_BP_DIRECT	regulation of synaptic plasticity	5	282	71	19512	0.0193	0.0899	4.87	1	0.0756	0.00364	ACE,CDK5,MAPT,PSEN1,GRIN1
GOTERM_BP_DIRECT	blood vessel development	5	282	71	19512	0.0193	0.0899	4.87	1	0.0756	0.00364	COL1A1,AHR,PSEN1,HIF1A,VEGFA
GOTERM_BP_DIRECT	regulation of cytokinesis	4	282	40	19512	0.0197	0.0919	6.92	1	0.0773	0.00259	PIN1,CALM3,CALM1,CALM2
GOTERM_BP_DIRECT	regulation of transcription by RNA polymerase II	35	282	1643	19512	0.0205	0.0955	1.47	1	0.0803	0.0133	RB1,APP,HDAC1,GLO1,AHR,BAZ2B,NR3C1,HIF1A,RELA,IKBKB,MYC,HNF4A,HMOX1,MAPK1,EP300,JAK1,JUN,CSNK2A1,CHUK,STAT1,DYRK1A,FOS,MAPK14,SOD2,ESR1,RHOA,RUNX2,ESR2,VEGFA,NFKBIA,AR,CREB1,PPARG,TP53,NFE2L2
GOTERM_BP_DIRECT	blood circulation	4	282	41	19512	0.0211	0.0974	6.75	1	0.0819	0.00284	ACVRL1,CXCL10,STAT1,NOS3
GOTERM_BP_DIRECT	positive regulation of T cell differentiation	4	282	41	19512	0.0211	0.0974	6.75	1	0.0819	0.00284	IL4,ZAP70,ADA,IL2
GOTERM_BP_DIRECT	positive regulation of cytokinesis	4	282	41	19512	0.0211	0.0974	6.75	1	0.0819	0.00284	PRKCE,DRD2,DRD3,RHOA
GOTERM_BP_DIRECT	regulation of angiogenesis	4	282	41	19512	0.0211	0.0974	6.75	1	0.0819	0.00284	IL6,ERBB2,HMOX1,PIK3CG
GOTERM_BP_DIRECT	regulation of MAPK cascade	4	282	41	19512	0.0211	0.0974	6.75	1	0.0819	0.00284	KDR,REN,PTPN11,DRD2
GOTERM_BP_DIRECT	pyroptotic inflammatory response	4	282	41	19512	0.0211	0.0974	6.75	1	0.0819	0.00284	CASP8,CASP3,CASP1,MAPK14
GOTERM_BP_DIRECT	negative regulation of osteoblast differentiation	5	282	73	19512	0.0211	0.0975	4.74	1	0.0819	0.00411	GSK3B,CDK6,PTEN,PPARG,TNF
GOTERM_BP_DIRECT	positive regulation of cAMP/PKA signal transduction	3	282	16	19512	0.0217	0.0982	12.97	1	0.0826	0.00145	APP,ADRB2,MIF
GOTERM_BP_DIRECT	positive regulation of cell adhesion mediated by integrin	3	282	16	19512	0.0217	0.0982	12.97	1	0.0826	0.00145	RET,SYK,ITGB3
GOTERM_BP_DIRECT	MyD88-dependent toll-like receptor signaling pathway	3	282	16	19512	0.0217	0.0982	12.97	1	0.0826	0.00145	IKBKB,TLR9,TLR4
GOTERM_BP_DIRECT	axon regeneration	3	282	16	19512	0.0217	0.0982	12.97	1	0.0826	0.00145	JUN,BCL2,JAK2
GOTERM_BP_DIRECT	dendritic cell differentiation	3	282	16	19512	0.0217	0.0982	12.97	1	0.0826	0.00145	IL4,FLT3,AXL
GOTERM_BP_DIRECT	striatum development	3	282	16	19512	0.0217	0.0982	12.97	1	0.0826	0.00145	LRRK2,DRD1,DRD2
GOTERM_BP_DIRECT	positive regulation of G protein-coupled receptor signaling pathway	3	282	16	19512	0.0217	0.0982	12.97	1	0.0826	0.00145	C3,APP,DRD2
GOTERM_BP_DIRECT	astrocyte development	3	282	16	19512	0.0217	0.0982	12.97	1	0.0826	0.00145	CDK6,DRD1,TLR4
GOTERM_BP_DIRECT	thyroid hormone generation	3	282	16	19512	0.0217	0.0982	12.97	1	0.0826	0.00145	CTSK,DIO1,CTSB
GOTERM_BP_DIRECT	regulation of G2/M transition of mitotic cell cycle	3	282	16	19512	0.0217	0.0982	12.97	1	0.0826	0.00145	CDKN1A,CDK6,CDK4
GOTERM_BP_DIRECT	negative regulation of blood coagulation	3	282	16	19512	0.0217	0.0982	12.97	1	0.0826	0.00145	THBD,SERPINE1,F2
GOTERM_BP_DIRECT	regulation of receptor signaling pathway via JAK-STAT	3	282	16	19512	0.0217	0.0982	12.97	1	0.0826	0.00145	EGF,JAK2,JAK3
GOTERM_BP_DIRECT	cellular response to forskolin	3	282	16	19512	0.0217	0.0982	12.97	1	0.0826	0.00145	CREB1,AHR,CFTR
GOTERM_BP_DIRECT	neuron projection maintenance	3	282	16	19512	0.0217	0.0982	12.97	1	0.0826	0.00145	APP,INSR,PSEN1
GOTERM_BP_DIRECT	T cell chemotaxis	3	282	16	19512	0.0217	0.0982	12.97	1	0.0826	0.00145	CXCL10,CCL3,PIK3CG
GOTERM_BP_DIRECT	regulation of ossification	3	282	16	19512	0.0217	0.0982	12.97	1	0.0826	0.00145	MAPK1,MAPK14,RUNX2
GOTERM_BP_DIRECT	toll-like receptor 3 signaling pathway	3	282	16	19512	0.0217	0.0982	12.97	1	0.0826	0.00145	IKBKB,SRC,TNF
GOTERM_BP_DIRECT	positive regulation of bone resorption	3	282	16	19512	0.0217	0.0982	12.97	1	0.0826	0.00145	SYK,ITGB3,SPP1
GOTERM_BP_DIRECT	fibroblast proliferation	4	282	42	19512	0.0224	0.101	6.59	1	0.0853	0.0031	CDKN1A,CAV1,ESR1,TP53
GOTERM_BP_DIRECT	negative regulation of blood vessel endothelial cell migration	4	282	43	19512	0.0239	0.108	6.44	1	0.0905	0.00338	ACVRL1,TGFB1,PPARG,TNF
GOTERM_BP_DIRECT	regulation of signal transduction by p53 class mediator	4	282	43	19512	0.0239	0.108	6.44	1	0.0905	0.00338	CHEK2,EP300,AKT1,MTOR
GOTERM_BP_DIRECT	negative regulation of G protein-coupled receptor signaling pathway	3	282	17	19512	0.0244	0.109	12.21	1	0.0916	0.00175	CXCL8,ADRB2,DRD3
GOTERM_BP_DIRECT	negative regulation of epithelial cell differentiation	3	282	17	19512	0.0244	0.109	12.21	1	0.0916	0.00175	IFNG,CCND1,CAV1
GOTERM_BP_DIRECT	negative regulation of bone mineralization	3	282	17	19512	0.0244	0.109	12.21	1	0.0916	0.00175	CCR1,CCL3,HIF1A
GOTERM_BP_DIRECT	phospholipid homeostasis	3	282	17	19512	0.0244	0.109	12.21	1	0.0916	0.00175	CETP,TGFB1,HNF4A
GOTERM_BP_DIRECT	artery development	3	282	17	19512	0.0244	0.109	12.21	1	0.0916	0.00175	ACVRL1,COMT,LDLR
GOTERM_BP_DIRECT	negative regulation of activated T cell proliferation	3	282	17	19512	0.0244	0.109	12.21	1	0.0916	0.00175	ARG1,CASP3,IDO1
GOTERM_BP_DIRECT	regulation of T cell differentiation	3	282	17	19512	0.0244	0.109	12.21	1	0.0916	0.00175	ABL1,BRAF,ADA
GOTERM_BP_DIRECT	complement receptor mediated signaling pathway	3	282	17	19512	0.0244	0.109	12.21	1	0.0916	0.00175	C3,C5AR1,AKT1
GOTERM_BP_DIRECT	positive regulation of signal transduction	4	282	44	19512	0.0254	0.113	6.29	1	0.0951	0.00368	CASP8,MAOA,AXL,PTPN11
GOTERM_BP_DIRECT	sensory perception of pain	4	282	44	19512	0.0254	0.113	6.29	1	0.0951	0.00368	CHRNB2,CDK5,CHRNA4,CCL2
GOTERM_BP_DIRECT	response to unfolded protein	5	282	78	19512	0.0262	0.116	4.44	1	0.0979	0.00544	ERN1,HSPA8,HSP90AA1,HSPB1,HSPA1A
GOTERM_BP_DIRECT	forebrain development	5	282	78	19512	0.0262	0.116	4.44	1	0.0979	0.00544	CDK5,SRC,FYN,PSEN1,DRD2
GOTERM_BP_DIRECT	regulation of intracellular signal transduction	4	282	45	19512	0.0269	0.119	6.15	1	0.0998	0.004	LRRK2,BCL2,ABL1,BAX
GOTERM_BP_DIRECT	negative regulation of type II interferon production	4	282	45	19512	0.0269	0.119	6.15	1	0.0998	0.004	IL10,AXL,TLR4,HLA-DRB1
GOTERM_BP_DIRECT	semaphorin-plexin signaling pathway	4	282	45	19512	0.0269	0.119	6.15	1	0.0998	0.004	ERBB2,KDR,MET,RHOA
GOTERM_BP_DIRECT	signaling	4	282	45	19512	0.0269	0.119	6.15	1	0.0998	0.004	CD40LG,C5AR1,CCL3,CACNA1C
GOTERM_BP_DIRECT	negative regulation of cGAS/STING signaling pathway	3	282	18	19512	0.0272	0.119	11.53	1	0.0998	0.00208	PARP1,PRKDC,AKT1
GOTERM_BP_DIRECT	regulation of cellular response to stress	3	282	18	19512	0.0272	0.119	11.53	1	0.0998	0.00208	PRKDC,MIF,MTOR
GOTERM_BP_DIRECT	peptide hormone processing	3	282	18	19512	0.0272	0.119	11.53	1	0.0998	0.00208	BACE2,BCHE,ECE1
GOTERM_BP_DIRECT	negative regulation of B cell proliferation	3	282	18	19512	0.0272	0.119	11.53	1	0.0998	0.00208	IL10,CDKN2A,CASP3
GOTERM_BP_DIRECT	cellular response to unfolded protein	3	282	18	19512	0.0272	0.119	11.53	1	0.0998	0.00208	ERN1,BAX,HSPA1A
GOTERM_BP_DIRECT	regulation of osteoblast differentiation	3	282	18	19512	0.0272	0.119	11.53	1	0.0998	0.00208	PRKACA,PTK2,RUNX2
GOTERM_BP_DIRECT	negative regulation of multicellular organismal process	3	282	18	19512	0.0272	0.119	11.53	1	0.0998	0.00208	PTEN,PPARG,LDLR
GOTERM_BP_DIRECT	positive regulation of cellular component organization	3	282	18	19512	0.0272	0.119	11.53	1	0.0998	0.00208	TGFB1,INSR,HDAC6
GOTERM_BP_DIRECT	regulation of long-term neuronal synaptic plasticity	3	282	18	19512	0.0272	0.119	11.53	1	0.0998	0.00208	APP,DRD2,SNCA
GOTERM_BP_DIRECT	startle response	3	282	18	19512	0.0272	0.119	11.53	1	0.0998	0.00208	GLRA1,COMT,DRD2
GOTERM_BP_DIRECT	embryonic hemopoiesis	3	282	18	19512	0.0272	0.119	11.53	1	0.0998	0.00208	KIT,KDR,HIF1A
GOTERM_BP_DIRECT	regulation of fat cell differentiation	3	282	18	19512	0.0272	0.119	11.53	1	0.0998	0.00208	ALOX5,TNF,HDAC6
GOTERM_BP_DIRECT	supramolecular fiber organization	3	282	18	19512	0.0272	0.119	11.53	1	0.0998	0.00208	BAX,MAPT,SNCA
GOTERM_BP_DIRECT	negative regulation of phosphatidylinositol 3-kinase/protein kinase B signal transduction	5	282	79	19512	0.0273	0.119	4.38	1	0.0999	0.00575	MMP3,PTEN,DRD2,PPARA,DRD3
GOTERM_BP_DIRECT	Ras protein signal transduction	5	282	79	19512	0.0273	0.119	4.38	1	0.0999	0.00575	RB1,CDKN1A,CDKN2A,IGF1,TP53
GOTERM_BP_DIRECT	antiviral innate immune response	5	282	80	19512	0.0284	0.121	4.32	1	0.102	0.00606	CXCL10,TBK1,TNF,RELA,HDAC6
GOTERM_BP_DIRECT	positive regulation of osteoblast differentiation	5	282	80	19512	0.0284	0.121	4.32	1	0.102	0.00606	PPP3CA,IL6,IGF1,RUNX2,VEGFA
GOTERM_BP_DIRECT	receptor-mediated endocytosis	5	282	80	19512	0.0284	0.121	4.32	1	0.102	0.00606	INSR,ITGB2,ADRB2,LDLR,EGFR
GOTERM_BP_DIRECT	response to ionizing radiation	4	282	46	19512	0.0285	0.121	6.02	1	0.102	0.00433	VCAM1,PRKDC,BAX,TP53
GOTERM_BP_DIRECT	negative regulation of gap junction assembly	2	282	2	19512	0.0286	0.121	69.19	1	0.102	0.000208	ACE,IL1B
GOTERM_BP_DIRECT	regulation of nitrogen utilization	2	282	2	19512	0.0286	0.121	69.19	1	0.102	0.000208	BCL2,BAX
GOTERM_BP_DIRECT	positive regulation of cardiac muscle tissue development	2	282	2	19512	0.0286	0.121	69.19	1	0.102	0.000208	CREB1,ERBB3
GOTERM_BP_DIRECT	response to iron(III) ion	2	282	2	19512	0.0286	0.121	69.19	1	0.102	0.000208	G6PD,CYP1A1
GOTERM_BP_DIRECT	positive regulation of developmental pigmentation	2	282	2	19512	0.0286	0.121	69.19	1	0.102	0.000208	BCL2,BAX
GOTERM_BP_DIRECT	response to ketone	2	282	2	19512	0.0286	0.121	69.19	1	0.102	0.000208	AR,NR3C1
GOTERM_BP_DIRECT	swimming behavior	2	282	2	19512	0.0286	0.121	69.19	1	0.102	0.000208	ALK,IDO1
GOTERM_BP_DIRECT	acetylcholine catabolic process	2	282	2	19512	0.0286	0.121	69.19	1	0.102	0.000208	ACHE,BCHE
GOTERM_BP_DIRECT	negative regulation of glycogen (starch) synthase activity	2	282	2	19512	0.0286	0.121	69.19	1	0.102	0.000208	GSK3B,GSK3A
GOTERM_BP_DIRECT	regulation of thymocyte apoptotic process	2	282	2	19512	0.0286	0.121	69.19	1	0.102	0.000208	HIF1A,TP53
GOTERM_BP_DIRECT	posterior midgut development	2	282	2	19512	0.0286	0.121	69.19	1	0.102	0.000208	RET,EDNRB
GOTERM_BP_DIRECT	regulation of synaptic vesicle recycling	2	282	2	19512	0.0286	0.121	69.19	1	0.102	0.000208	CDK5,SNCA
GOTERM_BP_DIRECT	response to gold nanoparticle	2	282	2	19512	0.0286	0.121	69.19	1	0.102	0.000208	MPO,TNF
GOTERM_BP_DIRECT	positive regulation of vitamin D biosynthetic process	2	282	2	19512	0.0286	0.121	69.19	1	0.102	0.000208	IFNG,TNF
GOTERM_BP_DIRECT	smooth muscle hyperplasia	2	282	2	19512	0.0286	0.121	69.19	1	0.102	0.000208	NOS3,HMOX1
GOTERM_BP_DIRECT	regulation of amine transport	2	282	2	19512	0.0286	0.121	69.19	1	0.102	0.000208	DRD2,DRD3
GOTERM_BP_DIRECT	podocyte apoptotic process	2	282	2	19512	0.0286	0.121	69.19	1	0.102	0.000208	EDNRA,ABL1
GOTERM_BP_DIRECT	regulation of the force of heart contraction by chemical signal	2	282	2	19512	0.0286	0.121	69.19	1	0.102	0.000208	NOS3,CAV1
GOTERM_BP_DIRECT	cellular response to vitamin E	2	282	2	19512	0.0286	0.121	69.19	1	0.102	0.000208	COL1A1,PPARG
GOTERM_BP_DIRECT	wound healing involved in inflammatory response	2	282	2	19512	0.0286	0.121	69.19	1	0.102	0.000208	HMOX1,TLR4
GOTERM_BP_DIRECT	neurofibrillary tangle assembly	2	282	2	19512	0.0286	0.121	69.19	1	0.102	0.000208	HSP90AA1,MAPT
GOTERM_BP_DIRECT	negative regulation of type B pancreatic cell development	2	282	2	19512	0.0286	0.121	69.19	1	0.102	0.000208	GSK3B,GSK3A
GOTERM_BP_DIRECT	positive regulation of endoplasmic reticulum unfolded protein response	2	282	2	19512	0.0286	0.121	69.19	1	0.102	0.000208	ERN1,PIK3R1
GOTERM_BP_DIRECT	chronic inflammatory response to antigenic stimulus	2	282	2	19512	0.0286	0.121	69.19	1	0.102	0.000208	IL10,TNF
GOTERM_BP_DIRECT	positive regulation of estradiol secretion	2	282	2	19512	0.0286	0.121	69.19	1	0.102	0.000208	SPP1,CYP19A1
GOTERM_BP_DIRECT	animal organ development	6	282	120	19512	0.0299	0.126	3.46	1	0.106	0.00801	COL1A1,GH1,CASP8,INSR,LRRK2,MET
GOTERM_BP_DIRECT	embryonic digestive tract development	3	282	19	19512	0.0301	0.126	10.92	1	0.106	0.00244	CXCL8,TNF,ADA
GOTERM_BP_DIRECT	regulation of dendritic spine morphogenesis	3	282	19	19512	0.0301	0.126	10.92	1	0.106	0.00244	CDK5,LRRK2,CDK5R1
GOTERM_BP_DIRECT	digestive tract morphogenesis	3	282	19	19512	0.0301	0.126	10.92	1	0.106	0.00244	BCL2,HIF1A,EGFR
GOTERM_BP_DIRECT	negative regulation of cell-substrate adhesion	3	282	19	19512	0.0301	0.126	10.92	1	0.106	0.00244	COL1A1,PLG,RHOA
GOTERM_BP_DIRECT	surfactant homeostasis	3	282	19	19512	0.0301	0.126	10.92	1	0.106	0.00244	TGFB1,KDR,VEGFA
GOTERM_BP_DIRECT	positive regulation of vascular endothelial growth factor receptor signaling pathway	3	282	19	19512	0.0301	0.126	10.92	1	0.106	0.00244	IL1B,ITGB3,HIF1A
GOTERM_BP_DIRECT	response to pain	3	282	19	19512	0.0301	0.126	10.92	1	0.106	0.00244	RET,PRKCG,EDNRB
GOTERM_BP_DIRECT	negative regulation of reactive oxygen species metabolic process	3	282	19	19512	0.0301	0.126	10.92	1	0.106	0.00244	G6PD,MMP3,TP53
GOTERM_BP_DIRECT	negative regulation of cytokine production	4	282	47	19512	0.0301	0.126	5.89	1	0.106	0.00468	IL10,AXL,CASP3,RELA
GOTERM_BP_DIRECT	DNA damage checkpoint signaling	4	282	47	19512	0.0301	0.126	5.89	1	0.106	0.00468	CSNK2A1,CHEK2,PTPN11,MAPK14
GOTERM_BP_DIRECT	heterophilic cell-cell adhesion	4	282	48	19512	0.0318	0.132	5.77	1	0.111	0.00504	SELP,VCAM1,SELE,ICAM1
GOTERM_BP_DIRECT	release of sequestered calcium ion into cytosol	4	282	48	19512	0.0318	0.132	5.77	1	0.111	0.00504	BAX,HTR2C,HTR2A,DRD2
GOTERM_BP_DIRECT	neuroblast proliferation	4	282	48	19512	0.0318	0.132	5.77	1	0.111	0.00504	DRD2,HIF1A,TP53,VEGFA
GOTERM_BP_DIRECT	cell motility	4	282	48	19512	0.0318	0.132	5.77	1	0.111	0.00504	MAP2K1,PTEN,PTK2,TGFBR1
GOTERM_BP_DIRECT	defense response to virus	9	282	256	19512	0.0324	0.135	2.43	1	0.113	0.0124	CXCL10,IL6,TBK1,IFNG,STAT1,CASP1,BCL2,TLR9,RELA
GOTERM_BP_DIRECT	innervation	3	282	20	19512	0.0331	0.136	10.38	1	0.114	0.00284	NTRK1,PRKCG,VCAM1
GOTERM_BP_DIRECT	detection of temperature stimulus involved in sensory perception of pain	3	282	20	19512	0.0331	0.136	10.38	1	0.114	0.00284	NTRK1,HTR2A,COMT
GOTERM_BP_DIRECT	eosinophil chemotaxis	3	282	20	19512	0.0331	0.136	10.38	1	0.114	0.00284	CCL11,CCL3,CCL2
GOTERM_BP_DIRECT	androgen metabolic process	3	282	20	19512	0.0331	0.136	10.38	1	0.114	0.00284	SGPL1,ESR1,CYP19A1
GOTERM_BP_DIRECT	epoxygenase P450 pathway	3	282	20	19512	0.0331	0.136	10.38	1	0.114	0.00284	CYP2C9,CYP1A1,CYP2C19
GOTERM_BP_DIRECT	negative regulation of focal adhesion assembly	3	282	20	19512	0.0331	0.136	10.38	1	0.114	0.00284	ACVRL1,SRC,PTEN
GOTERM_BP_DIRECT	generation of neurons	3	282	20	19512	0.0331	0.136	10.38	1	0.114	0.00284	CDK6,MAPT,FGFR1
GOTERM_BP_DIRECT	regulation of cell motility	3	282	20	19512	0.0331	0.136	10.38	1	0.114	0.00284	CDK6,ROCK1,ABL1
GOTERM_BP_DIRECT	positive regulation of phosphorylation	3	282	20	19512	0.0331	0.136	10.38	1	0.114	0.00284	EGF,MIF,EGFR
GOTERM_BP_DIRECT	layer formation in cerebral cortex	3	282	20	19512	0.0331	0.136	10.38	1	0.114	0.00284	CDK5,FYN,CDK5R1
GOTERM_BP_DIRECT	monocyte differentiation	3	282	20	19512	0.0331	0.136	10.38	1	0.114	0.00284	JUN,PPARG,VEGFA
GOTERM_BP_DIRECT	mRNA transcription by RNA polymerase II	4	282	49	19512	0.0335	0.137	5.65	1	0.116	0.00543	CREB1,VDR,C5AR1,PPARG
GOTERM_BP_DIRECT	positive regulation of Notch signaling pathway	4	282	50	19512	0.0352	0.144	5.54	1	0.121	0.00584	ACVRL1,SRC,NOS3,KIT
GOTERM_BP_DIRECT	DNA damage response, signal transduction by p53 class mediator	4	282	50	19512	0.0352	0.144	5.54	1	0.121	0.00584	CDKN1A,CHEK2,MIF,TP53
GOTERM_BP_DIRECT	lung alveolus development	4	282	50	19512	0.0352	0.144	5.54	1	0.121	0.00584	TGFB1,KDR,IGF1,ADA
GOTERM_BP_DIRECT	axonogenesis	6	282	126	19512	0.0358	0.146	3.29	1	0.123	0.0101	APP,CREB1,CDK5,BCL2,PTPN11,DRD2
GOTERM_BP_DIRECT	cellular response to prostaglandin E stimulus	3	282	21	19512	0.0362	0.146	9.88	1	0.123	0.00328	PRKCE,AKT1,PPARG
GOTERM_BP_DIRECT	fatty acid oxidation	3	282	21	19512	0.0362	0.146	9.88	1	0.123	0.00328	VDAC2,PPARG,MAPK14
GOTERM_BP_DIRECT	myoblast differentiation	3	282	21	19512	0.0362	0.146	9.88	1	0.123	0.00328	RB1,PLG,IGF1
GOTERM_BP_DIRECT	positive regulation of Ras protein signal transduction	3	282	21	19512	0.0362	0.146	9.88	1	0.123	0.00328	NTRK1,MAP2K1,IGF1
GOTERM_BP_DIRECT	regulation of smooth muscle contraction	3	282	21	19512	0.0362	0.146	9.88	1	0.123	0.00328	CAV1,TNNI3,ADRB2
GOTERM_BP_DIRECT	negative regulation of lipid catabolic process	3	282	21	19512	0.0362	0.146	9.88	1	0.123	0.00328	ALK,IL1B,TNF
GOTERM_BP_DIRECT	lipoprotein transport	3	282	21	19512	0.0362	0.146	9.88	1	0.123	0.00328	MTTP,PPARG,APOB
GOTERM_BP_DIRECT	renal sodium ion absorption	3	282	21	19512	0.0362	0.146	9.88	1	0.123	0.00328	PPP3CA,EDNRA,EDNRB
GOTERM_BP_DIRECT	positive regulation of macrophage activation	3	282	21	19512	0.0362	0.146	9.88	1	0.123	0.00328	IL10,IL13,TLR4
GOTERM_BP_DIRECT	regulation of protein ubiquitination	3	282	21	19512	0.0362	0.146	9.88	1	0.123	0.00328	HSP90AA1,TGFBR1,HSPA1A
GOTERM_BP_DIRECT	labyrinthine layer blood vessel development	3	282	21	19512	0.0362	0.146	9.88	1	0.123	0.00328	MAPK1,AKT1,PLG
GOTERM_BP_DIRECT	positive regulation of protein export from nucleus	3	282	21	19512	0.0362	0.146	9.88	1	0.123	0.00328	GSK3B,IL1B,PRKACA
GOTERM_BP_DIRECT	melanocyte differentiation	3	282	21	19512	0.0362	0.146	9.88	1	0.123	0.00328	EDNRB,KIT,BCL2
GOTERM_BP_DIRECT	endoplasmic reticulum calcium ion homeostasis	3	282	21	19512	0.0362	0.146	9.88	1	0.123	0.00328	BCL2,BAX,PSEN1
GOTERM_BP_DIRECT	positive regulation of chemotaxis	3	282	21	19512	0.0362	0.146	9.88	1	0.123	0.00328	PDGFRB,PDGFRA,TGFB1
GOTERM_BP_DIRECT	neuron maturation	3	282	21	19512	0.0362	0.146	9.88	1	0.123	0.00328	RB1,RET,BCL2
GOTERM_BP_DIRECT	negative regulation of cell adhesion	4	282	51	19512	0.0371	0.149	5.43	1	0.125	0.00626	ACVRL1,ERBB3,MMP2,PIK3R1
GOTERM_BP_DIRECT	negative regulation of insulin receptor signaling pathway	4	282	51	19512	0.0371	0.149	5.43	1	0.125	0.00626	GSK3A,IL1B,RELA,MTOR
GOTERM_BP_DIRECT	cellular response to glucose starvation	4	282	52	19512	0.0389	0.156	5.32	1	0.131	0.00671	HSPA5,BCL2,TP53,NFE2L2
GOTERM_BP_DIRECT	somitogenesis	4	282	52	19512	0.0389	0.156	5.32	1	0.131	0.00671	PRKDC,EP300,PSEN1,TP53
GOTERM_BP_DIRECT	middle ear morphogenesis	3	282	22	19512	0.0395	0.157	9.44	1	0.132	0.00375	EDNRA,MYC,FGFR1
GOTERM_BP_DIRECT	stress fiber assembly	3	282	22	19512	0.0395	0.157	9.44	1	0.132	0.00375	SRC,BRAF,RHOA
GOTERM_BP_DIRECT	pattern recognition receptor signaling pathway	3	282	22	19512	0.0395	0.157	9.44	1	0.132	0.00375	IKBKB,CHUK,CASP1
GOTERM_BP_DIRECT	positive regulation of receptor-mediated endocytosis	3	282	22	19512	0.0395	0.157	9.44	1	0.132	0.00375	IL4,C3,SERPINE1
GOTERM_BP_DIRECT	positive regulation of glial cell proliferation	3	282	22	19512	0.0395	0.157	9.44	1	0.132	0.00375	IL6,IL1B,TNF
GOTERM_BP_DIRECT	positive regulation of chondrocyte differentiation	3	282	22	19512	0.0395	0.157	9.44	1	0.132	0.00375	ACVRL1,VDAC2,RUNX2
GOTERM_BP_DIRECT	membrane depolarization during atrial cardiac muscle cell action potential	2	282	3	19512	0.0426	0.164	46.13	1	0.138	0.000618	CACNA1C,SCN5A
GOTERM_BP_DIRECT	metanephric glomerular capillary formation	2	282	3	19512	0.0426	0.164	46.13	1	0.138	0.000618	PDGFRB,PDGFRA
GOTERM_BP_DIRECT	glucose catabolic process to lactate via pyruvate	2	282	3	19512	0.0426	0.164	46.13	1	0.138	0.000618	LDHA,TP53
GOTERM_BP_DIRECT	bone maturation	2	282	3	19512	0.0426	0.164	46.13	1	0.138	0.000618	GH1,FGFR3
GOTERM_BP_DIRECT	leukocyte activation involved in immune response	2	282	3	19512	0.0426	0.164	46.13	1	0.138	0.000618	SYK,IL2
GOTERM_BP_DIRECT	response to thyroxine	2	282	3	19512	0.0426	0.164	46.13	1	0.138	0.000618	F7,ABCB1
GOTERM_BP_DIRECT	mononuclear cell proliferation	2	282	3	19512	0.0426	0.164	46.13	1	0.138	0.000618	TGFB1,ACE
GOTERM_BP_DIRECT	orbitofrontal cortex development	2	282	3	19512	0.0426	0.164	46.13	1	0.138	0.000618	DRD2,FGFR1
GOTERM_BP_DIRECT	acid secretion	2	282	3	19512	0.0426	0.164	46.13	1	0.138	0.000618	DRD2,DRD3
GOTERM_BP_DIRECT	mononuclear cell differentiation	2	282	3	19512	0.0426	0.164	46.13	1	0.138	0.000618	AXL,FOS
GOTERM_BP_DIRECT	regulation of cytoplasmic pattern recognition receptor signaling pathway	2	282	3	19512	0.0426	0.164	46.13	1	0.138	0.000618	HSPA8,HSPA1A
GOTERM_BP_DIRECT	positive regulation of cyclase activity	2	282	3	19512	0.0426	0.164	46.13	1	0.138	0.000618	MAPK8,MAPK14
GOTERM_BP_DIRECT	regulation of dendritic cell cytokine production	2	282	3	19512	0.0426	0.164	46.13	1	0.138	0.000618	TLR9,TLR4
GOTERM_BP_DIRECT	response to genistein	2	282	3	19512	0.0426	0.164	46.13	1	0.138	0.000618	F7,CYP1A1
GOTERM_BP_DIRECT	positive regulation of phosphatidylinositol biosynthetic process	2	282	3	19512	0.0426	0.164	46.13	1	0.138	0.000618	HTR2C,HTR2A
GOTERM_BP_DIRECT	positive regulation of response to endoplasmic reticulum stress	2	282	3	19512	0.0426	0.164	46.13	1	0.138	0.000618	ERN1,APP
GOTERM_BP_DIRECT	neutrophil-mediated killing of gram-positive bacterium	2	282	3	19512	0.0426	0.164	46.13	1	0.138	0.000618	NCF1,CTSG
GOTERM_BP_DIRECT	response to carbon monoxide	2	282	3	19512	0.0426	0.164	46.13	1	0.138	0.000618	IL10,SOD1
GOTERM_BP_DIRECT	conditioned taste aversion	2	282	3	19512	0.0426	0.164	46.13	1	0.138	0.000618	FOS,DRD1
GOTERM_BP_DIRECT	regulation of nervous system process	2	282	3	19512	0.0426	0.164	46.13	1	0.138	0.000618	NOS3,HTR2C
GOTERM_BP_DIRECT	substance P catabolic process	2	282	3	19512	0.0426	0.164	46.13	1	0.138	0.000618	ACE,ECE1
GOTERM_BP_DIRECT	fungiform papilla formation	2	282	3	19512	0.0426	0.164	46.13	1	0.138	0.000618	HDAC2,HDAC1
GOTERM_BP_DIRECT	regulation of supramolecular fiber organization	2	282	3	19512	0.0426	0.164	46.13	1	0.138	0.000618	HSPA8,HSPA1A
GOTERM_BP_DIRECT	regulation of alpha-beta T cell activation	2	282	3	19512	0.0426	0.164	46.13	1	0.138	0.000618	JAK2,JAK3
GOTERM_BP_DIRECT	positive regulation of leukocyte adhesion to arterial endothelial cell	2	282	3	19512	0.0426	0.164	46.13	1	0.138	0.000618	ALOX5,TNF
GOTERM_BP_DIRECT	regulation of glial cell proliferation	2	282	3	19512	0.0426	0.164	46.13	1	0.138	0.000618	CHRM1,CREB1
GOTERM_BP_DIRECT	fever generation	2	282	3	19512	0.0426	0.164	46.13	1	0.138	0.000618	IL1A,IL1B
GOTERM_BP_DIRECT	organofluorine metabolic process	2	282	3	19512	0.0426	0.164	46.13	1	0.138	0.000618	CYP2C9,VDAC2
GOTERM_BP_DIRECT	sensitization	2	282	3	19512	0.0426	0.164	46.13	1	0.138	0.000618	DRD1,HTR2A
GOTERM_BP_DIRECT	positive regulation of dopamine uptake involved in synaptic transmission	2	282	3	19512	0.0426	0.164	46.13	1	0.138	0.000618	DRD2,DRD4
GOTERM_BP_DIRECT	renal filtration	2	282	3	19512	0.0426	0.164	46.13	1	0.138	0.000618	PPP3CA,COMT
GOTERM_BP_DIRECT	semaphorin-plexin signaling pathway involved in axon guidance	2	282	3	19512	0.0426	0.164	46.13	1	0.138	0.000618	EDNRA,ECE1
GOTERM_BP_DIRECT	regulation of cell activation	2	282	3	19512	0.0426	0.164	46.13	1	0.138	0.000618	JAK2,JAK3
GOTERM_BP_DIRECT	negative regulation of dopamine metabolic process	2	282	3	19512	0.0426	0.164	46.13	1	0.138	0.000618	ITGB2,SNCA
GOTERM_BP_DIRECT	cyclooxygenase pathway	2	282	3	19512	0.0426	0.164	46.13	1	0.138	0.000618	PTGS2,PTGS1
GOTERM_BP_DIRECT	regulation of growth	3	282	23	19512	0.0429	0.164	9.02	1	0.138	0.00427	IGFBP3,BCL2,VEGFA
GOTERM_BP_DIRECT	SMAD protein signal transduction	3	282	23	19512	0.0429	0.164	9.02	1	0.138	0.00427	JUN,FOS,RUNX2
GOTERM_BP_DIRECT	negative regulation of interleukin-17 production	3	282	23	19512	0.0429	0.164	9.02	1	0.138	0.00427	TGFB1,IFNG,TLR4
GOTERM_BP_DIRECT	regulation of tumor necrosis factor-mediated signaling pathway	3	282	23	19512	0.0429	0.164	9.02	1	0.138	0.00427	IKBKB,CASP8,SYK
GOTERM_BP_DIRECT	regulation of vasoconstriction	3	282	23	19512	0.0429	0.164	9.02	1	0.138	0.00427	ACE,HTR1A,ECE1
GOTERM_BP_DIRECT	androgen receptor signaling pathway	3	282	23	19512	0.0429	0.164	9.02	1	0.138	0.00427	AR,IGF1,RHOA
GOTERM_BP_DIRECT	central nervous system neuron development	3	282	23	19512	0.0429	0.164	9.02	1	0.138	0.00427	NTRK2,CDK5,MAPT
GOTERM_BP_DIRECT	megakaryocyte development	3	282	23	19512	0.0429	0.164	9.02	1	0.138	0.00427	KIT,EP300,PTPN11
GOTERM_BP_DIRECT	temperature homeostasis	3	282	23	19512	0.0429	0.164	9.02	1	0.138	0.00427	DRD1,HTR2A,DRD2
GOTERM_BP_DIRECT	proteolysis involved in protein catabolic process	4	282	55	19512	0.0448	0.171	5.03	1	0.144	0.00817	CASP8,HSPA5,CTSK,CTSB
GOTERM_BP_DIRECT	Fc-epsilon receptor signaling pathway	3	282	24	19512	0.0463	0.175	8.65	1	0.147	0.00483	IKBKB,MAPK8,SYK
GOTERM_BP_DIRECT	cellular response to fatty acid	3	282	24	19512	0.0463	0.175	8.65	1	0.147	0.00483	CPT1A,CREB1,LDLR
GOTERM_BP_DIRECT	phosphatidylinositol-mediated signaling	3	282	24	19512	0.0463	0.175	8.65	1	0.147	0.00483	PIK3CA,PIK3CG,FGFR1
GOTERM_BP_DIRECT	estrogen receptor signaling pathway	3	282	24	19512	0.0463	0.175	8.65	1	0.147	0.00483	AR,ESR1,ESR2
GOTERM_BP_DIRECT	macrophage activation	3	282	24	19512	0.0463	0.175	8.65	1	0.147	0.00483	IL4,IL13,TLR4
GOTERM_BP_DIRECT	uterus development	3	282	24	19512	0.0463	0.175	8.65	1	0.147	0.00483	SRC,ESR1,CYP19A1
GOTERM_BP_DIRECT	heart contraction	3	282	24	19512	0.0463	0.175	8.65	1	0.147	0.00483	ACE,TNNI3,SOD1
GOTERM_BP_DIRECT	TOR signaling	3	282	24	19512	0.0463	0.175	8.65	1	0.147	0.00483	AKT1,HIF1A,MTOR
GOTERM_BP_DIRECT	chromatin remodeling	10	282	328	19512	0.0486	0.184	2.11	1	0.154	0.0214	RB1,HDAC2,CHRNA4,HDAC1,MYC,DYRK1A,EP300,BAZ2B,JAK2,ESR1
GOTERM_BP_DIRECT	cellular defense response	4	282	57	19512	0.0489	0.185	4.86	1	0.155	0.00926	ITK,NCF1,C5AR1,RELA
GOTERM_BP_DIRECT	negative regulation of hippo signaling	3	282	25	19512	0.0499	0.187	8.3	1	0.157	0.00543	VCP,SRC,MAPK14
GOTERM_BP_DIRECT	positive regulation of cholesterol biosynthetic process	3	282	25	19512	0.0499	0.187	8.3	1	0.157	0.00543	MAPK1,AKT1,PRKACA
GOTERM_BP_DIRECT	regulation of epithelial cell proliferation	3	282	25	19512	0.0499	0.187	8.3	1	0.157	0.00543	EDNRB,PRKDC,FGFR1
GOTERM_BP_DIRECT	phosphatidylcholine metabolic process	3	282	25	19512	0.0499	0.187	8.3	1	0.157	0.00543	CETP,PON1,PLA2G2A
GOTERM_BP_DIRECT	integrated stress response signaling	3	282	25	19512	0.0499	0.187	8.3	1	0.157	0.00543	JUN,FOS,NFE2L2
GOTERM_BP_DIRECT	exploration behavior	3	282	25	19512	0.0499	0.187	8.3	1	0.157	0.00543	LRRK2,HTR1A,COMT
GOTERM_BP_DIRECT	positive regulation of release of cytochrome c from mitochondria	3	282	25	19512	0.0499	0.187	8.3	1	0.157	0.00543	BAX,TP53,MMP9
GOTERM_BP_DIRECT	cellular response to zinc ion	3	282	25	19512	0.0499	0.187	8.3	1	0.157	0.00543	GLRA1,CREB1,PARP1
GOTERM_BP_DIRECT	response to electrical stimulus	3	282	25	19512	0.0499	0.187	8.3	1	0.157	0.00543	NTRK1,MMP2,SOD2
GOTERM_BP_DIRECT	regulation of protein metabolic process	3	282	25	19512	0.0499	0.187	8.3	1	0.157	0.00543	APP,IGF1,LDLR
GOTERM_BP_DIRECT	carboxylic acid metabolic process	3	282	25	19512	0.0499	0.187	8.3	1	0.157	0.00543	LDHA,SGPL1,MIF
GOTERM_BP_DIRECT	bone mineralization	4	282	58	19512	0.0511	0.191	4.77	1	0.16	0.00983	MMP13,HIF1A,FGFR3,RUNX2
GOTERM_BP_DIRECT	cell communication	5	282	97	19512	0.0516	0.193	3.57	1	0.162	0.0133	GJA1,CD40LG,LRRK2,C5AR1,CACNA1C
GOTERM_BP_DIRECT	regulation of G1/S transition of mitotic cell cycle	4	282	59	19512	0.0533	0.198	4.69	1	0.166	0.0104	RB1,CDKN1A,CCND1,CDKN2A
GOTERM_BP_DIRECT	regulation of focal adhesion assembly	3	282	26	19512	0.0535	0.198	7.98	1	0.166	0.00607	ROCK1,PTK2,RHOA
GOTERM_BP_DIRECT	embryonic placenta development	3	282	26	19512	0.0535	0.198	7.98	1	0.166	0.00607	IGF2,HIF1A,EGFR
GOTERM_BP_DIRECT	ionotropic glutamate receptor signaling pathway	3	282	26	19512	0.0535	0.198	7.98	1	0.166	0.00607	APP,CDK5R1,GRIN1
GOTERM_BP_DIRECT	ventricular cardiac muscle tissue morphogenesis	3	282	26	19512	0.0535	0.198	7.98	1	0.166	0.00607	TGFB1,TNNT2,TNNI3
GOTERM_BP_DIRECT	p38MAPK cascade	3	282	26	19512	0.0535	0.198	7.98	1	0.166	0.00607	XIAP,MAPK14,MAP3K5
GOTERM_BP_DIRECT	adrenal gland development	3	282	26	19512	0.0535	0.198	7.98	1	0.166	0.00607	PDGFRA,INSR,NR3C1
GOTERM_BP_DIRECT	protein localization to site of double-strand break	3	282	26	19512	0.0535	0.198	7.98	1	0.166	0.00607	MAPK8,CSNK2A1,PARP1
GOTERM_BP_DIRECT	cell migration involved in sprouting angiogenesis	3	282	26	19512	0.0535	0.198	7.98	1	0.166	0.00607	KDR,AKT1,VEGFA
GOTERM_BP_DIRECT	peripheral nervous system development	3	282	26	19512	0.0535	0.198	7.98	1	0.166	0.00607	EDNRB,ERBB3,ERBB2
GOTERM_BP_DIRECT	sex differentiation	3	282	26	19512	0.0535	0.198	7.98	1	0.166	0.00607	HNF4A,BAX,CYP17A1
GOTERM_BP_DIRECT	social behavior	4	282	60	19512	0.0555	0.201	4.61	1	0.169	0.0111	CHRNB2,PTEN,DRD3,DRD4
GOTERM_BP_DIRECT	positive regulation of phagocytosis	4	282	60	19512	0.0555	0.201	4.61	1	0.169	0.0111	C3,IFNG,PRKACA,SOD1
GOTERM_BP_DIRECT	morphogenesis of an epithelial fold	2	282	4	19512	0.0564	0.201	34.6	1	0.169	0.00123	AR,EGFR
GOTERM_BP_DIRECT	positive regulation of plasma cell differentiation	2	282	4	19512	0.0564	0.201	34.6	1	0.169	0.00123	IL10,IL2
GOTERM_BP_DIRECT	astrocyte activation involved in immune response	2	282	4	19512	0.0564	0.201	34.6	1	0.169	0.00123	APP,PSEN1
GOTERM_BP_DIRECT	stress-induced premature senescence	2	282	4	19512	0.0564	0.201	34.6	1	0.169	0.00123	CDKN1A,MAPK14
GOTERM_BP_DIRECT	regulation of dopamine receptor signaling pathway	2	282	4	19512	0.0564	0.201	34.6	1	0.169	0.00123	ALK,LRRK2
GOTERM_BP_DIRECT	bone trabecula morphogenesis	2	282	4	19512	0.0564	0.201	34.6	1	0.169	0.00123	RHOA,VEGFA
GOTERM_BP_DIRECT	positive regulation of extracellular matrix organization	2	282	4	19512	0.0564	0.201	34.6	1	0.169	0.00123	RB1,ABL1
GOTERM_BP_DIRECT	negative regulation of mature B cell apoptotic process	2	282	4	19512	0.0564	0.201	34.6	1	0.169	0.00123	MIF,ADA
GOTERM_BP_DIRECT	positive regulation of cell activation	2	282	4	19512	0.0564	0.201	34.6	1	0.169	0.00123	APP,JAK2
GOTERM_BP_DIRECT	smooth muscle adaptation	2	282	4	19512	0.0564	0.201	34.6	1	0.169	0.00123	PDGFRB,IL1B
GOTERM_BP_DIRECT	positive regulation of amyloid precursor protein biosynthetic process	2	282	4	19512	0.0564	0.201	34.6	1	0.169	0.00123	NCSTN,SOAT1
GOTERM_BP_DIRECT	habituation	2	282	4	19512	0.0564	0.201	34.6	1	0.169	0.00123	DRD1,COMT
GOTERM_BP_DIRECT	regulation of chloride transport	2	282	4	19512	0.0564	0.201	34.6	1	0.169	0.00123	ABCB1,CA2
GOTERM_BP_DIRECT	negative regulation of secretion	2	282	4	19512	0.0564	0.201	34.6	1	0.169	0.00123	ERBB3,EGF
GOTERM_BP_DIRECT	cellular response to cell-matrix adhesion	2	282	4	19512	0.0564	0.201	34.6	1	0.169	0.00123	CDKN1A,GSTP1
GOTERM_BP_DIRECT	positive regulation of phospholipase activity	2	282	4	19512	0.0564	0.201	34.6	1	0.169	0.00123	FGFR3,FGFR1
GOTERM_BP_DIRECT	regulation of amyloid-beta formation	2	282	4	19512	0.0564	0.201	34.6	1	0.169	0.00123	ROCK1,DYRK1A
GOTERM_BP_DIRECT	negative regulation of signaling	2	282	4	19512	0.0564	0.201	34.6	1	0.169	0.00123	PPP3CA,PTEN
GOTERM_BP_DIRECT	pro-B cell differentiation	2	282	4	19512	0.0564	0.201	34.6	1	0.169	0.00123	FLT3,PRKDC
GOTERM_BP_DIRECT	mast cell chemotaxis	2	282	4	19512	0.0564	0.201	34.6	1	0.169	0.00123	CCL11,KIT
GOTERM_BP_DIRECT	positive regulation of dopamine receptor signaling pathway	2	282	4	19512	0.0564	0.201	34.6	1	0.169	0.00123	LRRK2,DRD3
GOTERM_BP_DIRECT	glutathione derivative biosynthetic process	2	282	4	19512	0.0564	0.201	34.6	1	0.169	0.00123	GSTM1,GSTP1
GOTERM_BP_DIRECT	sympathetic neuron axon guidance	2	282	4	19512	0.0564	0.201	34.6	1	0.169	0.00123	EDNRA,ECE1
GOTERM_BP_DIRECT	renin secretion into blood stream	2	282	4	19512	0.0564	0.201	34.6	1	0.169	0.00123	EDNRB,COMT
GOTERM_BP_DIRECT	negative regulation of protein-containing complex disassembly	2	282	4	19512	0.0564	0.201	34.6	1	0.169	0.00123	TNF,HDAC6
GOTERM_BP_DIRECT	renal sodium excretion	2	282	4	19512	0.0564	0.201	34.6	1	0.169	0.00123	EDNRB,COMT
GOTERM_BP_DIRECT	cellular response to bisphenol A	2	282	4	19512	0.0564	0.201	34.6	1	0.169	0.00123	DNMT1,CHEK2
GOTERM_BP_DIRECT	olefinic compound metabolic process	2	282	4	19512	0.0564	0.201	34.6	1	0.169	0.00123	CYP1A1,CYP17A1
GOTERM_BP_DIRECT	regulation of amyloid fibril formation	2	282	4	19512	0.0564	0.201	34.6	1	0.169	0.00123	APP,CHRNA7
GOTERM_BP_DIRECT	regulation of isotype switching	2	282	4	19512	0.0564	0.201	34.6	1	0.169	0.00123	IL10,IL4
GOTERM_BP_DIRECT	B-1 B cell homeostasis	2	282	4	19512	0.0564	0.201	34.6	1	0.169	0.00123	ABL1,HIF1A
GOTERM_BP_DIRECT	immune effector process	2	282	4	19512	0.0564	0.201	34.6	1	0.169	0.00123	ABL1,ICAM1
GOTERM_BP_DIRECT	leukocyte apoptotic process	2	282	4	19512	0.0564	0.201	34.6	1	0.169	0.00123	CASP9,CASP3
GOTERM_BP_DIRECT	positive regulation of mononuclear cell migration	2	282	4	19512	0.0564	0.201	34.6	1	0.169	0.00123	TGFB1,TNF
GOTERM_BP_DIRECT	mammary gland branching involved in pregnancy	2	282	4	19512	0.0564	0.201	34.6	1	0.169	0.00123	VDR,ESR1
GOTERM_BP_DIRECT	negative regulation of ubiquitin-protein transferase activity	2	282	4	19512	0.0564	0.201	34.6	1	0.169	0.00123	CDKN2A,ABL1
GOTERM_BP_DIRECT	post-embryonic camera-type eye morphogenesis	2	282	4	19512	0.0564	0.201	34.6	1	0.169	0.00123	KDR,BAX
GOTERM_BP_DIRECT	negative regulation of cellular response to hypoxia	2	282	4	19512	0.0564	0.201	34.6	1	0.169	0.00123	DRD2,NFE2L2
GOTERM_BP_DIRECT	negative regulation of TORC2 signaling	2	282	4	19512	0.0564	0.201	34.6	1	0.169	0.00123	GSK3B,MTOR
GOTERM_BP_DIRECT	response to macrophage colony-stimulating factor	2	282	4	19512	0.0564	0.201	34.6	1	0.169	0.00123	SPP1,TNF
GOTERM_BP_DIRECT	dentate gyrus development	3	282	27	19512	0.0573	0.202	7.69	1	0.17	0.00676	CDK6,PTEN,DRD1
GOTERM_BP_DIRECT	regulation of protein localization to plasma membrane	3	282	27	19512	0.0573	0.202	7.69	1	0.17	0.00676	AR,CDK5,PIK3R1
GOTERM_BP_DIRECT	regulation of reactive oxygen species metabolic process	3	282	27	19512	0.0573	0.202	7.69	1	0.17	0.00676	LRRK2,TNF,SNCA
GOTERM_BP_DIRECT	positive regulation of cholesterol efflux	3	282	27	19512	0.0573	0.202	7.69	1	0.17	0.00676	CAV1,PON1,PPARG
GOTERM_BP_DIRECT	mast cell degranulation	3	282	27	19512	0.0573	0.202	7.69	1	0.17	0.00676	SYK,KIT,PIK3CG
GOTERM_BP_DIRECT	positive regulation of cell-matrix adhesion	3	282	27	19512	0.0573	0.202	7.69	1	0.17	0.00676	GSK3B,CDK6,ITGB3
GOTERM_BP_DIRECT	synaptic vesicle exocytosis	3	282	27	19512	0.0573	0.202	7.69	1	0.17	0.00676	CDK5,BRAF,SNCA
GOTERM_BP_DIRECT	regulation of phosphatidylinositol 3-kinase/protein kinase B signal transduction	3	282	27	19512	0.0573	0.202	7.69	1	0.17	0.00676	NTRK2,PTEN,MTOR
GOTERM_BP_DIRECT	positive regulation of calcium ion transport	3	282	27	19512	0.0573	0.202	7.69	1	0.17	0.00676	CCR1,CCL3,MYLK
GOTERM_BP_DIRECT	protein modification process	5	282	102	19512	0.06	0.211	3.39	1	0.178	0.0163	HDAC2,PARP1,PRKDC,ABL1,PLAT
GOTERM_BP_DIRECT	lipid transport	7	282	193	19512	0.0609	0.215	2.51	1	0.18	0.0224	CETP,ABCB1,MTTP,SIGMAR1,VDAC2,APOB,LDLR
GOTERM_BP_DIRECT	negative regulation of ossification	3	282	28	19512	0.0611	0.215	7.41	1	0.18	0.00749	TGFB1,BCL2,HIF1A
GOTERM_BP_DIRECT	cellular response to gamma radiation	3	282	28	19512	0.0611	0.215	7.41	1	0.18	0.00749	CDKN1A,CHEK2,TP53
GOTERM_BP_DIRECT	positive regulation of microtubule polymerization	3	282	28	19512	0.0611	0.215	7.41	1	0.18	0.00749	MAPT,MET,CDK5R1
GOTERM_BP_DIRECT	B cell homeostasis	3	282	28	19512	0.0611	0.215	7.41	1	0.18	0.00749	CASP3,BCL2,BAX
GOTERM_BP_DIRECT	negative regulation of myoblast differentiation	3	282	29	19512	0.065	0.227	7.16	1	0.191	0.00827	CXCL10,TGFB1,TNF
GOTERM_BP_DIRECT	positive regulation of G2/M transition of mitotic cell cycle	3	282	29	19512	0.065	0.227	7.16	1	0.191	0.00827	CCND1,CDK4,CDC25A
GOTERM_BP_DIRECT	cGAS/STING signaling pathway	3	282	29	19512	0.065	0.227	7.16	1	0.191	0.00827	TBK1,PRKDC,AKT1
GOTERM_BP_DIRECT	positive regulation of DNA replication	3	282	29	19512	0.065	0.227	7.16	1	0.191	0.00827	CDKN1A,CDC25A,EGFR
GOTERM_BP_DIRECT	negative regulation of protein localization to nucleus	3	282	29	19512	0.065	0.227	7.16	1	0.191	0.00827	GSK3B,APP,MTOR
GOTERM_BP_DIRECT	positive regulation of neuroblast proliferation	3	282	29	19512	0.065	0.227	7.16	1	0.191	0.00827	DRD2,HIF1A,VEGFA
GOTERM_BP_DIRECT	telencephalon development	3	282	29	19512	0.065	0.227	7.16	1	0.191	0.00827	CDK5,AVPR2,SCN5A
GOTERM_BP_DIRECT	calcium ion transmembrane transport	6	282	150	19512	0.0661	0.231	2.77	1	0.194	0.022	EDNRA,EDNRB,CHRNA7,CACNA1C,PSEN1,GRIN1
GOTERM_BP_DIRECT	axon guidance	7	282	198	19512	0.0671	0.234	2.45	1	0.196	0.0254	NTRK1,RET,EDNRA,ECE1,FYN,PTK2,CDK5R1
GOTERM_BP_DIRECT	killing of cells of another organism	5	282	106	19512	0.0671	0.234	3.26	1	0.196	0.0189	C3,CXCL10,CCL11,CXCL8,PLA2G2A
GOTERM_BP_DIRECT	somatic stem cell population maintenance	4	282	65	19512	0.0673	0.234	4.26	1	0.196	0.0145	CDKN2A,KIT,BRAF,RAF1
GOTERM_BP_DIRECT	Rho protein signal transduction	4	282	65	19512	0.0673	0.234	4.26	1	0.196	0.0145	ROCK1,LRRK2,PIN1,RHOA
GOTERM_BP_DIRECT	steroid biosynthetic process	4	282	65	19512	0.0673	0.234	4.26	1	0.196	0.0145	CYP1A1,HMGCR,CYP19A1,CYP17A1
GOTERM_BP_DIRECT	natural killer cell activation	3	282	30	19512	0.069	0.235	6.92	1	0.198	0.00909	CASP8,FYN,IL2
GOTERM_BP_DIRECT	intracellular glucose homeostasis	3	282	30	19512	0.069	0.235	6.92	1	0.198	0.00909	PIK3R1,RAF1,HIF1A
GOTERM_BP_DIRECT	positive regulation of wound healing	3	282	30	19512	0.069	0.235	6.92	1	0.198	0.00909	PRKCE,PTK2,MYLK
GOTERM_BP_DIRECT	positive regulation of axonogenesis	3	282	30	19512	0.069	0.235	6.92	1	0.198	0.00909	NTRK2,MAP2K1,BRAF
GOTERM_BP_DIRECT	response to light stimulus	3	282	30	19512	0.069	0.235	6.92	1	0.198	0.00909	MAPK8,FOS,DRD2
GOTERM_BP_DIRECT	regulation of synapse organization	3	282	30	19512	0.069	0.235	6.92	1	0.198	0.00909	IL10,VCP,TNF
GOTERM_BP_DIRECT	heart morphogenesis	4	282	66	19512	0.0698	0.235	4.19	1	0.198	0.0153	INSR,PTK2,MTOR,VEGFA
GOTERM_BP_DIRECT	androgen catabolic process	2	282	5	19512	0.07	0.235	27.68	1	0.198	0.00202	SPP1,CYP19A1
GOTERM_BP_DIRECT	negative regulation of mitochondrial fission	2	282	5	19512	0.07	0.235	27.68	1	0.198	0.00202	PPARG,MAPT
GOTERM_BP_DIRECT	rRNA metabolic process	2	282	5	19512	0.07	0.235	27.68	1	0.198	0.00202	MYC,MAPT
GOTERM_BP_DIRECT	negative regulation of complement-dependent cytotoxicity	2	282	5	19512	0.07	0.235	27.68	1	0.198	0.00202	IL4,IL13
GOTERM_BP_DIRECT	terpenoid metabolic process	2	282	5	19512	0.07	0.235	27.68	1	0.198	0.00202	CYP2C9,CYP2C19
GOTERM_BP_DIRECT	prostaglandin secretion	2	282	5	19512	0.07	0.235	27.68	1	0.198	0.00202	NOS2,PTGS2
GOTERM_BP_DIRECT	synaptic transmission involved in micturition	2	282	5	19512	0.07	0.235	27.68	1	0.198	0.00202	CHRNB2,CHRNA7
GOTERM_BP_DIRECT	positive regulation of cell adhesion molecule production	2	282	5	19512	0.07	0.235	27.68	1	0.198	0.00202	IL1B,CAV1
GOTERM_BP_DIRECT	macrophage derived foam cell differentiation	2	282	5	19512	0.07	0.235	27.68	1	0.198	0.00202	TGFB1,SOAT1
GOTERM_BP_DIRECT	triglyceride transport	2	282	5	19512	0.07	0.235	27.68	1	0.198	0.00202	CETP,MTTP
GOTERM_BP_DIRECT	membrane depolarization during AV node cell action potential	2	282	5	19512	0.07	0.235	27.68	1	0.198	0.00202	CACNA1C,SCN5A
GOTERM_BP_DIRECT	positive regulation of vasculature development	2	282	5	19512	0.07	0.235	27.68	1	0.198	0.00202	TGFB1,TGFBR1
GOTERM_BP_DIRECT	hormone catabolic process	2	282	5	19512	0.07	0.235	27.68	1	0.198	0.00202	ACE,ECE1
GOTERM_BP_DIRECT	cellular extravasation	2	282	5	19512	0.07	0.235	27.68	1	0.198	0.00202	ITGB2,TNF
GOTERM_BP_DIRECT	response to isolation stress	2	282	5	19512	0.07	0.235	27.68	1	0.198	0.00202	SOD2,TNF
GOTERM_BP_DIRECT	positive regulation of mast cell cytokine production	2	282	5	19512	0.07	0.235	27.68	1	0.198	0.00202	SYK,KIT
GOTERM_BP_DIRECT	vascular endothelial cell response to oscillatory fluid shear stress	2	282	5	19512	0.07	0.235	27.68	1	0.198	0.00202	ABL1,PTK2
GOTERM_BP_DIRECT	regulation of neurotransmitter uptake	2	282	5	19512	0.07	0.235	27.68	1	0.198	0.00202	APP,DRD2
GOTERM_BP_DIRECT	response to psychosocial stress	2	282	5	19512	0.07	0.235	27.68	1	0.198	0.00202	PRKCG,ADRB2
GOTERM_BP_DIRECT	positive regulation of platelet-derived growth factor receptor signaling pathway	2	282	5	19512	0.07	0.235	27.68	1	0.198	0.00202	F7,IL1B
GOTERM_BP_DIRECT	positive regulation of tight junction disassembly	2	282	5	19512	0.07	0.235	27.68	1	0.198	0.00202	IL1B,TGFBR1
GOTERM_BP_DIRECT	regulation of hematopoietic progenitor cell differentiation	2	282	5	19512	0.07	0.235	27.68	1	0.198	0.00202	KDR,VEGFA
GOTERM_BP_DIRECT	positive regulation of fatty acid metabolic process	2	282	5	19512	0.07	0.235	27.68	1	0.198	0.00202	PPARG,PPARA
GOTERM_BP_DIRECT	regulation of entry of bacterium into host cell	2	282	5	19512	0.07	0.235	27.68	1	0.198	0.00202	CXCL8,CAV1
GOTERM_BP_DIRECT	positive regulation of amyloid fibril formation	2	282	5	19512	0.07	0.235	27.68	1	0.198	0.00202	APP,PSEN1
GOTERM_BP_DIRECT	positive regulation of apoptotic DNA fragmentation	2	282	5	19512	0.07	0.235	27.68	1	0.198	0.00202	IL6,BAX
GOTERM_BP_DIRECT	mechanoreceptor differentiation	2	282	5	19512	0.07	0.235	27.68	1	0.198	0.00202	NTRK1,NTRK2
GOTERM_BP_DIRECT	positive regulation of RNA polymerase II transcription preinitiation complex assembly	2	282	5	19512	0.07	0.235	27.68	1	0.198	0.00202	CREB1,TP53
GOTERM_BP_DIRECT	hair follicle placode formation	2	282	5	19512	0.07	0.235	27.68	1	0.198	0.00202	HDAC2,HDAC1
GOTERM_BP_DIRECT	positive regulation of cerebellar granule cell precursor proliferation	2	282	5	19512	0.07	0.235	27.68	1	0.198	0.00202	EGF,IGF1
GOTERM_BP_DIRECT	positive regulation of epithelial tube formation	2	282	5	19512	0.07	0.235	27.68	1	0.198	0.00202	EGF,VEGFA
GOTERM_BP_DIRECT	maintenance of blood vessel diameter homeostasis by renin-angiotensin	2	282	5	19512	0.07	0.235	27.68	1	0.198	0.00202	ACE,REN
GOTERM_BP_DIRECT	cell-matrix adhesion	5	282	108	19512	0.0709	0.238	3.2	1	0.2	0.0203	VCAM1,CDK5,ITGB3,ITGB2,RHOA
GOTERM_BP_DIRECT	embryonic cranial skeleton morphogenesis	3	282	31	19512	0.0731	0.245	6.7	1	0.206	0.00996	PDGFRA,TGFBR1,RUNX2
GOTERM_BP_DIRECT	heterotypic cell-cell adhesion	3	282	31	19512	0.0731	0.245	6.7	1	0.206	0.00996	VCAM1,ITGB3,ITGB2
GOTERM_BP_DIRECT	positive regulation of sprouting angiogenesis	3	282	31	19512	0.0731	0.245	6.7	1	0.206	0.00996	IL10,JAK1,VEGFA
GOTERM_BP_DIRECT	negative regulation of canonical Wnt signaling pathway	6	282	156	19512	0.0754	0.252	2.66	1	0.212	0.026	GSK3B,APP,GSK3A,HDAC1,CAV1,MAPK14
GOTERM_BP_DIRECT	monoatomic ion transmembrane transport	11	282	413	19512	0.0767	0.256	1.84	1	0.216	0.0384	CHRNB2,KCNH2,GLRA1,GJA1,CHRNA4,CHRNA7,CACNA1C,SCN5A,TLR4,CFTR,GRIN1
GOTERM_BP_DIRECT	cholesterol efflux	3	282	32	19512	0.0773	0.257	6.49	1	0.216	0.0109	SOAT1,COMT,APOB
GOTERM_BP_DIRECT	regulation of innate immune response	3	282	32	19512	0.0773	0.257	6.49	1	0.216	0.0109	CASP8,XIAP,NFE2L2
GOTERM_BP_DIRECT	regulation of cytoskeleton organization	3	282	32	19512	0.0773	0.257	6.49	1	0.216	0.0109	GSK3B,MAPK1,PTK2
GOTERM_BP_DIRECT	antigen processing and presentation of exogenous peptide antigen via MHC class II	3	282	32	19512	0.0773	0.257	6.49	1	0.216	0.0109	CTSK,CTSD,HLA-DRB1
GOTERM_BP_DIRECT	negative regulation of type I interferon production	3	282	33	19512	0.0815	0.269	6.29	1	0.226	0.0118	TBK1,XIAP,PTPN11
GOTERM_BP_DIRECT	branching involved in blood vessel morphogenesis	3	282	33	19512	0.0815	0.269	6.29	1	0.226	0.0118	EDNRA,KDR,VEGFA
GOTERM_BP_DIRECT	negative regulation of TOR signaling	3	282	33	19512	0.0815	0.269	6.29	1	0.226	0.0118	GSK3B,GSK3A,HIF1A
GOTERM_BP_DIRECT	neuron cellular homeostasis	3	282	33	19512	0.0815	0.269	6.29	1	0.226	0.0118	IL6,CA2,PSEN1
GOTERM_BP_DIRECT	regulation of neuron differentiation	3	282	33	19512	0.0815	0.269	6.29	1	0.226	0.0118	ALK,ROCK1,CDK5R1
GOTERM_BP_DIRECT	protein folding	7	282	209	19512	0.0821	0.269	2.32	1	0.226	0.0323	HSPA8,HSP90AA1,CSNK2A1,HSPA5,HSPB1,P4HB,HSPA1A
GOTERM_BP_DIRECT	response to superoxide	2	282	6	19512	0.0834	0.269	23.06	1	0.226	0.003	SOD2,SOD1
GOTERM_BP_DIRECT	positive regulation of lipid metabolic process	2	282	6	19512	0.0834	0.269	23.06	1	0.226	0.003	PPARG,TNF
GOTERM_BP_DIRECT	cellular response to hyperoxia	2	282	6	19512	0.0834	0.269	23.06	1	0.226	0.003	CAV1,PPARG
GOTERM_BP_DIRECT	negative regulation of immature T cell proliferation in thymus	2	282	6	19512	0.0834	0.269	23.06	1	0.226	0.003	CDKN2A,ERBB2
GOTERM_BP_DIRECT	immune system development	2	282	6	19512	0.0834	0.269	23.06	1	0.226	0.003	BCL2,CACNA1C
GOTERM_BP_DIRECT	response to vitamin E	2	282	6	19512	0.0834	0.269	23.06	1	0.226	0.003	CCND1,CAT
GOTERM_BP_DIRECT	regulation of smooth muscle cell migration	2	282	6	19512	0.0834	0.269	23.06	1	0.226	0.003	ACE,PLAU
GOTERM_BP_DIRECT	cerebral cortex GABAergic interneuron migration	2	282	6	19512	0.0834	0.269	23.06	1	0.226	0.003	DRD1,DRD2
GOTERM_BP_DIRECT	negative regulation of 3'-UTR-mediated mRNA stabilization	2	282	6	19512	0.0834	0.269	23.06	1	0.226	0.003	CHRNA7,JAK2
GOTERM_BP_DIRECT	epithelial tube morphogenesis	2	282	6	19512	0.0834	0.269	23.06	1	0.226	0.003	ACVRL1,KDR
GOTERM_BP_DIRECT	mammary gland involution	2	282	6	19512	0.0834	0.269	23.06	1	0.226	0.003	CAV1,CAPN1
GOTERM_BP_DIRECT	positive regulation of coagulation	2	282	6	19512	0.0834	0.269	23.06	1	0.226	0.003	SERPINE1,PSEN1
GOTERM_BP_DIRECT	positive regulation of alpha-beta T cell proliferation	2	282	6	19512	0.0834	0.269	23.06	1	0.226	0.003	ZAP70,SYK
GOTERM_BP_DIRECT	response to glycoside	2	282	6	19512	0.0834	0.269	23.06	1	0.226	0.003	ABCB1,CHEK2
GOTERM_BP_DIRECT	vascular endothelial growth factor receptor-2 signaling pathway	2	282	6	19512	0.0834	0.269	23.06	1	0.226	0.003	KDR,VEGFA
GOTERM_BP_DIRECT	apolipoprotein A-I-mediated signaling pathway	2	282	6	19512	0.0834	0.269	23.06	1	0.226	0.003	ITGB3,RHOA
GOTERM_BP_DIRECT	regulation of peptidyl-tyrosine phosphorylation	2	282	6	19512	0.0834	0.269	23.06	1	0.226	0.003	ITGB2,EGFR
GOTERM_BP_DIRECT	heparin proteoglycan metabolic process	2	282	6	19512	0.0834	0.269	23.06	1	0.226	0.003	EDNRA,EDNRB
GOTERM_BP_DIRECT	platelet-derived growth factor receptor-beta signaling pathway	2	282	6	19512	0.0834	0.269	23.06	1	0.226	0.003	PDGFRB,ABL1
GOTERM_BP_DIRECT	negative regulation of hepatocyte apoptotic process	2	282	6	19512	0.0834	0.269	23.06	1	0.226	0.003	RB1,PPARA
GOTERM_BP_DIRECT	intramembranous ossification	2	282	6	19512	0.0834	0.269	23.06	1	0.226	0.003	COL1A1,MMP2
GOTERM_BP_DIRECT	cellular heat acclimation	2	282	6	19512	0.0834	0.269	23.06	1	0.226	0.003	HSPA8,HSPA1A
GOTERM_BP_DIRECT	myofibroblast differentiation	2	282	6	19512	0.0834	0.269	23.06	1	0.226	0.003	TGFB1,TGFBR1
GOTERM_BP_DIRECT	regulation of epithelial cell migration	2	282	6	19512	0.0834	0.269	23.06	1	0.226	0.003	SRC,PTK2
GOTERM_BP_DIRECT	autosome genomic imprinting	2	282	6	19512	0.0834	0.269	23.06	1	0.226	0.003	GSK3A,PIK3CA
GOTERM_BP_DIRECT	B cell proliferation involved in immune response	2	282	6	19512	0.0834	0.269	23.06	1	0.226	0.003	ABL1,TLR4
GOTERM_BP_DIRECT	interleukin-5-mediated signaling pathway	2	282	6	19512	0.0834	0.269	23.06	1	0.226	0.003	IL5,JAK2
GOTERM_BP_DIRECT	aggresome assembly	2	282	6	19512	0.0834	0.269	23.06	1	0.226	0.003	VCP,HDAC6
GOTERM_BP_DIRECT	positive regulation of immature T cell proliferation in thymus	2	282	6	19512	0.0834	0.269	23.06	1	0.226	0.003	IL1A,IL1B
GOTERM_BP_DIRECT	chemosensory behavior	2	282	6	19512	0.0834	0.269	23.06	1	0.226	0.003	PRKCG,CASR
GOTERM_BP_DIRECT	negative regulation of leukocyte cell-cell adhesion	2	282	6	19512	0.0834	0.269	23.06	1	0.226	0.003	AKT1,PPARA
GOTERM_BP_DIRECT	response to interleukin-4	2	282	6	19512	0.0834	0.269	23.06	1	0.226	0.003	CCL11,JAK3
GOTERM_BP_DIRECT	response to peptidoglycan	2	282	6	19512	0.0834	0.269	23.06	1	0.226	0.003	IL6,C5AR1
GOTERM_BP_DIRECT	interleukin-23-mediated signaling pathway	2	282	6	19512	0.0834	0.269	23.06	1	0.226	0.003	P4HB,JAK2
GOTERM_BP_DIRECT	mRNA catabolic process	3	282	34	19512	0.0858	0.276	6.11	1	0.232	0.0128	ERN1,HSPA8,HSPA1A
GOTERM_BP_DIRECT	positive regulation of NLRP3 inflammasome complex assembly	3	282	34	19512	0.0858	0.276	6.11	1	0.232	0.0128	CASR,MAPK8,TLR4
GOTERM_BP_DIRECT	maintenance of blood-brain barrier	3	282	34	19512	0.0858	0.276	6.11	1	0.232	0.0128	IL6,GJA1,ABCB1
GOTERM_BP_DIRECT	negative regulation of T cell activation	3	282	34	19512	0.0858	0.276	6.11	1	0.232	0.0128	TGFB1,CTSG,JAK3
GOTERM_BP_DIRECT	intracellular iron ion homeostasis	4	282	73	19512	0.0883	0.284	3.79	1	0.238	0.0213	MYC,HMOX1,HIF1A,SOD1
GOTERM_BP_DIRECT	adult walking behavior	3	282	35	19512	0.0902	0.289	5.93	1	0.243	0.0139	GLRA1,DRD1,DRD2
GOTERM_BP_DIRECT	zymogen activation	3	282	35	19512	0.0902	0.289	5.93	1	0.243	0.0139	THBD,PLAT,F2
GOTERM_BP_DIRECT	cellular oxidant detoxification	4	282	74	19512	0.0911	0.292	3.74	1	0.245	0.0223	GSTP1,GSR,PTGS2,PTGS1
GOTERM_BP_DIRECT	regulation of mitotic cell cycle	4	282	75	19512	0.0939	0.3	3.69	1	0.253	0.0233	RB1,GSK3B,CDKN1A,TP53
GOTERM_BP_DIRECT	positive regulation of mitotic cell cycle	3	282	36	19512	0.0946	0.3	5.77	1	0.253	0.015	APP,ABL1,PTPN11
GOTERM_BP_DIRECT	cytoskeleton organization	6	282	168	19512	0.0956	0.3	2.47	1	0.253	0.0356	CCL11,CCL3,CCL2,HLA-DRB1,RHOA,MTOR
GOTERM_BP_DIRECT	cell division	11	282	433	19512	0.0962	0.3	1.76	1	0.253	0.0504	RB1,CDK6,CCND1,CDK5,CDK4,CHEK2,PRKCE,NEK1,NR3C1,CDC25A,RHOA
GOTERM_BP_DIRECT	positive regulation of monoatomic ion transport	2	282	7	19512	0.0966	0.3	19.77	1	0.253	0.00417	CHRM1,IL13
GOTERM_BP_DIRECT	monoterpenoid metabolic process	2	282	7	19512	0.0966	0.3	19.77	1	0.253	0.00417	CYP2C9,CYP2C19
GOTERM_BP_DIRECT	vascular associated smooth muscle contraction	2	282	7	19512	0.0966	0.3	19.77	1	0.253	0.00417	EDNRA,EDNRB
GOTERM_BP_DIRECT	positive regulation of fatty acid oxidation	2	282	7	19512	0.0966	0.3	19.77	1	0.253	0.00417	PPARG,PPARA
GOTERM_BP_DIRECT	regulation of body fluid levels	2	282	7	19512	0.0966	0.3	19.77	1	0.253	0.00417	F7,F2
GOTERM_BP_DIRECT	signaling receptor ligand precursor processing	2	282	7	19512	0.0966	0.3	19.77	1	0.253	0.00417	BACE1,CASP1
GOTERM_BP_DIRECT	prostate epithelial cord arborization involved in prostate glandular acinus morphogenesis	2	282	7	19512	0.0966	0.3	19.77	1	0.253	0.00417	IGF1,ESR1
GOTERM_BP_DIRECT	immature B cell differentiation	2	282	7	19512	0.0966	0.3	19.77	1	0.253	0.00417	PRKDC,KIT
GOTERM_BP_DIRECT	NADPH regeneration	2	282	7	19512	0.0966	0.3	19.77	1	0.253	0.00417	G6PD,IDH1
GOTERM_BP_DIRECT	chaperone-mediated autophagy	2	282	7	19512	0.0966	0.3	19.77	1	0.253	0.00417	HSPA8,HSP90AA1
GOTERM_BP_DIRECT	lymphoid progenitor cell differentiation	2	282	7	19512	0.0966	0.3	19.77	1	0.253	0.00417	KIT,BCL2
GOTERM_BP_DIRECT	positive regulation of muscle contraction	2	282	7	19512	0.0966	0.3	19.77	1	0.253	0.00417	MAP2K1,CACNA1C
GOTERM_BP_DIRECT	bradykinin catabolic process	2	282	7	19512	0.0966	0.3	19.77	1	0.253	0.00417	ACE,ECE1
GOTERM_BP_DIRECT	regulation of signaling receptor activity	2	282	7	19512	0.0966	0.3	19.77	1	0.253	0.00417	PLAU,SERPINE1
GOTERM_BP_DIRECT	trophoblast cell migration	2	282	7	19512	0.0966	0.3	19.77	1	0.253	0.00417	MMP2,TGFBR1
GOTERM_BP_DIRECT	response to purine-containing compound	2	282	7	19512	0.0966	0.3	19.77	1	0.253	0.00417	CREB1,ADA
GOTERM_BP_DIRECT	interleukin-3-mediated signaling pathway	2	282	7	19512	0.0966	0.3	19.77	1	0.253	0.00417	SYK,JAK2
GOTERM_BP_DIRECT	regulation of cellular respiration	2	282	7	19512	0.0966	0.3	19.77	1	0.253	0.00417	PIK3CA,NOS2
GOTERM_BP_DIRECT	positive regulation of action potential	2	282	7	19512	0.0966	0.3	19.77	1	0.253	0.00417	SCN5A,TNF
GOTERM_BP_DIRECT	cellular response to methionine	2	282	7	19512	0.0966	0.3	19.77	1	0.253	0.00417	MTOR,NFE2L2
GOTERM_BP_DIRECT	mitochondrial depolarization	2	282	7	19512	0.0966	0.3	19.77	1	0.253	0.00417	CDKN2A,ABL1
GOTERM_BP_DIRECT	astrocyte cell migration	2	282	7	19512	0.0966	0.3	19.77	1	0.253	0.00417	CCL3,CCL2
GOTERM_BP_DIRECT	NMDA selective glutamate receptor signaling pathway	2	282	7	19512	0.0966	0.3	19.77	1	0.253	0.00417	APP,CAPN1
GOTERM_BP_DIRECT	negative regulation of vascular associated smooth muscle cell apoptotic process	2	282	7	19512	0.0966	0.3	19.77	1	0.253	0.00417	DNMT1,IGF1
GOTERM_BP_DIRECT	blood vessel maturation	2	282	7	19512	0.0966	0.3	19.77	1	0.253	0.00417	ACVRL1,MMP2
GOTERM_BP_DIRECT	oncogene-induced cell senescence	2	282	7	19512	0.0966	0.3	19.77	1	0.253	0.00417	CDKN1A,CDKN2A
GOTERM_BP_DIRECT	positive regulation of blood vessel branching	2	282	7	19512	0.0966	0.3	19.77	1	0.253	0.00417	ABL1,VEGFA
GOTERM_BP_DIRECT	positive regulation of mesenchymal stem cell proliferation	2	282	7	19512	0.0966	0.3	19.77	1	0.253	0.00417	TGFB1,TGFBR1
GOTERM_BP_DIRECT	negative regulation of oxidative phosphorylation	2	282	7	19512	0.0966	0.3	19.77	1	0.253	0.00417	TNF,RHOA
GOTERM_BP_DIRECT	reactive oxygen species biosynthetic process	2	282	7	19512	0.0966	0.3	19.77	1	0.253	0.00417	NCF1,NOX4
GOTERM_BP_DIRECT	negative regulation of cytokine production involved in immune response	2	282	7	19512	0.0966	0.3	19.77	1	0.253	0.00417	IL10,TNF
GOTERM_BP_DIRECT	trachea formation	2	282	7	19512	0.0966	0.3	19.77	1	0.253	0.00417	MAP2K1,MAPK1
GOTERM_BP_DIRECT	hyaloid vascular plexus regression	2	282	7	19512	0.0966	0.3	19.77	1	0.253	0.00417	DRD2,SLC6A3
GOTERM_BP_DIRECT	negative regulation of acute inflammatory response	2	282	7	19512	0.0966	0.3	19.77	1	0.253	0.00417	GSTP1,PPARG
GOTERM_BP_DIRECT	negative regulation of neuron projection development	4	282	76	19512	0.0968	0.301	3.64	1	0.253	0.0243	HDAC2,LRRK2,PTEN,HDAC6
GOTERM_BP_DIRECT	regulation of canonical NF-kappaB signal transduction	3	282	37	19512	0.0991	0.307	5.61	1	0.258	0.0162	IL1B,HSPB1,TNF
GOTERM_BP_DIRECT	ATP metabolic process	3	282	37	19512	0.0991	0.307	5.61	1	0.258	0.0162	HSPA8,VCP,HSPA1A
GOTERM_BP_DIRECT	positive regulation of intrinsic apoptotic signaling pathway	3	282	37	19512	0.0991	0.307	5.61	1	0.258	0.0162	CAV1,BAX,TP53

## Sheet: Table S6
Category	Term	Count	List Total	Pop Hits	Pop Total	P-Value	Benjamini	Fold Enrichment	Bonferroni	FDR	Fisher Exact	User Ids
GOTERM_CC_DIRECT	plasma membrane	164	282	5927	20808	1.85e-25	9.1e-23	2.04	9.1e-23	7.18e-23	8.93e-26	APP,CHRM1,NCF1,SERPINE1,COMT,TNF,MYLK,ICAM1,IGF1R,EDNRA,GJA1,EDNRB,PLAU,KDR,AKT1,CAPN1,PRKACA,PDGFRB,CHRNB2,KCNH2,PRKCG,PDGFRA,CASR,MAP2K1,CSNK2A1,PRKCE,DIO1,HLA-A,MIF,PDYN,AR,MTNR1A,RAF1,CFTR,ABCB1,CHRNA4,CHRNA7,GLO1,C5AR1,PSEN2,CACNA1C,PSEN1,ADRB2,PIK3R1,CYP2C19,APH1A,C3,NCSTN,APH1B,TERT,ABL1,DRD1,NAE1,DRD2,APOB,DRD3,DRD4,CCR1,HSPA8,ACE,TGFB1,VCAM1,HSPA5,INSR,CAV1,HTR1A,BRAF,SELE,ESR1,PTK2,SELP…
GOTERM_CC_DIRECT	protein-containing complex	54	282	797	20808	2.58e-22	6.34e-20	5	1.27e-19	5e-20	4.88e-23	ALK,APP,CDKN1A,FLT3,ITGB3,AHR,NR3C1,TNF,CASP9,CASP8,MYC,CASP1,AKT1,EP300,MAP3K5,PDGFRA,HSP90AA1,PARP1,SYK,ERN1,AR,CAT,TP53,CFTR,VCP,HDAC2,PRKDC,HDAC1,PSEN2,PSEN1,HIF1A,HDAC6,EGFR,RELA,C3,NCSTN,TTR,ABL1,NAE1,SNCA,NTRK1,HSPA5,CDKN2A,STAT1,CAV1,PTPN11,ESR1,SOD1,BCL2,CALM3,P4HB,CALM1,CALM2,HSPA1A
GOTERM_CC_DIRECT	receptor complex	31	282	216	20808	8.56e-22	1.4e-19	10.59	4.21e-19	1.11e-19	7.06e-23	RET,ALK,APP,FLT3,ITGB3,MTTP,ITGB2,ADRB2,EGFR,IGF1R,ERBB3,ERBB2,KDR,LDLR,JAK1,PDGFRB,NTRK1,PDGFRA,NTRK2,VDR,INSR,TGFBR1,TSHR,MTNR1A,AXL,KIT,PPARG,MET,FGFR3,TLR4,FGFR1
GOTERM_CC_DIRECT	extracellular space	79	282	1895	20808	7.48e-20	9.2e-18	3.08	3.68e-17	7.26e-18	2.36e-20	ACHE,APP,CXCL8,LRRK2,SERPINE1,F13A1,HSPB1,PLAT,FASLG,MPO,TNF,ICAM1,THBD,PLAU,CTSK,CTSG,GUSB,CTSD,CTSB,IL10,ARG1,IGFBP3,MMP2,IL13,MMP3,HLA-A,MIF,F2,MMP9,IL1A,F7,MMP13,IFNG,IL1B,CAT,KIT,CRP,CETP,CCL11,GSTP1,PON1,PLG,EGFR,C3,TTR,ERBB3,ALOX5,SPP1,CCL3,CCL2,HMOX1,APOB,SNCA,BCHE,HSPA8,TGFB1,ACE,VCAM1,F10,EGF,PLA2G2A,IGF2,IGF1,SELE,IL2,SOD1,VEGFA,SELP,IL4,COL1A1,GH1,CXCL10,IL6,CD40LG,IL5,AXL,REN,HLA-DRB…
GOTERM_CC_DIRECT	external side of plasma membrane	36	282	402	20808	1.5e-18	1.47e-16	6.61	7.37e-16	1.16e-16	2.1e-19	CHRNA4,ITGB3,ITGB2,PLG,ECE1,FASLG,TNF,ICAM1,THBD,GLRA1,PLAU,CTSK,KDR,LDLR,CTSB,MAP3K5,CCR1,CHRNB2,PDGFRA,ACE,VCAM1,F10,INSR,IL13,GSR,HLA-A,F2,SELE,SELP,CXCL10,CD40LG,KIT,P4HB,TLR4,ADA,HLA-DRB1
GOTERM_CC_DIRECT	cell surface	44	282	701	20808	6.66e-17	5.46e-15	4.63	5.46e-14	4.31e-15	1.37e-17	ACVRL1,APP,ACHE,ABCB1,ITGB3,ITGB2,PLAT,PLG,FASLG,PSEN1,TNF,SLC6A3,EGFR,ICAM1,C3,THBD,PLAU,KDR,SCN5A,LDLR,KCNH2,NTRK1,PDGFRA,CASR,HSP90AA1,TGFB1,VCAM1,HSPA5,HLA-A,MIF,TGFBR1,TSHR,GRIN1,VEGFA,BACE1,CD40LG,AXL,KIT,MET,FGFR3,TLR4,ADA,HLA-DRB1,CFTR
GOTERM_CC_DIRECT	extracellular region	89	282	2693	20808	5.88e-16	4.13e-14	2.44	2.73e-13	3.26e-14	2.58e-16	ACHE,APP,CXCL8,SERPINE1,PTEN,F13A1,PLAT,FASLG,PYGL,MPO,TNF,PLAU,CTSK,KDR,CTSG,CAPN1,GUSB,CTSD,CTSB,IL10,HSP90AA1,MMP1,ARG1,IGFBP3,MMP2,IL13,MMP3,MIF,PDYN,F2,MMP9,IL1A,F7,MMP13,IFNG,IL1B,CAT,TLR9,MAPT,MET,CRP,CETP,VCP,CCL11,ROCK1,GSTP1,PON1,PLG,EGFR,C3,TTR,ERBB3,ALOX5,SPP1,CCL3,CCL2,MAPK1,APOB,SNCA,BCHE,HSPA8,TGFB1,ACE,VCAM1,F10,EGF,IDH1,PLA2G2A,IGF2,IGF1,MAPK14,IL2,SOD1,VEGFA,IL4,COL1A1,GH1,CXCL1…
GOTERM_CC_DIRECT	cytosol	138	282	5677	20808	1.1e-14	6.04e-13	1.79	5.41e-12	4.77e-13	6.07e-15	RB1,APP,NCF1,AHR,COMT,NR3C1,MYLK,TBK1,CCND1,NEK1,AKT1,EP300,CAPN1,PRKACA,MAP3K5,PRKCG,PDGFRA,MAP2K1,G6PD,CSNK2A1,PRKCE,DYRK1A,MIF,RUNX2,CDC25A,AR,VDAC2,RAF1,TP53,CFTR,IDO1,VCP,MAOA,PRKDC,GLO1,MTTP,PIK3R1,HIF1A,LDHA,TERT,ABL1,HMOX1,NAE1,APOB,HSPA8,GSTM1,HSPA5,VDR,IDH1,BRAF,ESR1,PTK2,NFKBIA,CDK6,CDK5,CDK4,TBXAS1,BCL2,PIN1,CALM3,CALM1,CALM2,ADA,NFE2L2,FGFR1,GSK3B,ITK,CDKN1A,GSK3A,LRRK2,PTEN,HSPB1,PY…
GOTERM_CC_DIRECT	dendrite	35	282	503	20808	1.11e-14	6.04e-13	5.13	5.46e-12	4.77e-13	2.04e-15	APP,GSK3B,CHRM1,NCF1,CHRNA4,CHRNA7,LRRK2,HTR2C,CACNA1C,HTR2A,PSEN1,COMT,HDAC6,GLRA1,ABL1,FYN,DRD1,DRD2,DRD4,PRKCG,NTRK1,NTRK2,MAP2K1,STAT1,INSR,DYRK1A,HTR1A,PDYN,RHOA,MTOR,GRIN1,BACE1,CDK5,MAPT,CDK5R1
GOTERM_CC_DIRECT	perinuclear region of cytoplasm	41	282	737	20808	6.23e-14	3.06e-12	4.1	3.06e-11	2.42e-12	1.44e-14	APP,ACHE,VCP,SRC,ECE1,FASLG,PIK3R1,HDAC6,EGFR,MYC,ALOX5,ERBB2,ABL1,SPP1,HMOX1,FYN,SCN5A,PRKACA,SNCA,CTSB,PRKCG,KCNH2,HSPA8,NTRK2,MAP2K1,HSP90AA1,NOS2,STAT1,PRKCE,CAV1,PLA2G2A,AVPR2,TYR,SELE,PTK2,PIK3CA,NOX4,PPARG,TLR4,CDK5R1,HSPA1A
GOTERM_CC_DIRECT	membrane raft	23	282	222	20808	3.69e-13	1.65e-11	7.64	1.82e-10	1.3e-11	4.38e-14	APP,SRC,CAV1,LRRK2,ITGB2,PSEN1,SELE,TNF,SLC6A3,EGFR,TGFBR1,SLC6A4,ICAM1,BACE1,IKBKB,ZAP70,GJA1,KDR,VDAC2,FYN,MAPT,JAK2,CTSD
GOTERM_CC_DIRECT	cytoplasm	164	282	7749	20808	9.69e-13	3.97e-11	1.56	4.77e-10	3.13e-11	6.13e-13	RB1,APP,NCF1,F13A1,PLAT,AHR,COMT,NR3C1,MYLK,GJA1,TBK1,CCND1,MYC,CHEK2,KDR,NEK1,AKT1,EP300,CAPN1,PRKACA,MAP3K5,PDGFRB,PRKCG,PDGFRA,MAP2K1,G6PD,PRKCE,DYRK1A,MIF,RUNX2,CDC25A,ERN1,AR,RAF1,TP53,CFTR,IDO1,VCP,ABCB1,PRKDC,GLO1,CACNA1C,PSEN1,PIK3R1,CYP2C19,HIF1A,LDHA,TERT,ABL1,NAE1,APOB,CCR1,HSPA8,ACE,GSTM1,TGFB1,HSPA5,VDR,IDH1,BRAF,TYR,ESR1,PTK2,NFKBIA,COL1A1,CYP2C9,GH1,CDK6,CDK5,CDK4,CYP1A1,BCL2,NOX4,…
GOTERM_CC_DIRECT	axon	29	282	435	20808	9.16e-12	3.47e-10	4.92	4.51e-09	2.73e-10	1.75e-12	RET,APP,GSK3B,GSK3A,LRRK2,HTR2A,PSEN1,COMT,SLC6A3,HDAC6,IGF1R,CYP17A1,MAPK8,MYC,DRD2,SNCA,NTRK1,NTRK2,CASR,MAP2K1,TGFB1,STAT1,INSR,DYRK1A,BACE1,CREB1,CDK5,MAPT,CDK5R1
GOTERM_CC_DIRECT	neuronal cell body	27	282	378	20808	1.2e-11	4.23e-10	5.27	5.92e-09	3.34e-10	2.14e-12	GSK3A,NCF1,CHRNA4,HDAC1,LRRK2,HTR2A,PSEN1,TNF,SLC6A3,HDAC6,CYP17A1,GLRA1,CASP3,ABL1,APOB,SNCA,NTRK1,CASR,HSP90AA1,TGFB1,INSR,PDYN,SOD1,BACE1,CDK5,MAPT,CDK5R1
GOTERM_CC_DIRECT	ficolin-1-rich granule lumen	17	282	127	20808	1.7e-11	5.59e-10	9.88	8.38e-09	4.41e-10	1.52e-12	HSPA8,VCP,HSP90AA1,GSTP1,IDH1,PYGL,MIF,MAPK14,MMP9,ALOX5,CAT,MAPK1,CAPN1,GUSB,CTSD,CTSB,HSPA1A
GOTERM_CC_DIRECT	endoplasmic reticulum	60	282	1760	20808	4.81e-11	1.48e-09	2.52	2.36e-08	1.17e-09	1.86e-11	APP,FLT3,LRRK2,GJA1,KDR,AKT1,SCN5A,MAP3K5,PSENEN,MAP2K1,PRKCE,SIGMAR1,AVPR2,DIO1,HLA-A,FOS,ERN1,BACE1,BACE2,SOAT1,TLR9,VDAC2,TP53,CFTR,VCP,MTTP,PSEN2,PSEN1,HMGCR,CYP2C19,PTGS2,CYP19A1,EGFR,CYP17A1,PTGS1,APH1A,HSD11B1,SGPL1,NCSTN,APH1B,HMOX1,DRD1,APOB,BCHE,VCAM1,HSPA5,CAV1,PLA2G2A,MTOR,VEGFA,CYP2C9,TBXAS1,CYP1A1,BCL2,BAX,NOX4,P4HB,FGFR3,HLA-DRB1,HSPA1A
GOTERM_CC_DIRECT	membrane	175	282	9038	20808	2.74e-10	7.92e-09	1.43	1.35e-07	6.25e-09	1.9e-10	MT-ND6,APP,CHRM1,NCF1,COMT,NR3C1,TNF,ICAM1,IGF1R,EDNRA,GJA1,EDNRB,CCND1,MYC,KDR,AKT1,CAPN1,PRKACA,PDGFRB,CHRNB2,KCNH2,PRKCG,PDGFRA,CASR,CPT1A,MAP2K1,G6PD,PRKCE,DIO1,HLA-A,ERN1,AR,MTNR1A,SOAT1,VDAC2,RAF1,TP53,CFTR,ABCB1,MAOB,MAOA,CHRNA4,PRKDC,CHRNA7,C5AR1,PSEN2,CACNA1C,PSEN1,ADRB2,PIK3R1,CYP2C19,CYP19A1,APH1A,HSD11B1,NCSTN,LDHA,SGPL1,APH1B,ABL1,HMOX1,DRD1,NAE1,DRD2,DRD3,DRD4,CCR1,HSPA8,ACE,VCAM1,H…
GOTERM_CC_DIRECT	focal adhesion	27	282	438	20808	3.07e-10	8.39e-09	4.55	1.51e-07	6.62e-09	6.33e-11	GSK3B,SRC,ITGB3,ITGB2,HSPB1,EGFR,SLC6A4,ICAM1,GJA1,NCSTN,PLAU,MAPK1,CAPN1,JAK2,JAK1,PDGFRB,HSPA8,MAP2K1,HSPA5,CAV1,RHOA,PTK2,CAT,NOX4,P4HB,FGFR3,HSPA1A
GOTERM_CC_DIRECT	endosome membrane	23	282	317	20808	4.13e-10	1.07e-08	5.35	2.03e-07	8.44e-09	7.23e-11	PSENEN,NTRK1,RET,NTRK2,FLT3,INSR,ECE1,HLA-A,ADRB2,EGFR,SLC6A4,APH1A,BACE1,NCSTN,APH1B,ERBB2,TLR9,APOB,CTSD,LDLR,TLR4,HLA-DRB1,CFTR
GOTERM_CC_DIRECT	mitochondrion	59	282	1832	20808	6.61e-10	1.63e-08	2.38	3.25e-07	1.28e-08	2.71e-10	MT-ND6,APP,GSK3B,GSK3A,LRRK2,NR3C1,CASP9,PPP3CA,GJA1,CASP8,ALDH2,AKT1,CAPN1,PRKACA,CPT1A,MAP2K1,HSP90AA1,PARP1,PRKCE,MMP2,MMP3,ERN1,CAT,VDAC2,MAPT,RAF1,TP53,DNMT1,MAOB,MAOA,SRC,GSTP1,PSEN1,MAPK8,LDHA,TERT,ABL1,MAPK1,FYN,SNCA,NTRK1,HSPA5,CDKN2A,IDH1,PLA2G2A,GSR,PTPN11,BRAF,MAPK14,SOD2,MTOR,ESR2,SOD1,CYP1A1,BCL2,BAX,NOX4,CALM3,HSPA1A
GOTERM_CC_DIRECT	postsynapse	20	282	254	20808	1.94e-09	4.56e-08	5.81	9.57e-07	3.59e-08	3.11e-10	GSK3B,APP,GSK3A,CHRNA7,LRRK2,SIGMAR1,BRAF,IGF1,PSEN1,RHOA,PPP3CA,CDK5,ABL1,AKT1,JAK2,PRKACA,MET,DRD4,FGFR1,SNCA
GOTERM_CC_DIRECT	glutamatergic synapse	30	282	594	20808	2.6e-09	5.82e-08	3.73	1.28e-06	4.59e-08	6.67e-10	GSK3B,VCP,CHRM1,ITGB3,LRRK2,PLAT,PLG,HTR2A,PSEN1,RELA,PPP3CA,CASP3,ABL1,AKT1,FYN,DRD1,NAE1,JAK2,DRD2,PRKACA,DRD4,CASR,MAP2K1,SIGMAR1,BRAF,IGF1,MAPK14,RHOA,PIN1,FGFR1
GOTERM_CC_DIRECT	endoplasmic reticulum membrane	45	282	1228	20808	2.92e-09	6.26e-08	2.7	1.44e-06	4.93e-08	1.04e-09	VCP,CHRNA7,LRRK2,PON1,PSEN2,HMGCR,PSEN1,CYP2C19,PTGS2,CYP19A1,EGFR,PTGS1,CYP17A1,HSD11B1,APH1A,GJA1,NCSTN,SGPL1,APH1B,HMOX1,DRD1,APOB,PSENEN,PDGFRA,HSPA5,CAV1,DIO1,PLA2G2A,SIGMAR1,HLA-A,RHOA,MTOR,GRIN1,ERN1,CYP2C9,SOAT1,TBXAS1,CYP1A1,BCL2,TLR9,BAX,NOX4,VDAC2,HLA-DRB1,CFTR
GOTERM_CC_DIRECT	gamma-secretase complex	6	282	7	20808	8.9e-09	1.83e-07	63.25	4.38e-06	1.44e-07	4.07e-11	APH1A,PSENEN,NCSTN,APH1B,PSEN2,PSEN1
GOTERM_CC_DIRECT	vesicle	17	282	197	20808	1.18e-08	2.32e-07	6.37	5.81e-06	1.83e-07	1.71e-09	CETP,MAP2K1,GSTP1,MTTP,ECE1,MIF,COMT,RHOA,GH1,F7,IL1B,SPP1,AKT1,CALM3,CALM1,CALM2,HSPA1A
GOTERM_CC_DIRECT	caveola	12	282	82	20808	1.34e-08	2.54e-07	10.8	6.61e-06	2e-07	1.08e-09	GSK3B,SRC,NOS3,CAV1,INSR,MAPK1,FASLG,SCN5A,HTR2A,JAK2,SELE,HDAC6
GOTERM_CC_DIRECT	lysosome	27	282	532	20808	1.78e-08	3.23e-07	3.74	8.73e-06	2.55e-07	4.49e-09	APP,SRC,LRRK2,FASLG,ADRB2,MPO,NCSTN,CTSK,CTSG,CAPN1,GUSB,CTSD,LDLR,SNCA,CTSB,PDGFRB,HSPA8,ACE,INSR,TYR,MTOR,SOD1,BACE1,IL1B,TLR9,ADA,HLA-DRB1
GOTERM_CC_DIRECT	extracellular exosome	63	282	2242	20808	2.8e-08	4.92e-07	2.07	1.38e-05	3.88e-07	1.32e-08	ALK,APP,LRRK2,ITGB3,SERPINE1,ITGB2,HSPB1,PYGM,PLAT,ECE1,FASLG,PYGL,COMT,MPO,ICAM1,ALDH2,PLAU,CA2,CTSG,CAPN1,GUSB,PRKACA,CTSD,CTSB,G6PD,HSP90AA1,HLA-A,MIF,F2,MMP9,RHOA,CAT,CETP,VCP,ABCB1,SRC,GSTP1,GLO1,PON1,PLG,PTGS1,C3,NCSTN,LDHA,TTR,SPP1,APOB,HSPA8,ACE,VCAM1,HSPA5,EGF,INSR,IDH1,PLA2G2A,GSR,SOD2,SOD1,AXL,BAX,P4HB,HLA-DRB1,HSPA1A
GOTERM_CC_DIRECT	presynaptic membrane	14	282	148	20808	1.13e-07	1.92e-06	6.98	5.57e-05	1.52e-06	1.49e-08	PSENEN,CASR,CHRM1,CHRNA4,PSEN2,HTR2A,PSEN1,SLC6A3,SLC6A4,APH1A,NCSTN,ERBB2,DRD1,DRD2
GOTERM_CC_DIRECT	synapse	36	282	1001	20808	2.61e-07	4.28e-06	2.65	0.000128	3.37e-06	9.42e-08	APP,ACHE,VCP,CHRM1,CHRNA4,ITGB3,CHRNA7,LRRK2,PTEN,HTR2C,CACNA1C,HTR2A,PSEN1,NR3C1,COMT,RELA,SLC6A4,MYLK,PPP3CA,GLRA1,MAPK8,MAPK1,DRD1,DRD2,DRD3,SNCA,PRKCG,CHRNB2,NQO1,NTRK2,PRKCE,SIGMAR1,HTR1A,PDYN,GRIN1,CDK5
GOTERM_CC_DIRECT	early endosome	20	282	347	20808	2.86e-07	4.54e-06	4.25	0.000141	3.58e-06	6.37e-08	NTRK1,NTRK2,GSK3B,APP,MAP2K1,VCAM1,PSEN2,ECE1,ADRB2,PSEN1,APH1A,BACE1,NCSTN,ERBB2,KDR,MAPK1,APOB,LDLR,TLR4,CFTR
GOTERM_CC_DIRECT	secretory granule lumen	12	282	123	20808	9.06e-07	1.39e-05	7.2	0.000446	1.1e-05	1.15e-07	C3,HSPA8,VCP,HSP90AA1,ROCK1,ALOX5,GSTP1,IDH1,CAT,MIF,PYGL,MAPK14
GOTERM_CC_DIRECT	endoplasmic reticulum lumen	18	282	322	20808	2.01e-06	3e-05	4.12	0.00099	2.37e-05	4.61e-07	BCHE,APP,HSPA5,F10,FLT3,IGFBP3,MTTP,F2,PTGS2,BACE1,C3,COL1A1,F7,IL6,SPP1,MAPK1,P4HB,APOB
GOTERM_CC_DIRECT	intracellular membrane-bounded organelle	33	282	963	20808	2.59e-06	3.65e-05	2.53	0.00127	2.88e-05	9.93e-07	APP,VCP,SRC,LRRK2,CYP2C19,COMT,PTGS2,MPO,IGF1R,HSD11B1,GLRA1,GJA1,TBK1,CTSK,APOB,GUSB,LDLR,PDGFRB,MAP2K1,G6PD,HSPA5,PRKCE,BRAF,TYR,PTK2,ESR2,CYP2C9,AXL,CAT,CYP1A1,VDAC2,PPARG,CDK5R1
GOTERM_CC_DIRECT	myelin sheath	7	282	30	20808	2.6e-06	3.65e-05	17.22	0.00128	2.88e-05	1.22e-07	HSP90AA1,CA2,ERBB2,BCL2,CALM3,CALM1,CALM2
GOTERM_CC_DIRECT	cytoplasmic side of plasma membrane	11	282	114	20808	3.4e-06	4.58e-05	7.12	0.00167	3.61e-05	4.36e-07	IKBKB,PPP3CA,G6PD,NCF1,CHUK,KIT,PTEN,JAK2,JAK3,RHOA,JAK1
GOTERM_CC_DIRECT	neuron projection	19	282	372	20808	3.44e-06	4.58e-05	3.77	0.00169	3.61e-05	8.66e-07	PRKCG,CHRNB2,APP,CHRNA4,CHRNA7,LRRK2,PTEN,BRAF,PSEN1,PTGS2,SLC6A3,HDAC6,SLC6A4,PTGS1,GRIN1,GLRA1,CDK5,MAPT,CDK5R1
GOTERM_CC_DIRECT	platelet alpha granule lumen	9	282	68	20808	3.67e-06	4.75e-05	9.77	0.0018	3.75e-05	3.33e-07	APP,TGFB1,EGF,SERPINE1,IGF2,F13A1,PLG,IGF1,VEGFA
GOTERM_CC_DIRECT	endosome	29	282	808	20808	5.29e-06	6.68e-05	2.65	0.0026	5.27e-05	1.92e-06	RET,APP,LRRK2,ECE1,ADRB2,PSEN1,EGFR,SLC6A4,ERBB2,KDR,FYN,JAK2,JAK3,LDLR,JAK1,NTRK1,NTRK2,ACE,CAV1,INSR,AVPR2,RHOA,TGFBR1,BACE1,BACE2,TLR9,TLR4,HLA-DRB1,CFTR
GOTERM_CC_DIRECT	synaptic membrane	9	282	73	20808	6.3e-06	7.74e-05	9.1	0.00309	6.11e-05	6.17e-07	APH1A,CHRNB2,PRKCG,NCSTN,CHRNA4,ITGB3,PSEN2,PSEN1,GRIN1
GOTERM_CC_DIRECT	growth cone	12	282	152	20808	7.21e-06	8.65e-05	5.83	0.00354	6.82e-05	1.15e-06	APP,CDK5,LRRK2,SIGMAR1,ABL1,CALM3,MAPT,PSEN1,CALM1,CALM2,CDK5R1,SNCA
GOTERM_CC_DIRECT	transcription regulator complex	15	282	251	20808	8.75e-06	0.000103	4.41	0.0043	8.08e-05	1.87e-06	RB1,JUN,PARP1,PRKDC,HDAC1,AHR,FOS,HIF1A,ESR1,RELA,RUNX2,CREB1,CDK4,EP300,TP53
GOTERM_CC_DIRECT	melanosome	10	282	104	20808	1.18e-05	0.000135	7.09	0.00578	0.000106	1.52e-06	HSPA8,BACE2,HSP90AA1,NCSTN,HSPA5,ITGB3,P4HB,TYR,CTSD,CTSB
GOTERM_CC_DIRECT	secretory granule	10	282	108	20808	1.6e-05	0.000179	6.83	0.00784	0.000141	2.15e-06	COL1A1,TGFB1,IL1B,PLA2G2A,CTSG,PLAT,IGF1,MPO,SOD1,VEGFA
GOTERM_CC_DIRECT	clathrin-coated endocytic vesicle membrane	8	282	71	20808	4.83e-05	0.000528	8.31	0.0235	0.000417	5.24e-06	EGF,AVPR2,ADRB2,APOB,LDLR,HLA-DRB1,EGFR,CFTR
GOTERM_CC_DIRECT	postsynaptic membrane	14	282	264	20808	6.68e-05	0.000714	3.91	0.0323	0.000563	1.61e-05	CHRNB2,CHRM1,CHRNA4,ITGB3,CHRNA7,SIGMAR1,CACNA1C,HTR2A,SLC6A3,SLC6A4,GRIN1,GLRA1,DRD1,DRD2
GOTERM_CC_DIRECT	nucleoplasm	83	282	4091	20808	7.56e-05	0.000791	1.5	0.0365	0.000624	4.94e-05	RB1,GSK3B,CDKN1A,LRRK2,ITGB3,PTEN,AHR,NR3C1,MPO,PPP3CA,GJA1,TBK1,CCND1,MYC,CHEK2,CASP3,HNF4A,CTSK,NEK1,AKT1,EP300,SCN5A,JAK2,PRKACA,PDGFRA,HSP90AA1,PARP1,CSNK2A1,CHUK,PDE4D,DYRK1A,FOS,MIF,TGFBR1,RUNX2,CDC25A,AR,CREB1,PPARG,PPARA,TP53,VCP,DNMT1,HDAC2,PRKDC,HDAC1,GLO1,XIAP,CACNA1C,PSEN1,HIF1A,HDAC6,RELA,MAPK8,TERT,ALOX5,ERBB2,ABL1,HMOX1,MAPK1,HSPA8,JUN,NOS2,CDKN2A,STAT1,VDR,PTPN11,MAPK14,ESR1,MTOR,…
GOTERM_CC_DIRECT	mitochondrial outer membrane	13	282	233	20808	8.27e-05	0.000848	4.12	0.0399	0.000669	1.9e-05	CPT1A,MAOB,MAOA,LRRK2,PLA2G2A,MTOR,CASP8,BCL2,BAX,VDAC2,HMOX1,RAF1,SNCA
GOTERM_CC_DIRECT	Schaffer collateral - CA1 synapse	9	282	106	20808	9.63e-05	0.000967	6.26	0.0463	0.000762	1.41e-05	PPP3CA,CHRM1,ROCK1,FYN,CALM3,PLG,PLAT,CALM1,CALM2
GOTERM_CC_DIRECT	Golgi apparatus	39	282	1492	20808	0.00012	0.00118	1.93	0.0573	0.00093	6.01e-05	APP,ACHE,GSK3B,ROCK1,LRRK2,MTTP,PSEN2,ADRB2,PSEN1,EGFR,APH1A,GJA1,NCSTN,CHEK2,KDR,SPP1,MAPK1,DRD2,LDLR,PDGFRB,PSENEN,PDGFRA,MAP2K1,VCAM1,NOS3,PRKCE,CAV1,AVPR2,HLA-A,ESR1,MTOR,VEGFA,BACE1,BACE2,CD40LG,TLR9,RAF1,FGFR3,NFE2L2
GOTERM_CC_DIRECT	nucleus	125	282	7054	20808	0.000216	0.00208	1.31	0.101	0.00164	0.000162	RB1,APP,AHR,NR3C1,MPO,GJA1,CCND1,MYC,CHEK2,KDR,NEK1,AKT1,EP300,PRKACA,PDGFRB,PRKCG,PDGFRA,MAP2K1,CSNK2A1,IGFBP3,PRKCE,DYRK1A,RUNX2,CDC25A,AR,VDAC2,RAF1,TP53,CFTR,VCP,DNMT1,PRKDC,PSEN1,BAZ2B,ADRB2,PIK3R1,HIF1A,LDHA,TERT,ABL1,HMOX1,DRD1,HSPA8,JUN,TGFB1,HSPA5,VDR,BRAF,ESR1,ESR2,PTK2,NFKBIA,CDK6,CDK5,CDK4,BCL2,NOX4,PIN1,CALM3,CALM1,CALM2,NFE2L2,FGFR1,ACHE,GSK3B,ITK,CDKN1A,GSK3A,ITGB3,PTEN,HSPB1,FASLG…
GOTERM_CC_DIRECT	axon terminus	7	282	65	20808	0.000244	0.0023	7.95	0.113	0.00182	2.77e-05	NTRK2,CASR,CHRM1,PDYN,DRD2,SLC6A3,SNCA
GOTERM_CC_DIRECT	azurophil granule lumen	8	282	92	20808	0.00025	0.00232	6.42	0.116	0.00183	3.58e-05	C3,VCP,TTR,ARG1,MAPK1,CTSG,GUSB,MPO
GOTERM_CC_DIRECT	endosome lumen	5	282	24	20808	0.00028	0.00255	15.37	0.129	0.00201	1.52e-05	GH1,APP,APOB,JAK2,CTSD
GOTERM_CC_DIRECT	dendritic spine	10	282	158	20808	0.000306	0.00273	4.67	0.14	0.00216	6.12e-05	NTRK2,PPP3CA,APP,PTEN,DRD1,MAPT,DRD2,RHOA,CDK5R1,GRIN1
GOTERM_CC_DIRECT	basolateral plasma membrane	13	282	270	20808	0.000327	0.00287	3.55	0.148	0.00226	8.69e-05	CASR,HSP90AA1,CAV1,MTTP,DIO1,C5AR1,EGFR,TSHR,ERBB3,ERBB2,TLR9,LDLR,CFTR
GOTERM_CC_DIRECT	perikaryon	10	282	161	20808	0.000352	0.00304	4.58	0.159	0.0024	7.16e-05	GLRA1,APP,MAP2K1,CDK5,LRRK2,FYN,CACNA1C,DRD2,HDAC6,CDK5R1
GOTERM_CC_DIRECT	lysosomal lumen	8	282	99	20808	0.000393	0.00333	5.96	0.176	0.00263	6.08e-05	PDGFRB,HSPA8,HSP90AA1,CTSK,FASLG,APOB,GUSB,CTSD
GOTERM_CC_DIRECT	extracellular matrix	18	282	492	20808	0.000406	0.00339	2.7	0.181	0.00267	0.000144	TGFB1,MMP1,MMP2,MMP3,SERPINE1,F13A1,PLG,F2,MMP9,ICAM1,VEGFA,COL1A1,GH1,F7,MMP13,CTSG,CTSD,CTSB
GOTERM_CC_DIRECT	centrosome	22	282	688	20808	0.000462	0.00379	2.36	0.203	0.00299	0.000187	HSPA8,GSK3B,MAP2K1,PDE4D,PSEN2,DYRK1A,PSEN1,NR3C1,PTK2,HDAC6,CREB1,CDK6,NEK1,MAPK1,CALM3,CALM1,PRKACA,CALM2,TP53,DRD4,HSPA1A,NFE2L2
GOTERM_CC_DIRECT	apical plasma membrane	16	282	411	20808	0.000505	0.00397	2.87	0.22	0.00313	0.000167	PDGFRB,CASR,HSP90AA1,ABCB1,ITGB3,PDE4D,CAV1,PTEN,ADRB2,GJA1,ERBB3,CTSK,ERBB2,TLR9,CFTR,CTSB
GOTERM_CC_DIRECT	RNA polymerase II transcription regulator complex	9	282	135	20808	0.000505	0.00397	4.92	0.22	0.00313	9.58e-05	JUN,CREB1,STAT1,VDR,PPARG,FOS,PPARA,HIF1A,NFE2L2
GOTERM_CC_DIRECT	calcium channel complex	5	282	28	20808	0.000516	0.00397	13.18	0.224	0.00313	3.36e-05	PDE4D,CALM3,CALM1,PRKACA,CALM2
GOTERM_CC_DIRECT	presynaptic cytosol	5	282	28	20808	0.000516	0.00397	13.18	0.224	0.00313	3.36e-05	PRKCG,LRRK2,CALM3,CALM1,CALM2
GOTERM_CC_DIRECT	cyclin-dependent protein kinase holoenzyme complex	6	282	50	20808	0.000559	0.00423	8.85	0.24	0.00334	5.66e-05	CDKN1A,CDK6,CCND1,CDK5,CDK4,CDK5R1
GOTERM_CC_DIRECT	postsynaptic cytosol	5	282	32	20808	0.000869	0.00648	11.53	0.348	0.00511	6.58e-05	PRKCG,PIN1,CALM3,CALM1,CALM2
GOTERM_CC_DIRECT	blood microparticle	9	282	148	20808	0.000925	0.00679	4.49	0.366	0.00536	0.000193	C3,HSPA8,BCHE,TGFB1,PON1,F13A1,PLG,F2,HSPA1A
GOTERM_CC_DIRECT	alphav-beta3 integrin-IGF-1-IGF1R complex	3	282	4	20808	0.00107	0.00775	55.34	0.41	0.00611	9.75e-06	ITGB3,IGF1,IGF1R
GOTERM_CC_DIRECT	cell projection	34	282	1388	20808	0.00113	0.00804	1.81	0.426	0.00634	0.000607	APP,ROCK1,ITGB3,LRRK2,PTEN,CACNA1C,HTR2A,PSEN1,SLC6A3,HDAC6,SLC6A4,MYLK,PPP3CA,GLRA1,CASP8,ERBB2,SPP1,DRD1,PRKACA,SNCA,PRKCG,PDGFRA,NTRK2,SIGMAR1,HTR1A,RHOA,PTK2,BACE1,CDK6,CDK5,MAPT,CALM1,TLR4,CDK5R1
GOTERM_CC_DIRECT	neurotransmitter receptor complex	4	282	16	20808	0.0012	0.00842	18.45	0.445	0.00664	5.29e-05	CHRNB2,CHRNA4,CHRNA7,GRIN1
GOTERM_CC_DIRECT	postsynaptic density	12	282	276	20808	0.0014	0.00967	3.21	0.497	0.00763	0.00041	PRKCG,NTRK2,MAP2K1,CDK5,CASP3,SIGMAR1,PTEN,ABL1,FYN,CACNA1C,CDK5R1,GRIN1
GOTERM_CC_DIRECT	sarcomere	6	282	63	20808	0.00161	0.011	7.03	0.547	0.00866	0.000209	TNNT2,MMP2,TNNI3,CALM3,CALM1,CALM2
GOTERM_CC_DIRECT	euchromatin	6	282	64	20808	0.00173	0.0116	6.92	0.572	0.00917	0.000228	JUN,CREB1,MYC,JAK2,HIF1A,ESR1
GOTERM_CC_DIRECT	serine protease inhibitor complex	3	282	5	20808	0.00177	0.0118	44.27	0.582	0.00928	2.41e-05	PLAU,SERPINE1,PLAT
GOTERM_CC_DIRECT	apical part of cell	7	282	98	20808	0.00214	0.0141	5.27	0.652	0.0111	0.000377	VCAM1,ABCB1,CA2,C5AR1,REN,PLAT,LDLR
GOTERM_CC_DIRECT	calyx of Held	4	282	20	20808	0.00234	0.0152	14.76	0.685	0.012	0.000135	PRKCG,CALM3,CALM1,CALM2
GOTERM_CC_DIRECT	synaptic vesicle	8	282	136	20808	0.00253	0.0161	4.34	0.712	0.0127	0.000543	APH1A,BACE1,NCSTN,LRRK2,PSEN2,PSEN1,GRIN1,SNCA
GOTERM_CC_DIRECT	ciliary basal body	13	282	343	20808	0.00256	0.0162	2.8	0.717	0.0127	0.000865	MAP2K1,VCP,LRRK2,BRAF,ADRB2,EGFR,PTK2,HDAC6,CREB1,AKT1,PIN1,MAPK1,NFE2L2
GOTERM_CC_DIRECT	protein-DNA complex	5	282	44	20808	0.00289	0.018	8.38	0.759	0.0142	0.000311	PARP1,PRKDC,EP300,FOS,NFE2L2
GOTERM_CC_DIRECT	PML body	7	282	112	20808	0.00417	0.0256	4.61	0.872	0.0202	0.000841	RB1,CSNK2A1,TERT,CHEK2,PTEN,TP53,MTOR
GOTERM_CC_DIRECT	nuclear membrane	11	282	276	20808	0.00448	0.0272	2.94	0.89	0.0215	0.00143	EDNRB,CCND1,CDK4,ALOX5,PDE4D,LRRK2,PSEN2,BCL2,ABL1,PSEN1,EGFR
GOTERM_CC_DIRECT	cell body	6	282	84	20808	0.00562	0.0337	5.27	0.937	0.0266	0.000986	APP,CASP8,INSR,BRAF,FYN,MAPT
GOTERM_CC_DIRECT	phosphatidylinositol 3-kinase complex, class IA	3	282	9	20808	0.00614	0.0355	24.6	0.952	0.028	0.000195	PIK3CA,PIK3R1,PIK3CG
GOTERM_CC_DIRECT	phosphatidylinositol 3-kinase complex	3	282	9	20808	0.00614	0.0355	24.6	0.952	0.028	0.000195	PIK3CA,PIK3R1,PIK3CG
GOTERM_CC_DIRECT	extrinsic component of plasma membrane	3	282	9	20808	0.00614	0.0355	24.6	0.952	0.028	0.000195	PPP3CA,JAK2,JAK3
GOTERM_CC_DIRECT	neuromuscular junction	6	282	86	20808	0.0062	0.0355	5.15	0.953	0.028	0.00112	ACHE,CDK5,ERBB2,PSEN1,PRKACA,CDK5R1
GOTERM_CC_DIRECT	sperm midpiece	5	282	58	20808	0.0078	0.0441	6.36	0.979	0.0348	0.00112	VDAC2,CALM3,CALM1,PRKACA,CALM2
GOTERM_CC_DIRECT	chromatin	27	282	1159	20808	0.00794	0.0444	1.72	0.98	0.035	0.00439	RB1,HDAC2,PRKDC,HDAC1,AHR,BAZ2B,NR3C1,HIF1A,RELA,MYC,HNF4A,EP300,JUN,PARP1,STAT1,VDR,FOS,ESR1,RUNX2,ESR2,AR,CREB1,CDK4,PPARG,PPARA,TP53,NFE2L2
GOTERM_CC_DIRECT	nuclear envelope lumen	3	282	11	20808	0.00922	0.051	20.12	0.99	0.0402	0.000375	BCHE,APP,ALOX5
GOTERM_CC_DIRECT	cilium	18	282	666	20808	0.00939	0.0513	1.99	0.99	0.0405	0.00446	PDGFRA,PDE4D,CAV1,BRAF,CACNA1C,ADRB2,EGFR,TGFBR1,PTK2,HDAC6,IGF1R,NEK1,AKT1,MAPK1,DRD1,CALM1,DRD2,PRKACA
GOTERM_CC_DIRECT	nuclear outer membrane	4	282	33	20808	0.00986	0.0533	8.94	0.992	0.042	0.000992	SIGMAR1,PSEN1,PTGS2,SNCA
GOTERM_CC_DIRECT	axon cytoplasm	5	282	63	20808	0.0104	0.0551	5.86	0.994	0.0434	0.00163	HSPB1,MAPT,HIF1A,HDAC6,SOD1
GOTERM_CC_DIRECT	early endosome membrane	9	282	220	20808	0.0104	0.0551	3.02	0.994	0.0434	0.00321	NTRK1,NTRK2,APP,CAV1,TLR9,HLA-A,PSEN1,EGFR,CFTR
GOTERM_CC_DIRECT	late endosome	8	282	182	20808	0.012	0.0631	3.24	0.997	0.0497	0.00347	NTRK1,BACE1,GSK3B,MAP2K1,SRC,INSR,MAPK1,LDLR
GOTERM_CC_DIRECT	aggresome	4	282	36	20808	0.0125	0.0649	8.2	0.998	0.0511	0.00138	HSPA8,PSEN1,HDAC6,HSPA1A
GOTERM_CC_DIRECT	anchoring junction	13	282	423	20808	0.0128	0.0652	2.27	0.998	0.0514	0.00536	MAP2K1,SRC,ITGB3,SIGMAR1,TGFBR1,PTK2,SLC6A4,GJA1,KDR,NOX4,MAPK1,SCN5A,ADA
GOTERM_CC_DIRECT	pore complex	3	282	13	20808	0.0128	0.0652	17.03	0.998	0.0514	0.000637	BCL2,BAX,VDAC2
GOTERM_CC_DIRECT	cytoplasmic vesicle	22	282	916	20808	0.0131	0.0659	1.77	0.999	0.052	0.00704	PDGFRB,APP,CAV1,LRRK2,SIGMAR1,C5AR1,FASLG,HTR2A,PSEN1,MTOR,SOD1,BACE1,NCSTN,ERBB2,KDR,TLR9,PRKACA,LDLR,FGFR3,ADA,HLA-DRB1,FGFR1
GOTERM_CC_DIRECT	extrinsic component of cytoplasmic side of plasma membrane	3	282	14	20808	0.0149	0.0738	15.81	0.999	0.0582	0.000803	JAK2,JAK3,JAK1
GOTERM_CC_DIRECT	plasma membrane raft	4	282	39	20808	0.0156	0.0766	7.57	1	0.0604	0.00187	CHRNB2,CHRNA7,ITGB2,PRKACA
GOTERM_CC_DIRECT	contractile muscle fiber	3	282	15	20808	0.017	0.0823	14.76	1	0.0649	0.000993	HSPB1,TNNI3,CDK5R1
GOTERM_CC_DIRECT	lamellipodium	8	282	195	20808	0.0171	0.0823	3.03	1	0.0649	0.00524	CASP8,PIK3CA,CDK5,ROCK1,AKT1,P4HB,RHOA,MYLK
GOTERM_CC_DIRECT	spindle	9	282	246	20808	0.0191	0.0911	2.7	1	0.0718	0.00659	RB1,MYC,HSPB1,MAPK1,AKT1,CALM3,CALM1,NR3C1,CALM2
GOTERM_CC_DIRECT	low-density lipoprotein particle	3	282	16	20808	0.0192	0.0911	13.84	1	0.0718	0.00121	APP,APOB,LDLR
GOTERM_CC_DIRECT	cell periphery	6	282	116	20808	0.0207	0.0969	3.82	1	0.0764	0.00503	PRKCE,KDR,BAX,NOX4,FYN,RHOA
GOTERM_CC_DIRECT	terminal bouton	4	282	44	20808	0.0215	0.0985	6.71	1	0.0777	0.00293	NTRK2,LRRK2,GRIN1,SNCA
GOTERM_CC_DIRECT	Golgi-associated vesicle	3	282	17	20808	0.0216	0.0985	13.02	1	0.0777	0.00145	APP,LRRK2,TYR
GOTERM_CC_DIRECT	platelet alpha granule membrane	3	282	17	20808	0.0216	0.0985	13.02	1	0.0777	0.00145	SELP,ITGB3,SNCA
GOTERM_CC_DIRECT	sarcolemma	6	282	118	20808	0.0221	0.0996	3.75	1	0.0786	0.00546	PPP3CA,NCSTN,VCAM1,CACNA1C,SCN5A,PSEN1
GOTERM_CC_DIRECT	cell-cell junction	8	282	208	20808	0.0233	0.104	2.84	1	0.0822	0.00764	PRKCG,ITK,ZAP70,SRC,ITGB3,KIT,AKT1,PIK3R1
GOTERM_CC_DIRECT	acetylcholine-gated channel complex	3	282	18	20808	0.0241	0.107	12.3	1	0.0843	0.00173	CHRNB2,CHRNA4,CHRNA7
GOTERM_CC_DIRECT	cell junction	8	282	211	20808	0.025	0.11	2.8	1	0.0865	0.00829	PDGFRA,GJA1,CDK5,SRC,KDR,PSEN1,RHOA,EGFR
GOTERM_CC_DIRECT	ERBB3:ERBB2 complex	2	282	2	20808	0.0268	0.114	73.79	1	0.0897	0.000183	ERBB3,ERBB2
[truncated: 47 more rows]

## Sheet: Table S7
Category	Term	Count	List Total	Pop Hits	Pop Total	P-Value	Benjamini	Fold Enrichment	Bonferroni	FDR	Fisher Exact	User Ids
[truncated: 262 more rows]
